# Supplementary material for: Diversity and Molecular Evolution of Odorant Receptor in Hemipteran Insects
Source: Insects. 2022 Feb 21;13(2):214. doi: 10.3390/insects13020214 (PMC8878081; doi:10.3390/insects13020214)
Supplement: Supplementary file 1 [file insects-13-00214-s001.zip]

Archive with 5 entries (5 files):
- Figure S1.pdf
- Table S1 Genome assemblies in hemipteran species..xlsx
- Table S2 Sequence features of OR genes.xlsx
- Table S3 Functional characterization of OR genes.xlsx
- Table S4 Protein sequences, nucleotide sequences, and the GFF file of all ORs used in this study.xlsx
