# Supplementary material for: Diversity and Molecular Evolution of Odorant Receptor in Hemipteran Insects
Source: Insects. 2022 Feb 21;13(2):214. doi: 10.3390/insects13020214 (PMC8878081; doi:10.3390/insects13020214)
Supplement: Supplementary file 1 [file insects-13-00214-s001.zip › Table S1 Genome assemblies in hemipteran species..xlsx]

## Sheet: Sheet1
Table S1: Genome assemblies in hemipteran species
Family	Species	Source	website
Pediculidae	Pediculus humanus	Insect Base	http://www.insect-genome.com/data/genome_download/Pediculus_humanus/Pediculus_humanus_genomic.fasta.gz
Thripidae	Frankliniella occidentalis	NCBIa	https://ftp.ncbi.nlm.nih.gov/genomes/all/GCF/000/697/945/GCF_000697945.2_Focc_2.1/GCF_000697945.2_Focc_2.1_genomic.fna.gz
Delphacidae	Nilaparvata lugens	Insect Base	http://www.insect-genome.com/data/genome_download/Nilaparvata_lugens/Nilaparvata_lugens_genomic.fasta.gz
Pentatomidae	Halyomorpha halys	NCBI	https://ftp.ncbi.nlm.nih.gov/genomes/all/GCF/000/696/795/GCF_000696795.2_Hhal_2.0/GCF_000696795.2_Hhal_2.0_genomic.fna.gz
Reduviidae	Rhodnius prolixus	Insect Base	http://www.insect-genome.com/data/genome_download/Rhodnius_prolixus/Rhodnius_prolixus_genomic.fasta.gz
Cimicidae	Cimex Lectularius	Ensembl genomes	http://ftp.ebi.ac.uk/ensemblgenomes/pub/release-51/metazoa/fasta/cimex_lectularius/dna/Cimex_lectularius.ClecH1.dna.toplevel.fa.gz
Miridae	Apolygus lucorum	NCBI	https://ftp.ncbi.nlm.nih.gov/genomes/all/GCA/009/739/505/GCA_009739505.2_ASM973950v2/GCA_009739505.2_ASM973950v2_genomic.fna.gz
Chermidae	Diaphorina citri	NCBI	https://ftp.ncbi.nlm.nih.gov/genomes/all/GCF/000/475/195/GCF_000475195.1_Diaci_psyllid_genome_assembly_version_1.1/GCF_000475195.1_Diaci_psyllid_genome_assembly_version_1.1_genomic.fna.gz
Aphididae	Acyrthosiphon pisum	Insect Base	http://www.insect-genome.com/data/genome_download/Acyrthosiphon_pisum/Acyrthosiphon_pisum_genomic.fasta.gz
Aphididae	Aphis gossypii	NCBI	https://ftp.ncbi.nlm.nih.gov/genomes/all/GCF/004/010/815/GCF_004010815.1_ASM401081v1/GCF_004010815.1_ASM401081v1_genomic.fna.gz
Aleyrodidae	Trialeurodes vaporariorum	WGDb	ftp://www.whiteflygenomics.org/pub/whitefly/Greenhouse_whitefly/Tv_genome.fa.gz
Aleyrodidae	Bemisia tabaci SSA-ECA	WGD	ftp://www.whiteflygenomics.org/pub/whitefly/SSA-ECA/v1.0/SSA-ECA_genome_v1.0.fa.gz
Aleyrodidae	Bemisia tabaci MED	WGD	ftp://www.whiteflygenomics.org/pub/whitefly/MED/v1.0/MED_genome_v1.0.fa.gz
Aleyrodidae	Bemisia tabaci MEAM1	WGD	ftp://www.whiteflygenomics.org/pub/whitefly/MEAM1/v1.2/MEAM1_scaffold_v1.2.fa.gz
aThe National Center for Biotechnology Information
bWhitefly Genome Database (Chen et al. 2016)
