# Supplementary material for: Diversity and Molecular Evolution of Odorant Receptor in Hemipteran Insects
Source: Insects. 2022 Feb 21;13(2):214. doi: 10.3390/insects13020214 (PMC8878081; doi:10.3390/insects13020214)
Supplement: Supplementary file 1 [file insects-13-00214-s001.zip › Table S2 Sequence features of OR genes.xlsx]

## Sheet: Sheet1
Table S2: Functional characterization of OR genes
OR name	Length	GC_counts	exon number	intron number
Focc_ORCO	1311	824	10	9
Focc_OR2	303	173	7	6
Focc_OR3	301	186	7	6
Focc_OR4	960	509	1	0
Focc_OR5	642	365	11	10
Focc_OR6	1254	673	11	10
Focc_OR7	1254	664	5	4
Focc_OR8	435	263	5	4
Focc_OR9	1212	731	3	2
Focc_OR10	1221	711	5	4
Focc_OR11	1200	695	6	5
Focc_OR12	1179	783	6	5
Focc_OR13	486	325	3	2
Focc_OR14	732	493	2	1
Focc_OR15	913	515	9	8
Focc_OR16	1149	531	3	2
Focc_OR17	1164	738	6	5
Focc_OR18	1332	847	2	1
Focc_OR19	318	141	8	7
Focc_OR20	222	133	1	0
Focc_OR21	219	129	3	2
Focc_OR22	534	356	3	2
Focc_OR23	369	211	2	1
Focc_OR24	262	171	2	1
Focc_OR25	387	265	8	7
Focc_OR26	292	158	1	0
Focc_OR27	726	409	3	2
Focc_OR28	288	199	2	1
Focc_OR29	684	368	7	6
Focc_OR30	269	184	1	0
Focc_OR31	386	225	4	3
Focc_OR32	409	279	5	4
Focc_OR33	606	313	3	2
Focc_OR34	444	243	2	1
Focc_OR35	204	123	2	1
Focc_OR36	468	289	2	1
Focc_OR37	420	234	2	1
Focc_OR38	450	233	2	1
Phum_ORCO	1428	487	3	2
Phum_OR2	1221	359	5	4
Phum_OR3	1305	385	5	4
Phum_OR4	1230	370	5	4
Phum_OR5	1209	348	5	4
Phum_OR6	1260	388	9	8
Phum_OR7	1236	380	7	6
Phum_OR8	499	155	5	4
Phum_OR9	774	224	5	4
Phum_OR10	1023	343	3	2
Phum_OR11	570	186	5	4
Agos_ORCO	1383	509	8	7
Agos_OR2	1239	668	2	1
Agos_OR3	1101	369	5	4
Agos_OR4	1125	434	5	4
Agos_OR5	1116	408	5	4
Agos_OR6	936	280	5	4
Agos_OR7	975	295	5	4
Agos_OR8	1107	618	3	2
Agos_OR9	1017	591	3	2
Agos_OR10	336	101	4	3
Agos_OR11	1080	372	7	6
Agos_OR12	735	203	1	0
Agos_OR13	1278	418	6	5
Agos_OR14	1248	344	6	5
Agos_OR15	1239	328	6	5
Agos_OR16	1257	349	6	5
Agos_OR17	1257	338	6	5
Agos_OR18	1254	347	6	5
Agos_OR19	1230	342	6	5
Agos_OR20	1209	371	6	5
Agos_OR21	984	295	6	5
Agos_OR22	423	137	4	3
Agos_OR23	609	171	6	5
Agos_OR24	489	128	1	0
Agos_OR25	519	161	6	5
Agos_OR26	390	150	4	3
Agos_OR27	1278	579	6	5
Agos_OR28	516	140	5	4
Agos_OR29	823	199	2	1
Agos_OR30	471	117	5	4
Agos_OR31	1239	345	6	5
Agos_OR32	1233	337	6	5
Agos_OR33	1259	410	6	5
Agos_OR34	1269	425	6	5
Agos_OR35	833	256	2	1
Agos_OR36	1281	474	6	5
Agos_OR37	1245	329	6	5
Agos_OR38	1251	319	6	5
Agos_OR39	558	207	1	0
Agos_OR40	792	295	1	0
Agos_OR41	405	118	4	3
Agos_OR42	408	122	4	3
Agos_OR43	930	303	4	3
Agos_OR44	1314	541	6	5
Agos_OR45	288	79	3	2
Agos_OR46	1290	430	6	5
Agos_OR47	1218	403	6	5
Aluc_ORCO	1206	592	8	7
Aluc_OR2	2232	950	13	12
Aluc_OR3	1011	442	6	5
Aluc_OR4	1308	568	7	6
Aluc_OR5	1191	557	7	6
Aluc_OR6	1206	562	7	6
Aluc_OR7	1317	571	8	7
Aluc_OR8	1254	516	8	7
Aluc_OR9	1225	547	11	10
Aluc_OR10	1045	461	9	8
Aluc_OR11	288	119	4	3
Aluc_OR12	216	100	3	2
Aluc_OR13	207	84	4	3
Aluc_OR14	306	118	5	4
Aluc_OR15	1134	502	8	7
Aluc_OR16	1311	608	8	7
Aluc_OR17	846	364	4	3
Aluc_OR18	1179	542	9	8
Aluc_OR19	1170	504	8	7
Aluc_OR20	1125	531	7	6
Aluc_OR21	1146	476	7	6
Aluc_OR22	918	405	3	2
Aluc_OR23	1155	512	6	5
Aluc_OR24	1122	436	5	4
Aluc_OR25	1122	443	5	4
Aluc_OR26	666	253	9	8
Aluc_OR27	1122	442	5	4
Aluc_OR28	514	201	2	1
Aluc_OR29	1185	492	8	7
Aluc_OR30	1251	522	8	7
Aluc_OR31	1215	579	6	5
Aluc_OR32	1129	517	8	7
Aluc_OR33	1152	516	9	8
Aluc_OR34	1020	426	8	7
Aluc_OR35	1140	502	8	7
Aluc_OR36	1236	518	8	7
Aluc_OR37	1338	655	9	8
Aluc_OR38	1257	545	5	4
Aluc_OR39	2454	1058	11	10
Aluc_OR40	1161	512	8	7
Aluc_OR41	1000	460	6	5
Aluc_OR42	1269	546	6	5
Aluc_OR43	1213	487	7	6
Aluc_OR44	738	329	5	4
Aluc_OR45	679	277	6	5
Aluc_OR46	1146	512	7	6
Aluc_OR47	1220	546	8	7
Aluc_OR48	750	311	5	4
Aluc_OR49	1263	576	6	5
Aluc_OR50	555	243	4	3
Aluc_OR51	1260	564	5	4
Aluc_OR52	993	434	5	4
Aluc_OR53	1152	510	8	7
Aluc_OR54	1152	518	5	4
Aluc_OR55	1305	578	7	6
Aluc_OR56	1041	455	5	4
Aluc_OR57	1161	493	6	5
Aluc_OR58	1209	531	7	6
Aluc_OR59	1182	509	5	4
Aluc_OR60	1182	553	5	4
Aluc_OR61	969	435	5	4
Aluc_OR62	1173	510	7	6
Aluc_OR63	1173	504	7	6
Aluc_OR64	780	369	5	4
Aluc_OR65	1188	531	8	7
Aluc_OR66	1200	589	9	8
Aluc_OR67	1206	552	8	7
Aluc_OR68	1251	574	8	7
Aluc_OR69	1077	509	7	6
Aluc_OR70	1203	519	9	8
Aluc_OR71	951	427	7	6
Aluc_OR72	951	419	7	6
Aluc_OR73	969	403	5	4
Aluc_OR74	762	328	2	1
Aluc_OR75	1218	499	8	7
Aluc_OR76	1218	495	8	7
Aluc_OR77	1320	584	8	7
Aluc_OR78	1318	565	5	4
Aluc_OR79	882	394	5	4
Aluc_OR80	1308	576	8	7
Aluc_OR81	348	141	4	3
Aluc_OR82	960	414	8	7
Aluc_OR83	1218	516	8	7
Aluc_OR84	1194	572	8	7
Aluc_OR85	1308	606	10	9
Aluc_OR86	1242	574	9	8
Aluc_OR87	1209	539	9	8
Aluc_OR88	339	141	3	2
Aluc_OR89	969	448	8	7
Aluc_OR90	912	417	6	5
Aluc_OR91	348	164	4	3
Aluc_OR92	549	238	5	4
Aluc_OR93	1422	638	13	12
Aluc_OR94	1158	540	9	8
Aluc_OR95	1293	522	10	9
Aluc_OR96	498	227	5	4
Aluc_OR97	1215	527	12	11
Aluc_OR98	1101	457	11	10
Aluc_OR99	1119	463	9	8
Aluc_OR100	1131	485	9	8
Aluc_OR101	1206	547	8	7
Aluc_OR102	1272	559	8	7
Aluc_OR103	1275	567	8	7
Aluc_OR104	1293	538	8	7
Aluc_OR105	876	355	7	6
Aluc_OR106	939	403	7	6
Aluc_OR107	939	408	7	6
Aluc_OR108	673	280	4	3
Aluc_OR109	1293	563	6	5
Aluc_OR110	852	379	6	5
Aluc_OR111	1350	552	7	6
Aluc_OR112	1314	541	7	6
Aluc_OR113	1311	544	7	6
Aluc_OR114	1314	549	7	6
Aluc_OR115	1239	515	7	6
Aluc_OR116	723	275	6	5
Aluc_OR117	1314	545	7	6
Aluc_OR118	489	213	2	1
Aluc_OR119	1239	550	10	9
Aluc_OR120	1314	581	6	5
Aluc_OR121	699	313	4	3
Aluc_OR122	1068	446	9	8
Aluc_OR123	1128	454	6	5
Aluc_OR124	951	402	4	3
Aluc_OR125	1194	542	5	4
Aluc_OR126	1050	486	6	5
Aluc_OR127	750	309	6	5
Aluc_OR128	1014	426	9	8
Aluc_OR129	1269	521	7	6
Aluc_OR130	1275	555	6	5
Aluc_OR131	1311	583	6	5
Aluc_OR132	1302	525	5	4
Aluc_OR133	1107	498	3	2
Aluc_OR134	1341	595	6	5
Aluc_OR135	654	304	2	1
Aluc_OR136	1302	570	5	4
Aluc_OR137	390	156	4	3
Aluc_OR138	816	353	6	5
Aluc_OR139	972	416	5	4
Aluc_OR140	1296	594	5	4
Aluc_OR141	1083	497	8	7
Aluc_OR142	1302	533	5	4
Aluc_OR143	717	319	7	6
Aluc_OR144	609	256	5	4
Aluc_OR145	984	436	6	5
Aluc_OR146	1311	567	5	4
Aluc_OR147	1311	535	8	7
Aluc_OR148	726	299	8	7
Aluc_OR149	952	435	6	5
Aluc_OR150	537	207	5	4
Aluc_OR151	759	316	5	4
Aluc_OR152	759	312	5	4
Aluc_OR153	1092	454	5	4
Aluc_OR154	1092	443	5	4
Aluc_OR155	555	217	7	6
Apis_ORCO	1410	535	3	2
Apis_OR2	381	128	4	3
Apis_OR3	1224	508	8	7
Apis_OR4	834	311	4	3
Apis_OR5	1065	563	2	1
Apis_OR6	762	283	4	3
Apis_OR7	687	254	3	2
Apis_OR8	523	209	2	1
Apis_OR9	1062	435	5	4
Apis_OR10	756	288	4	3
Apis_OR11	1141	465	5	4
Apis_OR12	1119	439	5	4
Apis_OR13	753	288	4	3
Apis_OR14	651	303	1	0
Apis_OR15	765	295	4	3
Apis_OR16	528	218	2	1
Apis_OR17	942	295	5	4
Apis_OR18	1084	578	4	3
Apis_OR19	222	68	2	1
Apis_OR20	894	394	6	5
Apis_OR21	180	46	2	1
Apis_OR22	186	44	1	0
Apis_OR23	674	259	1	0
Apis_OR24	717	255	3	2
Apis_OR25	536	197	1	0
Apis_OR26	791	310	2	1
Apis_OR27	864	230	4	3
Apis_OR28	399	116	2	1
Apis_OR29	211	65	2	1
Apis_OR30	559	154	1	0
Apis_OR31	355	106	6	5
Apis_OR32	906	281	4	3
Apis_OR33	978	293	3	2
Apis_OR34	839	457	2	1
Apis_OR35	1305	563	6	5
Apis_OR36	1293	592	6	5
Apis_OR37	924	446	4	3
Apis_OR38	1323	660	4	3
Apis_OR39	949	448	4	3
Apis_OR40	1237	611	6	5
Apis_OR41	1119	578	6	5
Apis_OR42	190	60	3	2
Apis_OR43	592	185	5	4
Apis_OR44	954	294	5	4
Apis_OR45	846	276	4	3
Apis_OR46	851	301	2	1
Apis_OR47	557	175	2	1
Apis_OR48	715	232	4	3
Apis_OR49	666	194	3	2
Apis_OR50	504	171	1	0
Apis_OR51	279	84	2	1
Apis_OR52	190	60	3	2
Apis_OR53	408	108	4	3
Apis_OR54	312	91	4	3
Apis_OR55	612	180	6	5
Apis_OR56	222	62	2	1
Apis_OR57	294	95	2	1
Apis_OR58	177	56	1	0
Apis_OR59	833	321	2	1
Apis_OR60	520	224	1	0
Apis_OR61	555	243	1	0
Apis_OR62	226	60	2	1
Apis_OR63	441	116	3	2
Apis_OR64	222	60	2	1
Apis_OR65	825	268	7	6
Apis_OR66	678	226	3	2
Apis_OR67	183	44	2	1
Apis_OR68	483	185	2	1
Apis_OR69	823	272	4	3
Apis_OR70	309	73	2	1
Apis_OR71	198	46	1	0
Apis_OR72	189	42	1	0
Apis_OR73	249	62	1	0
Apis_OR74	329	139	1	0
Apis_OR75	783	341	1	0
Apis_OR76	537	242	1	0
Apis_OR77	795	301	3	2
Apis_OR78	468	197	2	1
Apis_OR79	507	198	1	0
Apis_OR80	808	312	1	0
Apis_OR81	627	216	4	3
Apis_OR82	487	200	1	0
Apis_OR83	742	284	1	0
Apis_OR84	468	193	2	1
Apis_OR85	759	289	4	3
Apis_OR86	842	314	2	1
Apis_OR87	969	374	3	2
Apis_OR88	354	136	1	0
Apis_OR89	552	228	2	1
Apis_OR90	498	204	1	0
Apis_OR91	507	209	1	0
Apis_OR92	487	199	1	0
Apis_OR93	593	232	3	2
Apis_OR94	484	196	1	0
Apis_OR95	839	316	2	1
Apis_OR96	624	257	2	1
Apis_OR97	837	311	2	1
Apis_OR98	909	342	4	3
Apis_OR99	487	200	1	0
Apis_OR100	312	110	3	2
Apis_OR101	487	199	2	1
Clec_ORCO	1410	600	8	7
Clec_OR2	1182	551	6	5
Clec_OR3	1188	504	7	6
Clec_OR4	1128	480	7	6
Clec_OR5	1131	483	7	6
Clec_OR6	210	88	3	2
Clec_OR7	207	99	3	2
Clec_OR8	228	102	3	2
Clec_OR9	288	123	4	3
Clec_OR10	282	132	4	3
Clec_OR11	207	77	3	2
Clec_OR12	202	71	4	3
Clec_OR13	237	92	3	2
Clec_OR14	210	68	3	2
Clec_OR15	219	93	3	2
Clec_OR16	1233	563	5	4
Clec_OR17	1158	453	5	4
Clec_OR18	1152	575	5	4
Clec_OR19	1146	576	5	4
Clec_OR20	1185	450	5	4
Clec_OR21	1185	460	5	4
Clec_OR22	996	428	6	5
Clec_OR23	1056	370	6	5
Clec_OR24	1101	386	6	5
Clec_OR25	1113	434	6	5
Clec_OR26	1029	429	5	4
Clec_OR27	1110	441	4	3
Clec_OR28	1134	511	7	6
Clec_OR29	1131	442	7	6
Clec_OR30	1188	576	5	4
Clec_OR31	1302	510	5	4
Clec_OR32	1290	511	5	4
Clec_OR33	1161	450	7	6
Clec_OR34	1173	505	5	4
Clec_OR35	1221	515	6	5
Clec_OR36	1170	450	6	5
Clec_OR37	1122	437	7	6
Clec_OR38	1080	394	8	7
Clec_OR39	1134	482	9	8
Clec_OR40	1191	483	8	7
Clec_OR41	1173	502	8	7
Clec_OR42	1191	505	5	4
Clec_OR43	1131	514	5	4
Clec_OR44	1155	480	5	4
Clec_OR45	1116	477	7	6
Clec_OR46	1158	525	8	7
Clec_OR47	1158	530	7	6
Clec_OR48	1188	447	6	5
Clec_OR49	1245	551	8	7
Clec_OR50	1203	364	6	5
Clec_OR51	1215	414	6	5
Clec_OR52	1251	507	10	9
Clec_OR53	1239	486	10	9
Clec_OR54	1275	479	11	10
Clec_OR55	1095	429	7	6
Clec_OR56	1059	427	7	6
Clec_OR57	1245	494	5	4
Clec_OR58	1239	462	5	4
Clec_OR59	1242	501	5	4
Clec_OR60	1302	559	6	5
Clec_OR61	1302	407	5	4
Clec_OR62	912	309	3	2
Clec_OR63	909	310	3	2
Dcit_ORCO	652	323	3	2
Dcit_OR2	960	463	2	1
Dcit_OR3	294	134	5	4
Dcit_OR4	651	301	3	2
Dcit_OR5	855	398	1	0
Dcit_OR6	1284	599	4	3
Dcit_OR7	390	194	2	1
Dcit_OR8	336	175	2	1
Dcit_OR9	911	410	8	7
Dcit_OR10	1049	481	5	4
Dcit_OR11	1017	461	4	3
Dcit_OR12	390	193	1	0
Dcit_OR13	825	373	3	2
Dcit_OR14	389	177	2	1
Dcit_OR15	264	107	2	1
Dcit_OR16	402	189	1	0
Dcit_OR17	922	445	5	4
Dcit_OR18	767	371	2	1
Dcit_OR19	1227	564	10	9
Dcit_OR20	804	333	1	0
Dcit_OR21	765	270	1	0
Dcit_OR22	435	149	1	0
Dcit_OR23	798	260	5	4
Dcit_OR24	267	118	1	0
Dcit_OR25	729	293	3	2
Dcit_OR26	558	224	7	6
Dcit_OR27	219	119	1	0
Dcit_OR28	685	334	2	1
Dcit_OR29	690	323	2	1
Dcit_OR30	219	123	1	0
Dcit_OR31	246	121	1	0
Dcit_OR32	942	414	1	0
Dcit_OR33	243	139	1	0
Dcit_OR34	324	148	1	0
Dcit_OR35	222	102	1	0
Dcit_OR36	279	129	1	0
Dcit_OR37	1000	455	1	0
Dcit_OR38	583	285	2	1
Dcit_OR39	396	208	1	0
Dcit_OR40	1020	418	2	1
Dcit_OR41	288	129	1	0
Dcit_OR42	304	140	1	0
Dcit_OR43	321	134	1	0
Dcit_OR44	417	179	2	1
Dcit_OR45	387	145	2	1
Dcit_OR46	1173	426	1	0
Dcit_OR47	411	147	2	1
Dcit_OR48	459	180	2	1
Dcit_OR49	219	75	1	0
Dcit_OR50	216	70	1	0
Dcit_OR51	1329	561	1	0
Dcit_OR52	853	407	1	0
Dcit_OR53	603	260	2	1
Dcit_OR54	396	205	2	1
Dcit_OR55	702	279	2	1
Dcit_OR56	303	173	2	1
Dcit_OR57	349	195	1	0
Dcit_OR58	1140	567	1	0
Dcit_OR59	373	173	2	1
Dcit_OR60	1053	436	2	1
Dcit_OR61	1440	694	5	4
Dcit_OR62	577	262	2	1
Dcit_OR63	412	184	2	1
Dcit_OR64	951	438	3	2
Dcit_OR65	964	446	2	1
Dcit_OR66	195	89	1	0
Dcit_OR67	999	359	1	0
Dcit_OR68	1391	587	1	0
Dcit_OR69	1201	519	1	0
Dcit_OR70	705	318	2	1
Dcit_OR71	687	266	1	0
Dcit_OR72	460	180	1	0
Dcit_OR73	630	236	1	0
Dcit_OR74	696	236	1	0
Dcit_OR75	702	232	1	0
Dcit_OR76	705	235	1	0
Dcit_OR77	249	122	1	0
Dcit_OR78	729	376	2	1
Dcit_OR79	1068	500	3	2
Dcit_OR80	1585	761	4	3
Dcit_OR81	1435	544	2	1
Dcit_OR82	275	127	4	3
Dcit_OR83	1338	543	2	1
Dcit_OR84	865	331	1	0
Dcit_OR85	228	108	1	0
Dcit_OR86	950	479	2	1
Dcit_OR87	988	356	2	1
Dcit_OR88	990	449	2	1
Dcit_OR89	652	299	2	1
Dcit_OR90	375	185	4	3
Dcit_OR91	957	494	2	1
Dcit_OR92	956	475	2	1
Dcit_OR93	1359	701	2	1
Dcit_OR94	321	141	1	0
Dcit_OR95	231	107	1	0
Dcit_OR96	231	103	1	0
Dcit_OR97	219	96	2	1
Dcit_OR98	945	359	2	1
Dcit_OR99	1057	403	2	1
Dcit_OR100	204	87	1	0
Dcit_OR101	909	352	2	1
Dcit_OR102	234	95	2	1
Gbue_ORCO	1464	614	9	8
Gbue_OR2	282	108	2	1
Gbue_OR3	189	78	2	1
Gbue_OR4	321	136	4	3
Gbue_OR5	243	102	2	1
Gbue_OR6	243	103	2	1
Gbue_OR7	222	90	2	1
Gbue_OR8	231	102	3	2
Gbue_OR9	180	82	1	0
Gbue_OR10	183	61	1	0
Gbue_OR11	417	152	5	4
Gbue_OR12	774	324	6	5
Gbue_OR13	324	117	4	3
Gbue_OR14	189	61	2	1
Gbue_OR15	873	340	3	2
Gbue_OR16	585	205	5	4
Gbue_OR16	540	201	1	0
Gbue_OR17	489	146	1	0
Gbue_OR18	1209	516	1	0
Gbue_OR20	726	305	4	3
Gbue_OR21	229	80	4	3
Gbue_OR22	1314	426	5	4
Gbue_OR23	521	202	1	0
Gbue_OR24	519	197	1	0
Gbue_OR25	505	224	1	0
Gbue_OR26	441	194	1	0
Gbue_OR27	450	171	1	0
Gbue_OR28	403	154	2	1
Gbue_OR29	414	170	1	0
Gbue_OR30	573	224	1	0
Hhal_ORCO	1422	668	5	4
Hhal_OR2	261	106	1	0
Hhal_OR3	381	140	7	6
Hhal_OR4	921	377	1	0
Hhal_OR5	570	252	4	3
Hhal_OR6	558	227	5	4
Hhal_OR7	546	230	5	4
Hhal_OR8	696	284	5	4
Hhal_OR9	861	366	5	4
Hhal_OR10	469	169	3	2
Hhal_OR11	1185	462	6	5
Hhal_OR12	519	221	1	0
Hhal_OR13	1050	400	5	4
Hhal_OR14	1002	433	5	4
Hhal_OR15	1152	526	5	4
Hhal_OR16	378	174	3	2
Hhal_OR17	1026	481	3	2
Hhal_OR18	789	385	4	3
Hhal_OR19	312	129	4	3
Hhal_OR20	570	273	1	0
Hhal_OR21	369	180	2	1
Hhal_OR22	1065	461	6	5
Hhal_OR23	754	309	1	0
Hhal_OR24	735	292	7	6
Hhal_OR25	951	424	5	4
Hhal_OR26	1152	469	3	2
Hhal_OR27	1173	555	5	4
Hhal_OR28	1284	593	8	7
Hhal_OR29	507	210	6	5
Hhal_OR30	1086	473	4	3
Hhal_OR31	669	298	2	1
Hhal_OR32	780	324	5	4
Hhal_OR33	1095	501	7	6
Hhal_OR34	546	222	3	2
Hhal_OR35	462	185	1	0
Hhal_OR36	1251	524	6	5
Hhal_OR37	1251	522	2	1
Hhal_OR38	891	339	6	5
Hhal_OR39	1050	419	5	4
Hhal_OR40	1242	498	6	5
Hhal_OR41	1251	496	7	6
Hhal_OR42	678	254	3	2
Hhal_OR43	789	298	2	1
Hhal_OR44	210	95	7	6
Hhal_OR45	693	260	4	3
Hhal_OR46	735	293	2	1
Hhal_OR47	951	366	1	0
Hhal_OR48	957	361	4	3
Hhal_OR49	942	386	4	3
Hhal_OR50	405	150	1	0
Hhal_OR51	912	389	3	2
Hhal_OR52	843	310	3	2
Hhal_OR53	216	97	4	3
Hhal_OR54	1155	487	5	4
Hhal_OR55	780	297	4	3
Hhal_OR56	1257	570	5	4
Hhal_OR57	687	266	1	0
Hhal_OR58	1269	512	4	3
Hhal_OR59	939	366	4	3
Hhal_OR60	249	113	4	3
Hhal_OR61	750	301	4	3
Hhal_OR62	552	211	5	4
Hhal_OR63	1284	523	2	1
Hhal_OR64	1338	550	6	5
Hhal_OR65	1242	491	7	6
Hhal_OR66	249	106	3	2
Hhal_OR67	792	317	1	0
Hhal_OR68	1260	481	5	4
Hhal_OR69	618	251	4	3
Hhal_OR70	381	162	5	4
Hhal_OR71	543	202	1	0
Hhal_OR72	945	371	2	1
Hhal_OR73	402	157	1	0
Hhal_OR74	525	254	3	2
Hhal_OR75	789	384	9	8
Hhal_OR76	1134	561	6	5
Hhal_OR77	1137	576	8	7
Hhal_OR78	996	462	5	4
Hhal_OR79	477	200	5	4
Hhal_OR80	1002	392	5	4
Hhal_OR81	1143	468	7	6
Hhal_OR82	576	223	2	1
Hhal_OR83	906	342	3	2
Hhal_OR84	513	200	4	3
Hhal_OR85	864	447	3	2
Hhal_OR86	1194	451	6	5
Hhal_OR87	1167	468	5	4
Hhal_OR88	1005	319	8	7
Hhal_OR89	1128	398	2	1
Hhal_OR90	1080	391	4	3
Hhal_OR91	882	357	2	1
Hhal_OR92	426	162	4	3
Hhal_OR93	687	253	3	2
Hhal_OR94	375	139	3	2
Hhal_OR95	267	99	4	3
Hhal_OR96	888	339	3	2
Hhal_OR97	465	161	5	4
Hhal_OR98	825	388	8	7
Hhal_OR99	597	186	2	1
Hhal_OR100	843	343	6	5
Hhal_OR101	861	336	1	0
Hhal_OR102	1074	460	5	4
Hhal_OR103	870	317	6	5
Hhal_OR104	939	382	2	1
Hhal_OR105	456	169	5	4
Hhal_OR106	1173	391	5	4
Hhal_OR107	1002	344	6	5
Hhal_OR108	738	281	5	4
Hhal_OR109	916	346	3	2
Hhal_OR110	891	291	4	3
Hhal_OR111	888	320	2	1
Hhal_OR112	318	102	5	4
Hhal_OR113	867	348	7	6
Hhal_OR114	870	367	6	5
Hhal_OR115	183	63	4	3
Hhal_OR116	543	206	4	3
Hhal_OR117	542	207	4	3
Hhal_OR118	1200	523	5	4
Hhal_OR119	534	231	6	5
Hhal_OR120	1200	437	5	4
Hhal_OR121	510	184	3	2
Hhal_OR122	1212	473	6	5
Hhal_OR123	1110	438	7	6
Hhal_OR124	327	114	6	5
Hhal_OR125	1014	366	2	1
Hhal_OR126	1257	532	6	5
Hhal_OR127	840	376	2	1
Hhal_OR128	1146	508	5	4
Hhal_OR129	924	364	4	3
Hhal_OR130	714	300	5	4
Hhal_OR131	987	392	4	3
Hhal_OR132	396	127	4	3
Hhal_OR133	1128	445	4	3
Hhal_OR134	876	369	2	1
Hhal_OR135	243	90	3	2
Hhal_OR136	587	266	1	0
Hhal_OR137	503	223	4	3
Hhal_OR138	723	314	4	3
Hhal_OR139	354	147	4	3
Hhal_OR140	438	176	4	3
Hhal_OR141	330	135	5	4
Hhal_OR142	543	204	1	0
Hhal_OR143	951	357	6	5
Hhal_OR144	366	155	5	4
Hhal_OR145	1311	517	4	3
Hhal_OR146	1290	566	5	4
Hhal_OR147	1026	482	4	3
Hhal_OR148	1068	484	5	4
Hhal_OR149	1179	492	5	4
Hhal_OR150	378	156	7	6
Hhal_OR151	609	263	5	4
Hhal_OR152	450	189	1	0
MEAM1_ORCO	1413	644	8	7
MEAM1_OR2	1404	658	7	6
MEAM1_OR3	2088	1129	5	4
MEAM1_OR4	1071	506	2	1
MEAM1_OR5	798	382	4	3
MEAM1_OR6	813	344	5	4
MEAM1_OR7	1308	564	8	7
MEAM1_OR8	1644	736	5	4
MEAM1_OR9	1239	522	2	1
MED_ORCO	1413	642	8	7
MED_OR2	1827	796	2	1
MED_OR3	180	63	2	1
MED_OR4	1092	590	1	0
MED_OR5	1031	476	3	2
MED_OR6	534	295	5	4
MED_OR7	732	327	4	3
MED_OR8	731	336	10	9
MED_OR9	949	433	4	3
MED_OR10	786	358	9	8
MED_OR11	1986	878	10	9
MED_OR12	1701	786	5	4
Nlug_ORCO	702	321	3	2
Nlug_OR2	696	291	5	4
Nlug_OR3	891	364	1	0
Nlug_OR4	913	325	3	2
Nlug_OR5	675	254	2	1
Nlug_OR6	288	124	5	4
Nlug_OR7	234	74	5	4
Nlug_OR8	411	150	2	1
Nlug_OR9	366	135	2	1
Nlug_OR10	270	101	2	1
Nlug_OR11	288	118	1	0
Nlug_OR12	879	335	3	2
Nlug_OR13	651	235	3	2
Nlug_OR14	210	69	4	3
Nlug_OR15	451	206	1	0
Nlug_OR16	358	133	1	0
Nlug_OR17	519	184	4	3
Nlug_OR18	237	84	5	4
Nlug_OR19	585	228	3	2
Nlug_OR20	354	137	6	5
Nlug_OR21	1206	474	5	4
Nlug_OR22	1131	463	5	4
Nlug_OR23	813	342	3	2
Nlug_OR24	234	100	3	2
Nlug_OR25	282	106	2	1
Nlug_OR26	706	297	4	3
Nlug_OR27	639	236	1	0
Nlug_OR28	270	93	3	2
Nlug_OR29	454	132	4	3
Nlug_OR30	210	82	2	1
Nlug_OR31	228	83	2	1
Nlug_OR32	285	110	3	2
Nlug_OR33	261	103	2	1
Nlug_OR34	261	101	1	0
Nlug_OR35	777	300	2	1
Nlug_OR36	388	137	3	2
Nlug_OR37	802	307	5	4
Nlug_OR38	763	302	5	4
Nlug_OR39	801	315	4	3
Nlug_OR40	219	75	1	0
Nlug_OR41	294	111	2	1
Nlug_OR42	1104	558	5	4
Nlug_OR43	199	83	6	5
Nlug_OR44	354	141	7	6
Nlug_OR45	294	115	2	1
Nlug_OR46	240	89	3	2
Nlug_OR47	516	200	2	1
Nlug_OR48	894	368	3	2
Nlug_OR49	835	307	4	3
Nlug_OR50	546	200	2	1
Nlug_OR51	183	77	5	4
Nlug_OR52	352	113	2	1
Nlug_OR53	252	98	2	1
Nlug_OR54	255	110	3	2
Rpro_ORCO	1419	654	8	7
Rpro_OR2	1176	429	6	5
Rpro_OR3	879	298	1	0
Rpro_OR4	1227	443	8	7
Rpro_OR5	1164	429	8	7
Rpro_OR6	1185	452	8	7
Rpro_OR7	1008	338	8	7
Rpro_OR8	1137	388	7	6
Rpro_OR9	1077	398	7	6
Rpro_OR10	1182	453	5	4
Rpro_OR11	1188	404	5	4
Rpro_OR12	1173	403	8	7
Rpro_OR13	1176	364	7	6
Rpro_OR14	1140	346	5	4
Rpro_OR15	1161	366	5	4
Rpro_OR16	1152	390	7	6
Rpro_OR17	1134	347	8	7
Rpro_OR18	741	242	2	1
Rpro_OR19	1131	372	5	4
Rpro_OR20	1131	363	5	4
Rpro_OR21	1152	356	5	4
Rpro_OR22	1137	374	6	5
Rpro_OR23	1116	413	8	7
Rpro_OR24	207	79	3	2
Rpro_OR25	1110	392	5	4
Rpro_OR26	1164	397	5	4
Rpro_OR27	1116	404	5	4
Rpro_OR28	1119	368	2	1
Rpro_OR29	1119	447	7	6
Rpro_OR30	1119	446	6	5
Rpro_OR31	1119	445	8	7
Rpro_OR32	552	215	3	2
Rpro_OR33	1119	457	8	7
Rpro_OR34	1119	453	5	4
Rpro_OR35	1110	401	8	7
Rpro_OR36	1092	392	8	7
Rpro_OR37	750	264	3	2
Rpro_OR38	1092	402	5	4
Rpro_OR39	1092	401	5	4
Rpro_OR40	1119	453	8	7
Rpro_OR41	528	175	2	1
Rpro_OR42	1119	449	5	4
Rpro_OR43	1119	440	7	6
Rpro_OR44	1119	439	5	4
Rpro_OR45	1119	442	9	8
Rpro_OR46	1119	442	5	4
Rpro_OR47	1119	437	2	1
Rpro_OR48	1116	437	7	6
Rpro_OR49	1119	433	7	6
Rpro_OR50	1119	421	7	6
Rpro_OR51	1119	429	5	4
Rpro_OR52	1107	417	11	10
Rpro_OR53	1110	436	4	3
Rpro_OR54	387	144	7	6
Rpro_OR55	835	305	6	5
Rpro_OR56	1116	431	5	4
Rpro_OR57	1116	439	1	0
Rpro_OR58	342	137	4	3
Rpro_OR59	1116	440	6	5
Rpro_OR60	1116	441	4	3
Rpro_OR61	1116	442	8	7
Rpro_OR62	1191	417	5	4
Rpro_OR63	618	202	5	4
Rpro_OR64	1146	336	1	0
Rpro_OR65	637	232	2	1
Rpro_OR66	1140	357	4	3
Rpro_OR67	1185	403	8	7
Rpro_OR68	1179	409	5	4
Rpro_OR69	1191	386	8	7
Rpro_OR70	1188	391	7	6
Rpro_OR71	1191	402	8	7
Rpro_OR72	1185	419	8	7
Rpro_OR73	1185	415	7	6
Rpro_OR74	1185	408	2	1
Rpro_OR75	1185	408	5	4
Rpro_OR76	1206	412	8	7
Rpro_OR77	1206	407	7	6
Rpro_OR78	1206	389	7	6
Rpro_OR79	1206	411	5	4
Rpro_OR80	1095	432	8	7
Rpro_OR81	1263	450	8	7
Rpro_OR82	1206	456	9	8
Rpro_OR83	1203	437	3	2
Rpro_OR84	1317	467	5	4
Rpro_OR85	1392	557	5	4
Rpro_OR86	279	115	4	3
Rpro_OR87	1155	449	7	6
Rpro_OR88	633	209	2	1
Rpro_OR89	1275	423	8	7
Rpro_OR90	240	80	3	2
Rpro_OR91	1272	432	5	4
Rpro_OR92	222	71	1	0
Rpro_OR93	1167	393	5	4
Rpro_OR94	1296	420	8	7
Rpro_OR95	1236	447	5	4
Rpro_OR96	1221	411	8	7
Rpro_OR97	237	90	2	1
Rpro_OR98	225	85	3	2
Rpro_OR99	219	83	2	1
Rpro_OR100	960	328	8	7
Rpro_OR101	1050	394	5	4
Rpro_OR102	1296	465	5	4
Rpro_OR103	1296	482	5	4
Rpro_OR104	1296	459	4	3
Rpro_OR105	1296	437	7	6
Rpro_OR106	1317	565	6	5
Rpro_OR107	1302	575	8	7
Rpro_OR108	1224	398	8	7
Rpro_OR109	1290	417	8	7
Rpro_OR110	1281	416	8	7
Rpro_OR111	1311	401	5	4
Rpro_OR112	207	77	8	7
Rpro_OR113	1251	433	5	4
Rpro_OR114	1260	423	8	7
Rpro_OR115	1284	417	8	7
Rpro_OR116	1323	468	8	7
Rpro_OR117	1317	422	7	6
Rpro_OR118	1266	400	5	4
Rpro_OR119	1005	314	2	1
Rpro_OR120	1200	349	5	4
Rpro_OR121	414	157	7	6
Rpro_OR122	1320	425	7	6
Rpro_OR123	432	140	6	5
Rpro_OR124	1320	429	4	3
Rpro_OR125	904	297	4	3
Rpro_OR126	414	169	5	4
Rpro_OR127	1362	484	5	4
Rpro_OR128	999	344	5	4
Rpro_OR129	1320	492	7	6
SSA_ORCO	1134	491	8	7
SSA_OR2	801	388	2	1
SSA_OR3	825	359	2	1
SSA_OR4	732	327	5	4
SSA_OR5	1317	562	9	8
SSA_OR6	1401	625	8	7
SSA_OR7	453	203	2	1
SSA_OR8	696	297	4	3
SSA_OR9	276	112	3	2
SSA_OR10	741	371	6	5
SSA_OR11	1128	522	2	1
SSA_OR12	663	344	3	2
SSA_OR13	738	367	4	3
Tvap_ORCO	1263	594	7	6
Tvap_OR2	1275	528	6	5
Tvap_OR3	762	323	6	5
Tvap_OR4	411	170	4	3
Tvap_OR5	645	304	3	2
Tvap_OR6	1167	500	7	6
Tvap_OR7	555	245	3	2
Tvap_OR8	478	195	5	4
Tvap_OR9	1266	545	6	5
Tvap_OR10	1206	511	6	5
Tvap_OR11	1302	548	6	5
Tvap_OR12	1116	465	6	5
Tvap_OR13	569	212	2	1
Tvap_OR14	533	200	2	1
Tvap_OR15	1260	546	7	6
Tvap_OR16	1371	575	6	5
Tvap_OR17	1823	788	7	6
Tvap_OR18	669	301	1	0
Tvap_OR19	1329	563	6	5
Tvap_OR20	441	172	3	2
