# Supplementary material for: Diversity and Molecular Evolution of Odorant Receptor in Hemipteran Insects
Source: Insects. 2022 Feb 21;13(2):214. doi: 10.3390/insects13020214 (PMC8878081; doi:10.3390/insects13020214)
Supplement: Supplementary file 1 [file insects-13-00214-s001.zip › Table S3 Functional characterization of OR genes.xlsx]

## Sheet: Sheet1
Table S3: Functional characterization of OR genes
OR name in the Reference	OR name identified in this article	The Ors/Orco response to odorants in the Xenopus oocyte system	Position in the phylogenetic tree	Reference
ApisOR4	Apis_OR17	4’-ethylacetophenone, Salicylaldehyde, 3-vinylbenzaldehyde, 4-Ethylbenzaldehyde,(1S)-(−)-Verbenone, (S)-cis-Verbenol, (−)-Borneol, (1R)-(−)-Myrtenal	Clade 7	Zhang et al., 2017a
ApisOR5	Apis_OR6	geranyl acetate, EBF	Clade 7	Zhang et al., 2017b
ApisOR23	Apis_OR28	trans-2-hexen-1-al, cis-2-hexen-1-ol, 1-heptanol, 4´-ethylacetophenone, hexyl acetate	Clade 3	Huang et al., 2021
AlucOR28	Aluc_OR39	(Z)-3-Hexenyl acetate	Clade 3	Yan et al., 2015
AlucOR46	Aluc_OR29	(S)-Limonene, (R)-(+)-Limonene, (E)-2-Hexenal, (E)-3-Hexenol, 1-Heptanol, (1R)-Myrtenol	Clade 6	Zhang et al., 2016
AlucOR2	Aluc_OR77(PR)	(E)-2-hexenyl butyrate (E2HB), hexyl butyrate (HB)	Clade 7	An et al., 2016
ClecOR1	Clec_OR30	benzaldehyde, (-)-β-pinene, naphthalene, Sultone	Clade 1	Liu et al., 2017
ClecOR37	Clec_OR37	citral, geranyl acetate	Clade 4	Liu et al., 2017
ClecOR42	Clec_OR34	(+)-α-pinene, 2-picoline, coumarin	Clade 4	Liu et al., 2017
ClecOR47	Clec_OR16	skatole	Clade 4	Liu et al., 2017
ClecOR5	Clec_OR39	nonanal	Clade 5	Liu et al., 2017
ClecOR9b	Clec_OR38	undecanoic acid, decanal	Clade 5	Liu et al., 2017
ClecOR12	Clec_OR22	trans-2-Octen-1-ol	Clade 5	Liu et al., 2017
ClecOR15	Clec_OR17	β-caryophyllene	Clade 5	Liu et al., 2017
ClecOR17	Clec_OR18	coumarin	Clade 5	Liu et al., 2017
ClecOR19	Clec_OR29	methyl disulfide, 3-pentanone	Clade 5	Liu et al., 2017
ClecOR20	Clec_OR28	(-)-linalool, 1-hexen-3-ol, (+)-menthone	Clade 5	Liu et al., 2017
ClecOR46	Clec_OR43	2-picoline	Clade 5	Liu et al., 2017
ClecOR11	Clec_OR47	2-decanone	Clade 7	Liu et al., 2017
ClecOR21	Clec_OR26	decanal	Clade 7	Liu et al., 2017
ClecOR36	Clec_OR49	trans-3-octene, trans-4-octene, D-neomenthol, (+)-menthone	Clade 7	Liu et al., 2017
1. Zhang, R. B.; Liu, Y.; Yan, S. C.; Wang, G. R., Identification and functional characterization of an odorant receptor in pea aphid, Acyrthosiphon pisum. Insect Science 2017, 26 (1), 58-67.
2. Zhang, R.; Wang, B.; Grossi, G.; Falabella, P.; Liu, Y.; Yan, S.; Lu, J.; Xi, J.; Wang, G., Molecular Basis of Alarm Pheromone Detection in Aphids. Current Biology 2017, 27 (1), 55-61.
3. Huang, T. Y.; Zhang, R. B.; Yang, L. L.; Cao, S.; Frederic , F.; Wang, G. R., Identifcation and functional characterization of a novel odorant receptor in pea aphid Acyrthosiphon pisum. Journal of Integrative Agriculture 2021, 20, 2-11.
4. Yan, S. W.; Zhang, J.; Liu, Y.; Li, G. Q.; Wang, G. R., An olfactory receptor from Apolygus lucorum (Meyer-Dur) mainly tuned to volatiles from flowering host plants. Journal of Insect Physiology 2015, 79, 36-41.
5. Zhang, Z.; Zhang, M.; Yan, S.; Wang, G.; Liu, Y., A Female-Biased Odorant Receptor from Apolygus lucorum (Meyer-Dur) Tuned to Some Plant Odors. International journal of molecular sciences 2016, 17 (8).
6. An, X. K.; Sun, L.; Liu, H. W.; Liu, D. F.; Ding, Y. X.; Li, L. M.; Zhang, Y. J.; Guo, Y. Y., Identification and expression analysis of an olfactory receptor gene family in green plant bug Apolygus lucorum (Meyer-Dur). Scientific Reports 2016, 6, 37870.
7. Liu, F.; Chen, Z.; Liu, N., Molecular Basis of Olfactory Chemoreception in the Common Bed Bug, Cimex lectularius. Scientific Reports 2017, 7, 45531.
