# Supplementary material for: Diversity and Molecular Evolution of Odorant Receptor in Hemipteran Insects
Source: Insects. 2022 Feb 21;13(2):214. doi: 10.3390/insects13020214 (PMC8878081; doi:10.3390/insects13020214)
Supplement: Supplementary file 1 [file insects-13-00214-s001.zip › Table S4 Protein sequences, nucleotide sequences, and the GFF file of all ORs used in this study.xlsx]

## Sheet: S1_protein sequences
Agos_ORCO	MGYKKDGLIKDLWPNIRLIQLSGLFISEYYDDYSGLAVLLRKIYSWITTIIIYSQFIFIVIFMVTKSNDSDQLAAGVVTTLFFTHSMIKFMYFSTGTKSFYRTLSCWNNTSPHPLFTESHSRFHAKSLSRMRQLLIIVSIVTIFTTISWTTITFFGESVWKVPDPETFNQTMYIPVPRLMLHSWYPWDSSHGLGYIVAFALQFYWIFITLSHSNLLELLFSSFLVHACEQLQHLKEILNPLIELSATLDSAVHNPAEIFRANSAKNQPINGVDYNGSYVNEITEYGTKGETELNRKGPNNLTSNQEVLVRSAIKYWVERHKHVVKYVSLITECYGSALLFHMLVSTVILTILAYQATKINGVNVFAFSTIGYLMYSFAQIFMFCIHGNELIEESSSVME…
Agos_OR2	MVGHSLFASVDVMQQQPESFVLTPFQKFCIRWSVFFDSTSDRLSRIETVLRSVQLSTIMITSVLTMTSVLIADNKKALESFTYFVICVFLLAIITFAIRTKRFNRAMLLMVVDEFPGYERPMPDDLKRKISAIRKSYGEFTMKVMVSYLTLVLFEIPATAMVPLTAARLTDVKLGSQSTQMVVLWFPGDTTQIGTYVFSFVIQFLIVMIVKFIITGIMCSFSFFVSQMISEFQILSAYVEHAVEIVEYDLSTGKTTDQKLLDHVKSCVMLHHRLIDFKDQLNESYGYIILLELMFSTLYFCLSAFNMIFVGNRFVIAKGLLTLSNYLAELFIFCMYGSMVEEAHMGLLRASYSAAWYSQPVRFRRSLMMVMSRTQTPLQLTIGKVFIANLPLFLSVLKV…
Agos_OR3	MPRIDAINVFLQMTGCTDSKRMLYLTYFEFLITLYYFIASYVSIIYYEQSVSIQLFTLLCMLIESYILLNITFRIYHKNQFREMDQYSKQLGIPDDYQSKINIITMYHLIASNMFVIFPVTYTILYDSVRVGDPFTFPFLDVLPIKTRNLLIYACKYFVYAISVYIAHIELCFINTTFIYYVGVLKYRLETIVQTIREAVVDNDEQKMKYAVIQHQRLLIYFNTMKIVFTKPILQSMSFNAIYFGLTTTLVIQAIRGYINQTIVSICIASGIAAIINITIYTFYGSVLLDLHDEILRVLFDNSFFYVNKSFKRSILIMMARATIPLTFTVGYIFTINLNLLLKIVKMSYTVLNVLLSSEAIKPHKMS?
Agos_OR4	MVHYMAEMFFKKAICSDDDLHGRDAMRMVFFTYGELAITLFFAVSTYLSIVHSTEDLSVLLYGVLCLIIQLLIFAFISFRLYHRSHFRDMYQRSRGMEISENSNRKIAAVIKHHLIMPNVFVVISALYKISSDRVHIGDPFTFPFMDVLPIETTSVAVYVCKYVVYALPVYLTQIEVCFLYVTYMYSTSIMKSHFQILEKQVEEAMVNKDEHKLMIAIKHHQELLKFFKEMKTVYEKPIFLIIVSCGLYIGLTSSLIIQVIQGFIHQILLGICIVSSLECALTIIIYCVYATNLYDLHDRILNALFQHQLLYSQNKSFKQLILIMMTRTTIPLEFKAGSIFTVNMNLLVRILKFAYTVFNVLITSINHQLIKTAV?
Agos_OR5	MEHIVDMFLKKTGCNDDRSYDTMCQVFFIYFELAITLFFAVSSCLSIVNSTEGLSVRLYGLLCFLIESHIFFFIAVRLYYLPQFRDMYQRTLKMGIPENFRQRIAMVIKHHFIISNVFVSVSMLYTISMDWVQMGDPFTFPFIDVLPIKTTNLTIYVCKYILYTLPVYIAHFETCFLNVTFMYSTGVMKRYFQILDGQVEEAMVNKDEQQLKIAIKHHQEVLKFFNDMKTAYEKPILMTIEFCGLYVGLTSYFSILVIQGYIHQIILGLCIVSSIASLITIIIYCIYASNMYDLHDGILSALFEHRSVYSRDNSLKRLISIMMTRATIPLEFKAASIFTINLNLLIKILKCVYTVFNVLLTSISRKLKETAV?
Agos_OR6	IICGILHSSHLIVIALNKQSIVATYSFIQTHFFNWSVKRGMDPNGAYKNNIKKIKYFVTIWSFLGCTIMFSPLLSTIADLGELPLDHRSHWNTHWPIFFSINNLYTYGFIYLLQTILAVFLITATGAMKCGFIVLLSELNYQFEHLLHGLEHAFNHRMEQKFKIIFFDCVRHHQYVDNFKSYFKWITLINIFMLQGIISTSLYCIIKIDAPIGYKMKQCGIIITHIAEFLFHCYLGEIISRMHNHLEEKVYNMTWYDMPNPHKKFLMIMLQRTQKDLVPNAAIFSSHSLSRSLMTKFVKQIYTLLNVLLKT
Agos_OR7	MSLGMELIQYMIVGILYTLIFLVFILKNEAIMSNYNFIQTKFIHWSNKKSLHPNAVYKKNIETVKSLAIPLATLSLSIAFGPLVSTINDIGKLPLDNRAHFVLFWPKIVDTNKISMYGIIYAVQVLFTVILYISSLSFNLGFMVFLNELTNQFEILLDGINDAFKYKRDKQFQPLFIDCIRHHQIIIKFLDDLKSYFKWVILIEIIVVQVVLAILIYNLTKVNASIGYKVKVAGSLLFNLLPICFHCHVGEVILSLHTRLSNHIYNMVWYDMPNKNKQLLVIMFQRTQRDLTLSSALFSNERASRSLISKVIKQVYTILNVLLKT?
Agos_OR8	MMIFQVAVGRIAAAYPWLICAFWAFIMTSVATSLAVRHTSYEETVEMLTYITGSSSTLALFAIGVHKRPGLQRMLDAMRRDFWYDGRRATADALFSRFVRTYGAVMPAANVMMCMAPVVWASRNGDIDSPAALIFRMWTPWTRLTVARYAAVYAAQFVVSLSVLTSIAGMVFAMVLFVTEMQVQVDTLVDAVRDLHVDMWYDDGRDDGCRRRGAAYDGLVECVKHHQKLITYFNHFKSYFNLLFIIDIVYVMVMTCLCASSVLMANGFSAFHIKMMSLLIIVVSQFFFYCLIGEQFSMMNKQFGDCVYFKLVKCKDPKLARIGLLIILRTQKPLQLTTMGITKYTASLLTFTVTMRSAYAGFNVLYNSS?
Agos_OR9	MMIFQVAVGRIAAAYPWLICAFWAFIMTSVATSLAVRHTSYEETVEMLTYITGSSSTLALFAIGVHKRPGLQRMLDAMRRDFWYDGRRATADALFSRFVRTYGAVMPAANVMMCMAPVVWASRNGDIDSPAALIFRMWTPWTRLTVARYAAVYAAQFVVSLSVLTSIAGMVFAMVLFVTEMQVQVDTLVDAVRDLHVDMWYDDGRDDGCRRRGAAYDGLVECVKHHQKLITVLMANGFSAFHIKMMSLLIIVVSQFFFYCLIGEQFSMMNKQFGDCVYFKLVKCKDPKLARIGLLIILRTQKPLQLTTMGITKYTASLLTFTVTMRSAYAGFNVLYNSS?
Agos_OR10	MVISLMISASVIETISVICFICVSVWHQYLNNFFGEFIIQKQLSVCTALYNVPWWRCDKRVRQLLTLMILRSIKPTLITGYYMYKLSYESFISFVKALYTYYMVLRRVNTKT?
Agos_OR11	MTVQMFVTTELTILARTIDIWTMFFSGLYKWIYMTVFNWEFAHLKFALAQLQTQGSKAYGRSADVFTADYLKQTKKISYWYLFSGFVAGFFIIVSPLLTYSKGDRSNFQYYNDPKSYPLSCWMPFTLNENWMFLTIFVCHSIALFLIVLVYLGIDTYFFGAIYAVGGQIELLNTSLNNNENTLAQFENVSCTNQTSVFTEKQKMKCYSTLRECVKHHILILDYIKNIRKLFSTLILVDYLHGITSVTFALFQLTISASVIETISVICFICVSVWHQYLNNFFGEFIIQKQLSVCTALYNVPWWRCDKRVRQLLTLMILRSIKPTLITGYYMYKLSYESFISFVKALYTYYMVLRRVNTKT?
Agos_OR12	MNTTEKNYAFDLTLFKTIGYYQMIDPNCKKIFGFNIYNVINMMIVVFTSIITVIGLSGFFYKPNDITYEKISFKDIQILFYLACIVVGNLKICITIYNAKTIWKLFKVAHDSFLSNNYWKQNKHKINKCGKKFAKIFPWYLFIFLMTAFAWSIVPIVVNNHVASKETQNDENIYMTNVVNMRYPITAKTYNKFYKGFYVLEFIVVWYSAYGLVVFDLLTLGLLQLLATHYEIIASAYENSKMTKK?
Agos_OR13	MFS?LHRPYNMNSENIFNGRPVALNLSTYKQLGYYQLLDPKGPYLYGCHFYRTILKIFLLVVQFITIFGVMGFFIEIEDSDANNGKSNSFELIIILTNCTLSSLKIYTLISNTKIIWDLFDLTCIDFLKCSRHSELITENFVTRCKKSTEITKWIARSFLIGLILWVMGPFIANEEYTAPNASHRYQNIINIKFPVTVKTYNNYYLVFYLMEVAVGFCIVYGSILVDAFLMSFCWIISAQYQSVTKAFATFGHKNELSSPEEIYKDFKSIIIDHQNVYLKMKSFYAVVRPITLIHVFAYSCSLIMYAYVIVTIFHSKESFIIAEIMKIVMTVSNVTIEVFIFCYLFELIDNKKEDVNFGLYSCNWTGMDIKFKRLLLMSMKMNNANRLKLKATPDVTIN…
Agos_OR14	MKWLQDHEVAINLALFKRYQFYHIFNPNSSKILNYDSYKFTNVLFIVVVTSYNIFSAMCFFTDTVDTIDSIDLLLMIFIYSVIIISLLKICVLLFNADQIWDLFNLTRFDFLSSRRCRKNVGILYKYRDRSITITNLYQNYSTIVFIIWMIVPLVLNTFAMTEGPNQRYHNIFNMQYPVSASIYNHYYYIFYLMEIAMGIFVLNYSMIIDNFLISLCWAIIAQYEVITTAFENIGNDCKLENLQKEKKNNSFEAYEDLKSIIMDQKKIYTKLKSFYRVVWIIVIFLIIIDSVLLIILTYSFIMICSSAESFSIFNILKISTAFFVFVIQLYLYCYLFDVLNDKKESVNLGIYSCDWTRMDLKLKKILLIAMKFNNANQLKIKATPNKIVNLQLFSSVMT…
Agos_OR15	MSSFEVSDVAINIKLYKLLRFYHLFDPNSTDIFGYHFYRFTGIFITVFTQLFVLFGLLGCFIEMEDTINDIEQFIFIFVNLSNFLSVMKLCVFTYKAKNTWDLFDVTCIHFLKSEKCCKYRNEILEKVRNKSIKLTNFIFGFATMTFIIWTIYPLVVNLFLIKTDQNNLQRYQNIFNMRYPVTINTYNQYYFFFYTIEMIMGFFILYNSILIDTFLVSFCWVLIAQYEILSEAFGSIEYKDNTKDCSIKACDDFKSVLSDQRRLNLKLKLYYSIIWYVILTYVVLSSCSIITLTYSFIMTCISSTKSLPVLSIIKIIAPFSIVSFQIFLHCYFFGLINFKKASVSYGMYSCNWTSMDLKFKKLLLLSMQMNDADKLMIKATPTRIINLELFVKVMITTY…
Agos_OR16	MTFDKSILESNEVSINLKLFKFIRFFHLFDPNIKKICNLNVYHLAWYIINCVIGCIVIYGLLGYFTEKEDILNIVNQIQLMFCGLLYYSSLLKIIIFLYKANSIWDLLRVSHMNFLTSSQCKTHIGILHTHRNQSIKITNFISGFGIVIALEWIMFPLLLQLLQKEDVNKLNQRFENIFNFPFPVTINYYNNNYVIFYIMESFIAMYMLYIYVVVDVFFISVCYVMIAHYEMIKRAYENVNTELVSENNNKNKNYCNDCIYDLVSIMKDQQKHFAKLKLFYSTYKFIILSTVTINSGSIIILTYASVVIFTSSESIPILSVMKLISAFGYMFVVLFFLCYLMERINNKIESVHLGMYSCNWTAMNLRSRKMLLISMQLNNANKLMIKITPKKIINLQLY…
Agos_OR17	MTFDKSLLEPNEVSINLKLFKFIRFFHIFDPNIRKICNINVYHLAFHIINCVIGCIVIYGLLGYFTEMEDVFNIINQIQLMFCILIYYSSLLKIITFLYKANNIWDLLLVSKINFLTSTQCKTHIDILHKYRNKSIKITNIISTIGVVTTLEWIMYPILLQLLQKEDANKSNQRFENIFNFRFPVTINYYNNNYVIFYIMESFIAMYLLYIYVAVDVFFISVCYVMIAHYEMIKNAYGNINTELISENNNKNKNYCNGCIGDLVSIMMDQQKHFVKLKLFYSTYKFIILSTVIINSESIIILTYASVVIFMSSETISILSVIKLISAFGYVFIVLFFLCYLIDRINNKMESVHFGMYSCNWTAMNLRSKKMLLLSMQLNNANKLMIKITPKKIINLQFY…
Agos_OR18	MTFDKSLSKSNEVSINLKLFKLIHFFQLFDPSIQKMFNINIYHLGCHVMNCVTGCIVM?GLLGCFIEMEDRLNIVNQIQLMFCVLIYYSSLFKIITFLYKANNIWDLLRVSHMNFLTSSQCKTHIGILHKYRNKSIKITNMISTIGVVTTLEWIMFPLLLQLLQEEDTNQSNQRFENIFNFRFPVTINYYNNNYAIFYFMESFITMYMLYIYVAVDVFFISACYIMIAHYEMIKRAYENINIELISENNNKNKNYCNDCIDDLVSIMMDQQKHFAKLKLFYSTYKFIILSTVIINSVSIIILTYASVVIFMSSESISILSVIKLASSFGYMFIVLFFLCYLIDRINNKIESVHFGMYSCNWTAMNLRSKKMLLLSMQLNNANKLMIKITPNKIINLQFY…
Agos_OR19	MATFNDHTAAIGLKVLKQFGFYQMFESNTKKIFGWNVYQFSYIILLMINQCLIVFGNSGFLFELDDTINNINLLLIIFSNSFNYLTVYKVIILILNKSKIQQVLDVTDLKFLKSKQCRDNIKIFYKHRNKILKLSKLYFNFTVLVIIQWVFYPIIINTFILNKTDNRRLENIINRRYPVAVNTYNQYYAFYYISETILAVISLYLVSIIDILLLPIGWAIIVQYKILAISFKNIGHNVNLQNECDVDNYKCFKSILFDHQRLDLKVKLYFSMMKPIVLMHVSINAGLIMMLSTSFCMVLLSTESFTQAFVNLFKIGIGIVYLSLQLFLYCHLFDNIHLNIQSVNLGIYSCNWTNMDLKFKKLLLLTMQMNKANEIMMKASMKKIINLQLFASVLTTSYN…
Agos_OR20	MMHELRAEEFAINFELMKRSRFYHIFNPNGSKIFNYNAYRLLLIILLVLVNGIVVYSSLGFFVKMEDTLSYIDSSVIIFVMINIFLCNWRFSVFLYNAKII?DVFNVSRFDFFKSKHCCKNINVLCGHRDRTIKITNYFFVFSSTVMSQWVLFPLVLIAFTAPEDENIRQQNIMNLRYPVSTHTYNQYYYLFYLMEVIVAIFTMYSMIIPDILLMSWCWAIIAQQEILIQTFKYFGHEDSSQTVHYEDFKSILVDQIQLNLKIKSFYSVVRPVVLTYVAIISTCFIIVTYVLIVVCLSKESNSVLNIIKLGSSALYMCLDLFLYCYLFDSMNIKLESVNTSIYSCNWTKMDVKFKKLLFLTMQMNNANNLMIKASPKKIVNQQLFANIISMSYNIVSVM…
Agos_OR21	MYQSYWKIFKCLKDRNRLLDLFKLAQLDFLKSEECAKYSKVLYKHHDKNLKFSNYFLIISFVVIIQWFVFPLVINEILNFENSNVRAQNIINFCFGVSTQTYNKYIPIFYLLETTGAALTVYFLTMIDTLIISVCSAIIYQQNVLIYAFKNIGYENKSTINYYKTFISILQDQLRLNLKIKLFYSIMKSTMLLNIVIDSFFSMIFTYLFILVCLTPGPDTLLPLIKIGSSVVYITGRLFIYCYLFDSINIKRESVNYSIYSCNWTKMDLKFKKLLLLTMQMNDANRMVIKASPRKIINLQLFASIMSMSFNMVPVLLKITNSENHKSQ?
Agos_OR22	MYGSSCTDKIALSSENSATDVVGEICLTPRSDTVLTLVKIGSSVIYLTVRLFIYCYLFDSINKKRELVNFSIYSCNWTKMDLKFKKLLLLTMQMNDANQMVMKASPKKIIDLQLFASIMSTSFNMVPVLLKIKNSEYYKSQ?
Agos_OR23	MMDTLIISLCSTIIYQKEVLIYAIKNIGYEDNSKINYYDTYLSTLQDQLSLNLKIKLFYSIMKSTILLTVAIESMYLIFFTYLFILVCLTPGSDTVLTLIKIGSTVIYITARLFIYCYLFDNINKKRELVNYNIYCCNWTKMDLKFKKLLLLTLQMNDANRMGIKASPKKIINLQLFAGIISMSFNMVPVLLKITNSENHKSQ?
Agos_OR24	FYITTQTYLSYWKLFKCLKDRNRFLDLFKIGQLNFLTTKECAKYNKVLYQHHDKNLKFANYSFIFSFLIIMVFIFPLVINEIIHFENSNVRAENIVNFCFGVSTSTFNEYYLIFYLLEITVTSLTVYILIMMDILIISLCSAIIYQQEILIYAFKNIGYEDNL
Agos_OR25	MMDTLIIYLCSAIIYHQEVLIYAFKNIGYEDNPKINYYKTLISIVRDQLRLNLKIKLFYSIMKSTILLTVGIDSFYLIFFTYLFILVCLTPGSDTVLTLIKIGSTVLYITARLFIYCYLFDSINKKMNDANRMGIKASPKKIINLQLFAGIMSMSFNMVPVLLKITNSENNKP?
Agos_OR26	MVLIQIADGSYSIITLIFLTSLVYLKGYSIVSAPILKFVCGLASLTIELYIYCYGFNHIEDGKSTVNFGLYSSNWTEMDLKFKKTLLLAMTMNSAHKRVMKVSPNSIVNLEMFSRVMNMSYSIVSVLLNY?
Agos_OR27	MATASPSEEESTIVDNRLFKAICLHQILNPTHGSNRYYRIAILECIWMSIVVQITQLVGLYYAVNDLQRFAFTTTVVVNSFLSLAKAYVLMANVDRLRDGLEAARYEFTSCGSRDQRTVRRARAALSTLVRTFTVFSYVTCFFWMLNPLSAIGEFLPMTNADGTVSHYRVTIYNYWLPVSATVYNTTTVWALTYAVEMTVCFFNVNTWLLFDSYVLTMCFTFKAHFRTLSASYATIGHLDTFRSLTPHASDDNFIKTGNNNTLNCYDELINHLLDNQRIIKKYDEFFEVIKPVILFQIIGGSYTVITLTFLTSLTYLMGFSIISIPVSKAFFGFLVLNFQLYLYCYVFNHIETEKSAVNFGLYSSNWTAMDLKFKKTLLLAMNMNSAHRRVMKVIPRSI…
Agos_OR28	MAVHLRRRNIHIIQSGNILHCYNELINHIRYNQNIIIIMIFFDIVKPVILFQIISNLVITLIYLISLTHLMGFSIISRSVLKAFFGFLSLNVQPFMYCYRFNHIETEKSALNFVLYSSNCIEMGLKFKKTWLFAMNMNLAHRQVMKVTAECIINLEIFANVSTYRYLIEIIV?
Agos_OR29	FTEVVKYIMLIIAALFASTKMCFVILYSNELWKFISFTSIDYLSYKGHKKYMHNKARKLSKSISNIFTLAWIAVISVWILSPIIIKDNFMNVKSKDDTYNQYRYNMLNLIFPVSAQFYNNNFKVFYFFESIALIVYGYSMMVFDCLVISMCITITYQLKSIALSYSSLGYKNIDTDFKSKFYFLCIQNYYVIESMNILYYGYLCNKMIQLTIVLYYNNNISKDSINFALYDCNWTNKNIMFKKLLLLSMKINNSEKLKLKASSQIIVNLQLFTN
Agos_OR30	MDLSNLIVIIQDHQKLTKKIHDIFDEMRPIILFQLLSESILMSLIPLVLFLNSNNGISLTSTESIKLLSAEIVNTGHLFSACYLFSLIDIYNDTINFALYNCNWTEMNINFKKLLLFTMQMNNANNFKLNISTNIIVNLKLFTNLKFAVASYKTYAN?
Agos_OR31	MNPNDENYIINLKLMKITGFYQLINPHTSKYLGFNVYKVGAGLEVMFGIISMLLLFLSSYYYLDNTNELMSHFMLIVAIFFSTFKISWVSKKSEMIWNNLDMTSINFLSYTGHKQEILQTARAKSISTTIIFVILWSSVTVAWSISPFFIKDVYLNVKFNDEIRRFRYNSLNYVYPITEESYNENFLYFYVVEMLQVIFWGHGTVAYDTFVISICISIAFQLKTIAVSYTSLNDIKGDIKNLKHNDLEAILNLKLVIQDQQKMFKKIKEIYKIFQPVTFVQLAAQSMLIILQAYMIFINHYNGFSLLSVPIIKLIVTVAPNIIHLFITCYLYSNINDQKDSMNFALYSCDWTAMSIKYKNMLLFAMRMNDAEKLKLKISLRKIVNLEMFASVMHLTYSI…
Agos_OR32	MELQNEHSITNLQFMKITGSYQLLMPSHGLTFFNINIYKIAFIVQILFLTIAAIMGVFSIYSCRNNVNQIIHYIIVIFAIYFAIYKYYFIIKNSKIIWDCMHMMSTNFLSYNDHTKEIFKIARTRSSTLILISLSLWSSIVLYWSLSAILIHSSYLKIKHEHGIYKYRSNALGLVFPVTDTFYNKYFIVFYTTESIFLLFWGQMMWVFDILMISICISIEYQLKTIADSYSLLGLKDKHLTHNNKSIKKVEAILDLETLIQDQQNIFIKMKNMYYILKPVVFIQLAAESFQIILHACMILKLYFDGSMSPTIFLKLLFPEITYLCHLFLTCYLFSIVNEQKESMNFALYSSNWTDMNIKFKKLLLFTMRVNNAENLKMKISINRIVNMEMFADVMHITY…
Agos_OR33	MATTTKMVYNNEDNLMINTGLMKITGLYHVLDSRSLKIFGHNVFKCLSVVQMSSLILLTVIFLSNIYYFLDDINAVMHYSTLLTSDMISIFKLYVTIVNSDTIWNCIQMTSIDDLSYKYHDRRILINGQSKSKSYSILIMFMWMNLIISWSLAPLFVTNFFLELEVENEIYRYRLSIMNFVFPVTDQFYNENYVIYYCIEFTGLILWCHCTMNFDILLLSMNITLKYQLKTIANSFSTFNIKNYVENNLTKNVEHHKKSELLMFDFKSIIYDQQRVIENMRNIYRIFQPVVLTQLASESIIIILLSCILMMNYFNGISLISVMNSRLCLAVSTFTFHIYVICYLFDDVNQQKDSINFALYSNDWTQSNTQHKHLLLHAMRMNNAENLRLHVTQNRIVNF…
Agos_OR34	MANRTKMATKNEDNLMINTRLMKLTGLYHLLDSRSSKSFGHNVLKYLSLVEMSILFTMMVIFTANLYYFSDDINAVMQYSMLFACGVISIHKLYVTLVKSDTLWNGIQMTSIEDLSYKYHDRSILSKGQLKSKTYSILIMFSWINLIISWSLAPLFVTNYFFETRVENKIYRYRFNIMNFAYPATDQFYNDNYMIYYYTEFVFLMLWCHCTMNFDILFLSMKITFKYQLKTIANSFSTFNIKNYVENNLTKNVKHRKESELMFDFKSMIYDQQRVIENMRNIYRIFQPVVLTQLASESIIIILHSCMIMMNYFNGISLISAMNLRLFAAVLTVTFHIYIICYIFDDVNQQKDSINFALYSSDWTQSNAQHKHLLLHAMRMNNAENLRLQVTRKRIVNFK…
Agos_OR35	MATTTKMVYKNEDNLMINTRLMKITGLYQLLDSRTSKIFGQNMLKCMSLFQLSIMFITVVIFLANTYYFSDDINAVMQYSILFVCDVLSILKLYVTIVKSDTIWNCIQMTSIDDLSYKYHNRSILRNGQLKSKSYSILIMFMWMNLIILWALAPLFVTNYFLEVEVKKKIYRYRFNIMNFVFPATDQFYNDNFVIYYCIEFACLIIWCHCTMNFDVLLLSTNITFKYQLKTIANSFSAFNITHYIKNNFTKNIKHYKESELIFDFKSIIYDQQRVIE?
Agos_OR36	MLNLSDNGDCIVSSVLAKCTGLYYIINPKSIKLGGHNVFHIAIMVMITFTSVCLLLCPIGLYYWVNDVTQFIIQLIVLGNFSFGCFKAFTIVHYSDDIRRCLDVTRFDFLSSANTDPDSVRFFKRCRNVSLKFTSWFAISSHSVLLVWTLLPFVVVGNPVVIKNRDNSTSNYHFNPYNMYFLVSNETYNEWHLIFHLLEWMFGLCFVMFMVLFDTFMVSMCIAITYQMRCVAAAYRRLGHNRRTTMKVYFDGAIESDNTNNECLKDLKIVIKHHQEVLGKMNDFYKIVRPVILPQLIIASFTIIFVSFIITRNYFNGMLLTSTQSLKMCSFPIFFFQIYYTCLVFENLNNQKTAMNFALYSSNWTQMEIQFKKLLLLAMQMHDANKLNIKLTAELIINL…
Agos_OR37	MDSKHEKQYIFNMKLAKIMGLYQILTPDSTSIFGYNIYHIVIVFFGSFMFIISMLFPIGLLYLRNDMIALMYYMGCISNFILSSYKMGNILYYSKDIWKCIDVTNFYFISYKHYDRNLFKNWQTRSIRITYIYIVIALFAFFCWIFSPCVMNKSIITIRNIDGSYSRYRMNIFNIYLIASHETYNTNFYIFYIIEIIVSVCYVYFTIIFDVLMLLICFAISYQLETISNTIKSLGYNLSIQDNIGTSNSIQLKEKCDIIYNDLITIITDHQHVIKKLNDFYNMFRLVTLTQIFIASSSHVFIWSIGAMSIDEGDNADSILSFKLFIVLPLINFQLFMTCSLFGTINEKKDSIIFALYSSNWTDMDLKSKTIILFGLTMNNANQLKMKFTNTKIVNLEMF…
Agos_OR38	MDSKALKILRLTGLYQILDPNTAKIDDCNIYHIVIVFFASFTLVVSMLFPMGFIYLRNDIIALMFYVGCISNFMLCCFKVFNILYYSKDIWKFIDVTKYYLTLYKHYNTNVLKNWQTRSTRIMYLYIIIMFIGFCFWFFSPHILNESTVTIRNIDGSYGKYRLNIFNLYLIVSDETYNMYFYVFYVIEIIMQICFLYFTIVCDIIMILISFEIISRMEIICIACGSLNYNIICSKEGLSDSNPIKSEKKFDVIYDDLKIIITDHKTVIRKLKEYYTIFRPVTIIQIFITSSSHIIIWFVVAMNFGEGDKGNSIITIKLFAVHPLLSFQLYMMCYLFGSMNEKKDSIIFALYSSNWTEMDIKCKKMILLAMEMNNANHLKMKFTNTKIVNKEMFTQTIRF…
Agos_OR39	MFYASYKMYIVLKRTKDIWDCLSITQFDFTSYDHRDRRIILDLWRNRSIWFTNTFVVFSLIMLIFYTACPLAFNDTFIVMKSRDGLSSNYRLNVVNLYLFVPEEVYNAYFNKFNIFHIIETFGICIFVLFIVVFDTIVMTSCLALSCQLHMNSAAFESVGQTSVVDSPNSKYINVHTLETFKVNII?
Agos_OR40	MKIHDNHKRIFNLALAKFIGFYQVLDIEKVTFLGRRNVRYRIFVLLIVYECLIAAMMLLNGLYYSKNNITESILYTGFVINMFYASYKMYIVLTRSKDIWDCLSITQYDFTLYDHRDRRIILDLWRNRSIWLTSTFMIFSFVMVTFYVTCPLAFNNTFIVMKNRDGSTSTYRMNVLNLYLFIPEEAYNNTYFNVFYIIEASGTYVLVLFVIIFDTIVMTLCLALSCQLHMNFAAFESVGHTSVIDSPNSKYINVHSLETFKVDI?
Agos_OR41	MLLEIFVLSYSIIILWLIFLTNFIVGEFTDSKGVASMQTCFAIPFCIMQMFMSCYVFDILHNKKDSMTFALYSCNWTEFDMKCKKLILLTMVMNDAHHQKLQYTRTRIINLEIFYQTLRVCYSIISVLINYRNNN?
Agos_OR42	MLLEIFVLSYAIIVLWIIFLTSFIVGEFTESMGVTSMQTGFAIPFCVIQLFMSCFVFDILHNKKDSMTFSLYSCNWTELFDMKCKKLVFLTMGMNDAHHQKLQYTRTRIINLEMFYQTIRVCYSIISVVINYRKNN?
Agos_OR43	SMFVIYKIWILIHHSKDLWNCLSVTWYGYTTFNIRNKRVLDRWRERTVWFTNVLTLIYWSSVVIYTISTLVFREDIISMKNYDGSIGNYRQNVMNLYLIVSDETYNRYYYTFYLVESVFLIFLVILFPIFDILLITLCFAICGQMQMIFSAFKSVGYESICDPVGLSIGEYIYDLRFTNSMKYEDFLALFGKAMLLQIFFSSFSLIVVWSIFIMSFDNNDRFEASDIVLKKMMCSLPALMFQIFMVCYLFDKLHKQKDSVIFALYSSNWTKMDMKCKKLILLTMRMNNANYKKLKFTRTKVVNLEMFFK
Agos_OR44	MDVREENKHVFNIWLAKRVGLYQMFDPGTARYRGKNVYHIALTFIVLYLGVIATMMNVSGVYYWKDNMPISIDYFWKAETWLFVFFKMWIVVYRSTDIWDCLSITRYGFTSFGYRNTRTLDRWRERSVRFTTAVTVIYLTSLVFYIAGSLAFREDVILVKNHDGSVGYYHQNVMNFYFVVSDSTYNAHYNTFFFVEAATAVLLTMLFLIFDILLITMCFATCCQMQLVGCEFESFGHDKPLGDDPRRSPIGEHQFSDYTDERKNVFKERVSMYYDELKTIVLDHQAVIKKYENLLSLFELAMLLQIFVSSITLIILWFIFIMSFSNDDRFVVSDIIVKKMIFLIPSLSYQIYMECYLFGLLHNQKDSVIFALYSSNWTEMCMRCKKLILLTMEMNNANH…
Agos_OR45	MDNFISSDLTTVKMLCLIPSFFFQIFLVCYLFGNSHNQKDSVIFSLHSSNWTEMDMKCKKLISLTMQMNNANYKKLRFTRTKIVNLEMFFKEIIDI?
Agos_OR46	MDIKDEKNHVFNIRLAKCAGLYQLLDPRTTKCLGRNVYHTALTFILMYICTISVMLTVSCSYYCKENMSICLEDLWKLETALFIIYKMWIVIHHSNDIWNCLSITWYGFTSSFSFQKRHILDRWRKRSMRFSTLFAFTYLFCLAIFAGLTQTFRNDITPVKNRDGSVGYYRQNIMNFYIIVSDETYNTYYNTFCFAEALFTSSLAMLFLVFDILLVTLCFAICGQMEMICSTFESVGHKSICDSRSPIDYTVVEKKRLSNEHELIYNELKTIIIDHQKVMKKYEDFLALFEKVMLLQIFVSSLSLILIWFIFIMMLSGVDNFISSDLTTVKMLCLIPSFSFQIFMVCYLFGNLHNQKDSIIFSLYSSNWTEMDMKYKKLILLTMKVNNAHYKKLRFTRT…
Agos_OR47	MMDVRDENNYVFNIRLARRIGLYQILDSKTIKYRGKNVYHIFIAFIALYWCVILIVFSVSSVHYWTNNMTISIDYFWKAENTLFIIYKMWIVIYHSNDIWNCLSITWYGFTSSFSFQKRHILDRWRKRSMRFSTLFAFTYLFCLAIFAGLTQTFRNDITPVKNRDGSVGYYRQNIMNFYIIVSDETYNTYYNTFCFAEALFTSSLAMLFLVFDILLVTLCFAICGQMEMICSTFESVGHKSICDSRSPIGEHFLRNLFLPFENNNIDYTVVEKKRLSNEHELIYNELKTIIIDHQKVMKKYEDFLALFEKVMLLQIFVSSLSLILIWFIFIMKDSIIFALYTSNWTEMDKKCKQLILLTMKVNNAHYKKLRFTRTKIVDLEMFFKTMGDCYTILSVLVN…
Aluc_ORCO	IPRGEWRDAASLANGVLVTKFTYFAFRSSYFYRTLGAWNQVNSHPLFAESNARHRATALSRMRKLLMIIGTVTILAVFGWTTVTFLDEPVWDKTDPDNVNETISVEIPQLMVYAWYPWDARYGMTYFMTFVFQLYWLFITLAHSNLLDVLFCCFVIFACEQLKHLKEILQPLMELSAALDSVVPNSGDLFKAGSAGSDIALIGNGENGNDFDVRGIYSSQRDFSGFQGGVVNGGTVGPNGLTKRQELLVRSAIKYWVERHKHVVKFVSSIGDTYGSALLLHMLTSTVTLTLLAYQATKIEAVDVYAASTIGYLVYTLGQVFVFCIHGNELIEESSSVMEAAYSCHWYDGSEEAKTFVQIVCQQCQKSLTVSGAKFFTVSLDLFASVFGAVVTYFMVLVQ…
Aluc_OR2	MHRTNTKVERGRYHRDGLIFQSDYFRISRAVLWMGLLFGRTPFYIKSGWLRFSYKSLPFVYALILAFANWFCLLYYIDYFHNTWNQTLGSNVSFSGVLFAILVFSQPFSTIFMVYSWAFEVPVIVRGYNSTAVLEEKISIVFPLYKQKPPKRNLVTFLIAFLFVVDLIIAYFLLKTRFTETPLVLILLIIVNVVVTLSYCVLWCFNCFFISKLAVKLNKYMLQCLQVRENCAFKIKTCRKIWISVWKQSQMNSQSIAVSLSFALVLYGMIFVVGCYGILTSIRNQNILETLEMSPYVVVSFTIIACVFETAYQASHKLGATFLDTMIILDKDRVDSECVEEIDKFVDTINRTRIAAITLKDYMTMDRTLVVSLCFGWTPYHIKSGWLRYRYTTIQFAYA…
Aluc_OR3	MMHHRKTLRKAWNKLNGSETGLTFESIMFSFLMVMQVPTYLVGIYSWFFEVPAIVKCCNMTAVVEKRISDVFPTSTLTRRTRIFVTTLVGLYFLAVAVISIILLGLRFNEAPAFTIFSFVLCFSSVHSSCIAWCFNFWFTCCLATKLRDHMVMCLQVGQNRECKLKICRNIWMSIWKLSGKYADAFAYTVLFTLINNGVIFVISCYGIIASIRAESIADILTISPYFMTSLFNVALVLEMAHRARTNLGEKFLCSLMAMDKDTLDKGSVKEVGRFMSMINYSENAKITLKGFVTVDRELLVSFLSYSATYLIVLIQFQGKVDPRIDARMLPSNISEA?
Aluc_OR4	MSEPTQVEGLTPYSSISIDLQKTLVKRHMMNPTCQTTRDFISIEKDLESEQGFLSESIFYKMSRPIMWMERFLGQSGYRIESGWMRYSHNSFPFAYIVFVAVFQVAMTILNWEHLMSAVDKLSQPANYDSILLSCLMLAQVPGFLIGIYSWFFEVPLVVKCYNVTATIEKRILDVFPTSSLSKRATYFWTAVIVLDLLVILVFGSFIIYGSDLYTYSIAIPFMFNFTRCHLACLHSCYCLTFCRDLAHELKDSMVKMMQNSEYHHHKLKICQQFWLEIWNVLQDHANSLAITLLVQMVNNLMFFVTSCYGMIVLIKADNFSEMLLLLPYLGIAVFNMGLICEPAQQAQDELGSFLWTLMGLKKQSLCQKSIEELDDFMKTISLTEKSTITLKNYISIGR…
Aluc_OR5	MDLLPRLNRGRGVFNLEETSSGRSDSEAKPPRAQHNVFYQQFRPMILVLTAFGRLAIQRGSDGEYRWKWFSWLSLFCLLNYAVQTYFAVAICRQRIKAVFESSNYDEFIFAIHILAYIQMHFHVPISYWVQGPLYAQYLNQWSQFQNEWFLVTGEELKFRHKKAALTFVLVMLPFLALVLVMEKYSTLHDPFEYLLPHFFTIGSTVCVLGTWYIACLEIAFISKDLTKHLIKKLHSNPDPTFLQKWRALWMNLGSLVTNLGTNHFAIMSSIFLTFSVTFLLGLYNALSKIIIGDFSLKTIGYLTASGMSIIIIYIVCDSGHQATSRVESYTSQCILRAHLPAARDDVKYEVDLILRVVQTDPPQIQLAGFVTLNRPLFISFVANTITYLIVILQFKG?
Aluc_OR6	MDFKHGGLTLDANKRHPFFNEFRELIYALAIFGRFPFYKDAHGNVKYSLFSLGGLYWVVWYCTFMYAASGVLGESFAKIFAAARFDSTIGQARNVIVILNLILIPLSHLGEWQKLARYITEWDEFLVTYKYMTGNDLKIKLKAWVYTVLTIIPSLSLLASFTEQETLVIRNILQRLLYIMLFSGMSFVAMFWIMSHVVVQRIAVYLKGELMKLGVNSRNRSNVSAMEVHRLRYLWARATSLLHKSGECLGLSMMIISLTNSASFVIAAYGVIVGILEFNQEAVLHQSVNVVAGIAYIFAGTESGYQSTQKMGDDIMAALSAIDLSGINDVTSREINMFLQIMSLNPPIVTCAGVVTISRSFLTSVFSNTVTYLIVLLQFKTTDVEFNCNNETLTSILQK…
Aluc_OR7	MNSPNHDESKQEEANGAVPELFHVWNRSVGHGAIAAKAPENVLSSGYMFKIYDVERENYMLTQLKPLLFTVRLLFKYPYIIDGTGKIGMKWFSIWTLYTVVGYVVQTLLGLELMYRLFGMVSIESDFILIVKIGVNILTIMTLLYTPLSALMEWRAYCIYFNQWIALQVDFEEITGKPFNTHMNLLIKIFIGVIAVQAYVAVYMGTNTLTQPFWYHKYVYMMVFLALPQQLFLWVVCQYESGRMGALLKDYIIEVFGNDSPMNNAPNAVRVRMLWLRLVYIVKLLGRAAFTIIVLLMTAGVVFLTGAYVILTGYIKGDPRTSEFLGPVLIGASLIVVICEFGHRTTVQVGAEICEALVNLKSATMDRETTIEVERFLRIAAFNAPKVSVAGLAIIDRST…
Aluc_OR8	MKVIEKEESSYEPPRFSLKPNIKKAWTSEIGEERNAWRDQFKWVLWGLRIFLRLPYSTNSKGQLEIKYISFAFVHWITFFAVYFTLTVRTAWAIICKILTEKMDTVQITILGYNLALALYSFTYPGSLVREYKTLAKSINKWPEFEELCQKCLNTPIKLKTSLACKVGGMLVVPVSALVIYLVQDLIVVVHWVSWILKDVMMLSSVIFMLLYWVLSAFELINIGELIKLRISEELCSLEVKNVEASKIRDLRMAWLGLVEMIKLNTKSWSYIFTYMVLTLLFVIIMTSFGFISILVKENRFDFDLLFVSLSVAALSYIMFECGHRLTHKAGYEICEVLGNVNILNMDKAAKEEVKFFTKAAKMNYPLVTLGGVFIANRAAMTSMVSSIVTNLIVILQLP…
Aluc_OR9	MPEFRVSPPPAFENGTEQGKAKNDKKWFLFSYSVKKDAYLKQMWPLLIIYRLICRFPFRRTPEGTLEMKMFSIQTAYFIIGFTAQTYLVLENSHGILQLMFHEETDFAEVVTGGLCFCLLAIHLFVPFSIVKEWKYMCEVFNRWIIFQGNYKEVIRTVYKTKLNLVVRIVSCLIPIATFGVTVLHSYVLYHKEWYHLFSYIFVLTSVCVLYGIWIFSLIEIINVADTIRTRSFEIIESKDNIEKSHELYSLRILWHELSIIVRFSSTAVACSMIFVSATGVVIFIASAYGFMKCVAIGDERYFLFFSIMLGMGLVLCVPCEIGYRATLHAGTYIVEMLSSVNMLEQDELTAREVDLFLQAVYSNYPDISYGGMVTVNRETITSIFSATVTYLIASKLRF…
Aluc_OR10	GVGALARCPFRTNEHGKLEVKLFTINGLYFALVFGLVSFLIADAHKEVAVMSYFRQENFSYTIVGISGVSLVILHSAVLFPLAVDQWGPTLNYLREWETINLNFEKIVGVRKRSRVLISSLFLASTLPLGSFAIMLPLRTILFGSSWYHACLSPFVFISTAAEQSLFMMACLKLREMSIELNVTLKSKRKKAARELYALRTLWLSMAKLTRKTGSCLALSLFLELGNLTAFFCIAAFGGVSSFITGNEDALQFLVVTVTTAFRLFVFFETGEQTTNRVGKKIVETLSTTKVWSMDYSAIEEVDIFIATIQSNYPTISLGGLTTITRRVLLSFMMQASLYILML
Aluc_OR11	MTIFFAWIRLFFFFEVGELTTHSVGSNIRFTMSTVRIDLLDDRAADEMELFALSISSNYPNININGFTWVSRKVLLAIMEQAMLYILVLIQIQTAR?
Aluc_OR12	MQIKQREMKEVISLTENYPEAAAAHMRKLVLYLTNQRRVKFSACGLFTLEYPLLTSIIAAATTYLTILLQFN?
Aluc_OR13	IDKFYNELFKVMWNREDLYTNKKMVLYLTIPRKAKFTVCGLFTLEYPLFTSIIAASVTYLMILIQINE?
Aluc_OR14	MPLSLINKIIKSSTPTFIYTSSYHQHLEVNAFYDELFRTVWQNDRLCSNQKVVLLLKTKPRINLTACGFFSLGYPLFTSIIAAVTTYVVILIPLGRSKKDLF?
Aluc_OR15	MWDMRQLRMMNLWGWWPKMIKDPKKRKIMRVYGYCSFGLDSITMIAEIISLYLAVVNGSFRGAIINIVTTTLGTMAAQKIYTMLVHHEFISHICDTLEDLDNRAIELMGEECQVTMKDRERRCLLTFVFVGSCMFTVCHYNVRPIIVYFLYGERTIAMDMWTPWDEQTSETGWIVVLIYEWIHIFAAMYGMTVFDSLFLSIFEMILAEFDVLKIALRKINFAAEKKEVTLEFCIKFHQDLLLLVARINEFLIPIQTIQCVMFTFTICFSGFELLSLSDGSLNKMANLVEVVGAATYITFGYCYQCHCITEECEEVVRAACDNNWYEGSVEDQKKLLIILERAKNPISFGNIIKFDLGCFIAIFKTAFSYYQVLQAFDI?
Aluc_OR16	MGIWVERFPKLDFISRNLPWNHPDITKVWRWPIARYLNTFGWWAEDYTRPSVRFVFRAIKFVFLTVNLVYMISLTIGVRKQLQSTTNIMDNMFSFFAATPSFLGMGKIICLLRQRRALRRIWKRLDDLLENVLKRDVDEQLEKELRWRLKRCWAMYSIFLTVGTCITLHWLLRPIVYALYGERTSIVSTWPTYLESWIQWFTTYIFQAMNISSIGHALYIYDNVYFCICENLLIHFAVIKHHLHQMDISKGKPGGVTMKFCISHHVKLMDICMELRECSKYVIMQQVFWTIFILCPGVFELVSGRQTDTTILFNLMEITTIMTCILFFYSWYSNEVTLQSSQVFNTCYMSNWVEGTPNQRRTMMTMMTRSMKPMIFGGLVNVDLGTFISHRCSKVAYPE…
Aluc_OR17	KSAFVSGPSTVACFKLYVIVRHRKSLKEITNSMDGNIVIMMKGILSRHIPEDLEKEMRSRWTGCRKLYKCCVYFGCSVTTHASVTPLLQTIAGALLTDDPLPFDSWPYFLTGYYFWALNTFCIGHVLYMFDATWFAMADNLQIHFAVLKNYLENLDLTKRSDAGDEFTSNDRGNLLSTLIYIAAVFFNYCRCADNIAHQLDELTTDCYSAQWVNAEKSQKTSILNMMTITRMEPKFCGIASIDLDTFVNVMRGVYSYYNFLTAVDVGDESETSRTEVNEPL
Aluc_OR18	MTLKSYIKKTLKWEEPLGLTTMIAVISGAWNTMAPPQSIQRFIYWQSWFQTSTYVLFMMSAGINIFVSTDFFGECLESLHFLVTAFHVFIKYMTMRFRERDFLELFDDIKRVWSGYRIHNEKFLSSTLASVNRTTVIISVCIINVMFVNIGAAVLKNILEPDKIHFPIQIWIPSFCRDSFMYGTIAQVVLFSWPLFIVAQSTTFLNSISVHVEALGLSLAKDIGRQKVWKGDSARRFYKKHQEVISIVSRVNALMAGNWGFEMLCSSLQLTLPAYRTLRALKRNEIEVFNHAVILSLNFMVIYIIFGSGNRILSMGEEINDRLYESDWYKLPVKEKKNVLFMLFRATKPVEYRYKMIHFDLPGFMKVVNTVFSYMALLRFLDGGNDGGNGGLL?
Aluc_OR19	MTLLSFFKDKFKWNEPLGITETTATLFGAFVNYAPSPGYRKFFRFFGWYIIFMFIIFNINVVLTIYFASDFFEESLEAVRLFVTAIHILAKLLTMRAMEKQYMELIEQIRRAWRTYEYSSGDMLNKTLAAANKGTVIVFVAIGNTIPINVIVAALKNLGNPPEIQFSMQCWVPPSLRTSFLAGSFYQLTPYFFPVMLYCMTISFLNSITLHVEALGLALAKEIRSQKEWRDEAARSLYIKHQEVVRIVGRVNDLMASNWGFEMMCATLQLTLVSYNALRTLKKNDVAFFNQANLMLVNFLVIYFIYGNGNRIIKMGEELHNSLYDTKWYTSTVKERKNVLFMMFRTSMPMEYRFKIAHFDLPSFAKLVNTVFSYITLLRSVDEPEEQGAF?
Aluc_OR20	MLTVGSSAHNSLSRILEVIGITRYKEASFFSENSFKLFRVVQWALNVLMIVSCLNFIFSESVDDSPDKLQSLALCTADIQFLTTQLILISRQSLVDDLVAHLRSVYHGIKEIPGSMDILAEGDRQARLFIMSYGVVIFSNVPSSMFFAGIKMILTGETAYPFPMSIFGLPTAVGWALQMLMIANAANILWGFYCVLKTVIYILGAYSNVMAHMLRERPIDVEAKNDRKMLKLHCDINSLSLKLVNVYGLISFLEVTVASGRCCFVAYHILLAVQEGDYKNLGVALSTLLTSVAITYVLCSCGEEISMQSVTIRDGVRDSKWYAVSPPARKTLLPVLLFTQRPIQFHYRRFVYFNLETFRNVLKTAYTMTTALAQV?
Aluc_OR21	MTVVQTNKRTAMTDVHHYHSLLLTMLEIAAVFKKREGSIFSPTGFKMFRVANLIVCFLFVTSCARYVFHEKGAQFFTVAIGTGSIEFCIINMILVSKSDIIDRMLATSAKIFYQLPQNEETRDVLETYRTKGYTFMRAFGMLIGVNEVLGLIKPFWMARLTGQLGLPFDISCLGIPTVPCWIFQIICTSHLIVTVAFHVIIVKTLMYLTWGHSIVITKIMNRRPVHDDEENDRKIIELYCDFSRFSTSFSSLFGLTTFIEVTFTSTRCCFLIYHAIKSLSNNDMEQAIVSVTALIASIAISYVMCSCGEDLVEINQMMRDGFYNSKWYESSPQSRRRMLPMLVLSRVPIRFQYRYYMYFNYEILMKIMHSTYSLSAALIQFL?
Aluc_OR22	MAPQVNLFKAWMIWMKIAGADPPSVNFPYALALLWKLIMLYGSVHYVIIMFLAIVVGDSAFHLKLEAGLFLLAGIPCSYKHFVFVIRKNKLHEVIDRLNTLLEEVEDVYGTETLAGWQRICNMVMYFYSTQFTMLVVPVFSFFYYIYYWEGVEATPYEVYIPFEKENHIHRVMLYELLSFLGPAAGLITGNIFFGSLTVAVSGVLRKIQEQFSQVSPSNAQFLLHRTIRWHSEIISIVGETNRLLGTVFVVEYLLAMVYICFSGYMLLKVGSATEDVNLNKNIILCIVCIVMPLFYCLCGHVIVLE
Aluc_OR23	MGTSTLGARPTMRPNRNLFSLSLLLMKIQGLETPSHATLKLVSFVWKYWMLYTALHFVMVCLLGVTIGDNPYYLKLETCSGMIAGMSMVYRHFVLAFNRKEVHRLMDRINALVDDVVSVYGEETIAPWEKMCCGIMILSTCVVSFTTIPAYAYSYLKFYTDGEVTAPYEVYMPFERDAAHIHHVVIFQMLSFLDQAITLIVSNTFIGTIVVIVSGVTEKIAKRYKEINRNNFHTLKVTTNWHSEIIKIVEDTNALLGSAIMVDCLLSVVHISVSGYLLVKVGFESGTNLHKYIFLNLLCVTIPSYFCLCGHIISVGRDKLHEAVYQNEWYELTPSDRKTLILPTWMADKGLSLHFKKAVEFNLPTYLAIIKQSYSLIAMLKLMDG?
Aluc_OR24	MSESVAVFKSLNLALKVLGFADSTSGIKSYLWTTWNFIIIIIGVEFIAITTLLNIIQDNDIYFKLECVLIIISTMSMTVRIIILTARKKRLFSLIDKIESLLRQMEEEFDEVFLPALARRCDNWAYLFEVIGIVFLSNAVVMTYVKYYFRGVEDPVPFEVALPFEKKNNIHAVVWYEVFQFFGCCIIVVCTNVLFSTLSQTTSELVKKIAERFEKIDETNADYLLKQTIKWHTEVIGITKETNDILGITIFADTFFALQYISIAGFLLMRVGLDNTTSFSKYFITYICMLTNPIYFCYSGHRVSLMSDVLYNSIYNNKWYRLAPKTSRNLILPLIVARKGLSWNYRGIMNFDMALYLEIVKQSYSIITFLKMIK?
Aluc_OR25	MSETVAVFKSLNLALKAVGFVDSASGIKSYLWTTWNFIIIIIGVEFIAITTLLNIIQDNDIYLKLECVLFIYAVLSMIFRFTVLTIRKKRLFSLLNRIESLLHQQMEREFNKEFITALARRCDNWAYLFTFATTATCSNAVVMSYVKYYFRGVEDPAPFEVALPFEKKNNIHAVVWYEVFQFLGISMVVMSTNILFSTLSETTSGLVKKIAESFEKIDETNVDYLLKQTIKWHTEVIGITKETNDIVGITIFADAFFALQYISVAGFLLMRVGLDNTTNFSKYFIMYAGMLANPIYFCYSGHRVSLMSDVLYNSIYNNKWYRLAPKTSRNLILPLMVARKGLSWNYRGLNFDMALYLEMVKQSYSIITFLKMMK?
Aluc_OR26	YVFISMMFRFTVLTIRKKRLFSLINRIESLLQQQMEREFGKEFMTALARRCDNWAYLFTFSMTATCTNAVVMSYVKYYFRGVEDPVPFEVALPFEKKNNIHAVVWYEVFQFSGCTMIVTITNILFSTLSETTSELVKKIAENFEKIDETNVDYLLKQTIKWHTEVIGITKETNDILGVTIFADTFFALQYISIAGFLLIRVRNKRKMFLDYLRLHTLLTHPL
Aluc_OR27	MSESVAVFKSLNLALKAVGFVDSASGIKSYLWTTWNFIIIFIGVEFIAITIPLNIIQDNDIYLKLECVLCIYLNLSMMFRFTVLTIRKKRLFSLINRIESLLQQQMEREFDKAFITALARRCGNWAYLFTFAMTATCIEPVVMAYVKYYFRGVEDPVPFEVNLPFEKKNNIHAVVWYEVFQFLGCSMIVISTNILFSTLSETTSELVKKIAENFEKIDETNADYLLKQTIKWHTEVIGITKETNDILGITIFADAFFALQYISIAGFLLIRVGLSNTTSFSKYFITYICVLTNPIYYCYSGHRVSLMGDVLYDSIYNNKWYRLAPKTSKNLILPLMVARRGLSWNYKALNFDMALYLEIVKQSYSLITFLKMMK?
Aluc_OR28	STVIAIVSMMFRFTVLTIRKKRLFSLINRIESLLQQMEREFDKAFITALARRCGNWAYFLTFAMTASCINAVVMTYVKYYFRGVEDPLPFEVALPFENKNNIHAVVWYEVFQLFGSCMIITSTNILFSTLSETTSELVKKIAENFEKIDETNADYLLKQTIKWHTEVIGLN
Aluc_OR29	MGYRVYPQQDLSDPSHMFSFQLNALKSTTMWKPDNQKYYIPFMMLFAVNVFVLAICTVGLLLKGCSTKDLVDRSEAMDIFTLTGSALYKMVFFLYHYEQLVDMVTCGLALVRNLPEGWTKNCGLLSRIHYTAGFLVLLIWGLAPILKVMYGETTWAEMKLPINTYDPFDSTGFLFFLFYITGQYVLVLSAVIYMAADCYLFTSIYVAVGALQYIVDQFENMRDLNNNNKHTVADTMHDCLQECIEIHVHVLDYLRKTDKLFKSMILADVVHAVISLSFAMLQTSESKGIFEGVKMVLFVQVCFVHQFLNSHFGQELIDKQDNLAKQIITDIPWTDASRKFKKSYYIMLTCVREPFKLSAWNVYFLQYATFLEFSKTMIQYYMVLQEVQDEAEVS?
Aluc_OR30	MPVSQSLWNMIEGKMEITEEFEQKVTETPVERTAEDVFSTQIKALQIVAMWPNFKQNSNMELFTRALLKINTFVLAYCTLALFVKGLLTQDLVDRSEAMDIFTLTTSALYKMIFFYTHHKEMDDMVNWGAALAHQVPPKWMQYTTFFSCFHNFMGIFSITFWGLCPIFKWIFGETDLDGMTLPINVYDPIGVTGAMYSVFYIVCDYGLLSAVQIYMASDAYLFTAIHLAIGGFETLNNKLRKMGQINFNKGPTVNDSMNEYLKDCVKLHTHILIYIRKIDRLFRSMIMADVLHAIISLSFAMLQASESKGIFENMKMAMFVSYCIVHQYLNSYFGQNLIDQQEILNKELLISVPWNDGSKEMKKSYQIMMAGCPKSVRLSAWSVYTLQYATFLEFVKSM…
Aluc_OR31	MFRQKLTSVNEELRHENVFNRHVYLLQFLGVTIPNKLHPERRWMDSVLFSTVLIIIVLNSISQVMTLFLHQGSLASKAVNLMFFLVNIVSIVKLVLIQSNAVMLSRLFEALDTPGATDSTTMLRVIGVITQVYVAIIFTLLAVFVASPWMTGSQKLPIPYWFPFDTDNFVAFTATYTFASIAFTIVAYTMEAVDTLLIFIAGQICRRLDAIQDALITVGVEEPLRKRGWKRYKAQEDNLGLGITRLAALSRDETLLRECIREHVDIIQLVRTFDIVLDDIFLAQVIQSTIVSTMSFFAASKLEDPFRDIPKLGAIIIGTFLQFFMYCWLGEEISDHSDDLHRTLYLSEWYKCREKIMKSLVIMQTFTKNHFRLEGGHLFNIDLRTFTLVLQESFGFFMV…
Aluc_OR32	MDAAFDLANKVFLVISGDEKLKLFSVQRAFLNVLGFNWFAGGLNLPIPAFIKHVVFPVLNPIWMVTVAVLTLTYVFTHEVVTQTDFIIAINGYIVSMTFCAAAFKILIFLVLQKEFKKLFLMVEELGDLDMYAPSTKDHFFNCYMYVTLVLTNPCTWSLWHLIAHNDIPFKSQYPWGDDGVGYLLSFFFGIMAAVFCGLSHILVDTSFMMVIAGITLHVDKLSQSLSLLGKHRFKDSKIMSAGIDKHAQLLRVSQHLSTCYSNLFVGQSVYTVGHSCVLLFGAVHVESKVEVVMSQGTMLVTSYCQLLVYCYYGELLTSKFSDLVFDSYNNAWYDSDLQVKRALPKFSLMCHRHVSLRGFGKVIPSKSNWLHP
Aluc_OR33	MDILHYSDQTGFKFIPVYDHMLRSIGVHSERGETQATAIKRYFGNFLVLVAIVQGWSSAVAAYDSLKEEDFRAVTNVMSYLSVQLSSFSKFHIARTHMEVTHRLGNWIVEAKKNRPRDMKQPQLEFLVLKVNPAFFYFGLFATFFWCSVPLTNNLQAFIPTQYPFLDKQTSNSISFPLIQVPLYIFFTVTITYTATSLLHFLAIFTTEVKLLSKKWEQVFYDKRRPDNYIELMKDCIQQHIKLLDVMKDLNIIHDSMFAFQVFIFIVHFVSFNFCLVMTSGSNALSSVGPLTMSSLMEFGLLCWMGEEITDALQQFHRSLYMTNWYEASLEDKKNMIVVLEVLKKRHALTGTKVFVASLETFVEAARQAFSAYTLMKGLTTTE?
Aluc_OR34	MYRAFGGTFTWLIVIVTAIASLNGMLHGSGMSDISMNLIIISTSISSLHKYSVFIHQEQGLGRLGRWMKRANEQNKISKNPDTTTDRILKKSLVSFYYSGIVAASLLLVKIVVTGYTYNALIPGLDQRYQPLILIFMEAFSFSSLSLEVIMDALILMNSLFVFRRELMKNVDEWRKMNYKSDNPQQFRQQLKTNVQNHVELLTIFQDVKNYCNSMFGYQVFAIVFTTCALLYGMAKDSGFDQAVLVQVMPTSLASFLEFFILCWCGEEIQHGFQQVHTSIYDTNWYEAPLREKKSMTIVLEFSKNTIQLTGFTVFKADLKTFVESMRQSFSLYTLLQKLV?
Aluc_OR35	MAEDDYTLTDMAGVYLLPHSRAYMFWTGHWVGAVPGPTPVPIMVARALGGTLTYVAVFVVCWGSLNGIMHGSGTNDMPMNLIIISCSISSVHKYCVYTNQEQGLGRLGRWMKRVSNREKKNKIPKTITDHILKVCLLIFYYSGTLAAFMLLTKLALTGTTYNVLVPGLENVLLLKLAIALSFMSLGFEVVVDALILMNSLFTFRRELMRSFEEWRKLNFDSENPNQYKEELKERVQKHIELLTIFQDLREFNNSMFGYQVFAIVFTTCALLYGMAKETENSHKVFVQTMPTATASFLEFFILCWCGEDIKFGFEQIHRSIYDTNWYEASLEDKKSMTIVLEFSKNPIILTGFTVFKANLETFVESMRQSFSLYTILSEMV?
Aluc_OR36	MVVEVNSRTYYGIEVVYFKFIGFWQFLTNGLGKDKLVISSIVYGLMFTFFIIVQILDMFIKDYDFSIFSEKLSVNLTCFESVIKIGYYCFKRSSLLELLPLYRLDLLLSAKHSPVISTEILMANRRFVNGATKSFVVMIFSTVGIWNCLPLLKCFTSGGCSTLQIMPTWYPGDVSYVPLNLFVYIFEFFIMIYCAALLYNVNCFFSSLALTASAQFELLSNNFANIESNAERRIEYDHGSSTDEDTKKATMYVLLRECLIDHQTLLGILQKMEDVFNPMFLFQMLTSTFTICLVLFQLNFHTASGDDLPIAMACKFVMYLVFGSMELLVYSWGGQIIYNKSEEIYWSLQKCGWEVGCDKFKTNVQIALQRSQFPVTLTAGKFYVVNLASFSQVIKASYS…
Aluc_OR37	MTWQMMGRDKGTEGRKHRDTMSAQTIQSDGGRALLNRDDVKGLNMGLNTFGAKTFWHTLEHFHATGKRHWVMATYIVLLHLVGFTYCLLGFSAVFFIKMDIKRGTAAIMNPICGLQTVFKCWTFSWSTAEYLKLFEILKKDFLTCVPPQKEGGANDVLAKNVVATNEFVKNAMRWNFLTLCMVSTMPYLRSQAFREFFRLGEGAIVPNKICENEYPFEWNSTPIYEIIWIYEQIAVILAIVTSSAYQAILLFLVMALVGHLRVLGYVMENLRASDFRGETYQLMDKSAKANAYQQLIRCIRDHQKINAAGDALAERYNFFLTFHLGTAIIVGIIAIFNCTAADELADKIKFAIMCGYGLLEVAIYCYCGQLLENASEDVLRQVYQCEWEEMEPKFRKAA…
Aluc_OR38	MSGYGKIEDDELVNSIDIWYLKRSGLWEVFNHYREHGVRNRRFTLWKIITLILFVPIGFFSLCGPFFTETDLEGMTLVILNPMSSSQTVIKFAILWYGIETQCRVLELFKRDFLTCVPPSMQDKASEILTEAAKKANNLANLGILTDVITVIVWNVLPLLRSEYFRIELGITAFGTPLRHNKILGFWYPVDYDETPYVQFVYCYEFLSCGWAGFVIALLEGLVIHLVILLTANIKVMHHLLEELKTSNGTLNSETLLTYIKDHQKLVKISNDMRNLYNMMITMELSTGLIILIITIFNFFLSSGNGDLVIMFKFMVYLMYTLVEVTVYCYIGSDLETTSEDLGFAAYSSQWYKVGKKFRKTLQMLMVRTRYSLALKFGRMYPINHMALTSILQTAYSTS…
Aluc_OR39	MAGFGRLAEEDLVEGMNIGYLKNFGLWGIFNHYRDTGRKSIIFKVWMIGSIVGFGPLVLTSLVGPFFTAKDLEGLTLVILNPMTVIQMVVKLTVLWFGLESQTRLMDLMKKNYLKCIPRDKMPKAQEILQNTVKESNSLINMVVYTNLSTVAFWNVLPILKSEYVRLTLGITVFGIPKNHNNKILGFWYPVDHNETPWTEILYVYEFFICMWAGFIITLMEALIAQLVILLSAHLKVIQYLMSELIHTNQFRLDTPQLLVYIKEHQRLMRIGDEMRQHYNFLITMTLSTGLIILIISIFNFFLGTDVGDIFITLKFILFAMYSLVEVCVYCFAGVKLETESELIGFAAYSCDWYRMDPNFRRTLQMMVLRSGSAVSLQAGKLYPVNLTTLTNYLQVAYS…
Aluc_OR40	MVENFQVKRAQLFKVYNSIHWLTLTKWFYEDYPVEKLWSDKRLWIHLSIVIICQSSITMFKVFHLISEENFFIFLTSLTSFLVIVLVAVRTYILYQFPTFRQLYFKPEAITHSRKVGMWCLVLFITFDVAFLVLPIVPPILEIIDGTNKTYDELIPQYPSINPVSLSWLSKELKYAFDLVMAVFNTIPWVGFVVVYYTVVQLFRAQHKIMMTAMLPGPPVPGDDREPLELKLWIQDHALIRKLVYKLRNTISPALAGTICVNVFTVGLNMLALVSSPIGSDAPMFTRYLYYFSFGTYSALSIFDIFIHCWLASEITNCGEDLSYALLKSDWQNDLKRSHHHYVLPLMLCKKQIRFTGLGLIPVTLTTFTETIRVSYSYFTLLRKTDD?
Aluc_OR41	MVIQVRNMEQGLKEITKQYYAAAGISGISAYLKNDKPFFLIRLWVWISTWIILPQVTLAHIYTALFTGIPLATRFLSLSLGLDQLQTTIKCHYMLHNLNRFRSIMLDLETFNCVNHLGTEALTTMLKMCKLVKWLRSTYNFACYFTFIAWTLVPVVSTPKALFYAEDGVSMMKVLPPEYPFSTDYFPMVQLIYALESFSTFVILTYFASTNLIMVTDILLICQLFRVLNESVAPSKGRKAMTLRMFAVDHQKLLKICAEVRDLLSPLLALQLGISVMTITLAVFEITMVNQASSEGGINQVVLMSRKTSYTFIIFVELLLYCWLSTELELS
Aluc_OR42	MNTEVTERFEYASKAYWGALGFTGLHAFLYEKPPKDNVLRWYAFRIVYIYFVFVHYPIFITMQFWGIVTAESHTLMQISFDISLLGYNIQNIIKLLIWMIRIKTVRSLRLNFSKFNVNKYRPKLSSWIIKRDAENALKFTGRCYWISYANLLFWVVLPTATAIINYSTYLAGYADWQENDFPRYSNTRFPFDLSQHRSRVIVSFLEVILFTLGFMSFQSMDMFFSVIIRMAQAQFSVLNSALFALDGELDKFWGTEVPVNDCRPPMEIHLIVQDHQRMIRYGVRLRKFLSPILGLETLNCITIICNMTIVASSQVSGGGEFLEVALAAFASSLVVITCLVVFFTFTSMTGQLKDAEESVFYAMYSSKWYERDVSHRKSIILMQKQAMTSRRIKMFGLGD…
Aluc_OR43	MIRLRLPPTINQDTSQKNIKTIYEELDSQFHTGIRFLLMGASPEKFLGKLSLTYVLIYLSIILFFMLYALFEIIVPFFFPGDFLEFMNHIYFGSYCLAFGYQWIYLLMNLNNIYLNRLNIESLYSTQAVSGIAEAALRKNLRPFKIAIKCSIALWSITILAFGLGSLIEIAVEYLLTGEVESYAIMSTFPFPPWGQMLVTALNFVTLNMGFAEVVAMAYISGLLALEIETQCEILCAAMLQDRDDWFKFRGYISDHARIIKNAKWLIGILESLNAPTVFSAYILMAIEMVVLTLVEPDGLFFVAMASDLMGVVIILIFQGWISSKITLSLQSISFAAYQTSWHEQDKNKALDLMIVTQMAQRTYVQKILLGTVVIERGTVLQIARSAYSFYTLLMFSDDR
Aluc_OR44	MIFSIASFSHGLGELIQFGEEYFIMGEVKTMLTYFPFPIWGQLIIVLLNTITISLLLAGTVSALMITGLLTLEIETQCAVLCAAMVRGTDDGSQSFTGLIADHVQIIKNARWLIDLMESLNSPAFSCFYFHIAIGLVIMKLVETNGYLFYVSMAFGFMSVILQTGAQGWFSSAITHSLESIAFAAYETNWYERDKNYARDVLMVIQMGQLRFVQKIFFRSIEIDRATVLRIVRSSYSFYTILMIIQ?
Aluc_OR45	YIFTRVLFVSCLCWTVNSSTHIIGPAIEALISLIKTGQIDNVLFILPPVFSTPWWAQIIIYFCNAITMFGLLLYCLASYTIMGFKVLKLKTLCDILNEALRNDVEEESNIKAYIKDHQIIIKAAKLLNAQLRTLNGFMFTACYLEFAVQLFALTLIDPSGSYYFALALDLSSIFLILVFQCWMGTMITHSLETVANGVYESLWYSRGNNNRSEVILMTQMAQKPF
Aluc_OR46	MTSSVRLDKWQRIGYKLLLLGMKPEKFMNKFSLQKALVYLVFFVVHTMYSIQELVVALFFSTSLLERISHGYIFTYVVSFNLQWYYMLLNIENFHQNEVSLEQFRSTQAYFDFADRRLNRNINLFLKCLLTATAFWICNNTAHILGPLVETLLTFLRRGEFHLVALLPQAYSLPVWGQIIMYFHNALLTFLFLVYCLASYLVWGTRVLKVKTQCDILNEALRRDYGQGSNIKSYIKDHIKIIKTAKVLNSQMEVLNGIILSACYLEFATQMFSLSQFEPSGTYFFAVGFDLASIMLIMVIQCWFASIVTHALESIADAVYDSNWFRADKNNSLEVLIMLQMAQREYSQMIWFKSFKVERASTLNLVQSSYAVYAVLVILQEK?
Aluc_OR47	MLAEGGEYPSRHLSDYEATMSQRPDPDFSKGLKLKSSVRLDAWRHIGYRLLLLGMTPENFMEKFSVRHALVYLIFFLTHSLYSAHELTVALFFSRSLLERVTHGYILTYIFTFNLQWYYMLRHVGNFHRHEMSLENFASTQAHLDFAEEVFNKNINAFLKYLFISMLWWATNTTTHVFGPLVETVLMYVRSGDFKLATVLPQVFSLPMWAQVIMYIHNATATILLFVYCLASYLVLGTRVLKVKTQCDILNEALRRDYDEESNIRSYIKDHINIIKSAKLLNGHMQMLNGIIFTACYLEFATQMFALTLFEPSGAYFFALAFDLMSIMLILVMQCWFASIVTISLQSVADAVYETNWYRRDKDNSLNVLMMLQMAQQDYIQRIWFKSFKIERAAILNVR…
Aluc_OR48	MNEEASKDDYYEDELQKEIDGWAKQTMAGCHATLSNVMFDAVFICISTRQLALLIHLKNSFSKIFQAIHVDPKGISWYTNYRAEAVEKEEIENDLTQRLKYWIRKHQTTLRLLNDLQSLYSFPLFLHFCYVGMVLATGAAAVLKGTLTSMEYYFIGMHLLGLSFTLFVICRIGDYIKIQTDEITEGLYGQNYFLLSKKQHALIKNLLTAINQPFVLRVAQAFPLSTETFKSVMTTTYSFFAMFTQMQHKN?
Aluc_OR49	MGFFTSVDMTDVQRLRVVEDSKRRSGLSDLIGRCGGYRGPLYNEHYSKNILFRIYVHLTDLAVWINYITMIAAAMKSQSVLEFAMVGFPISAESLSLFLSYYSGYKNAEMTEVLLGFDDCFDDDPYPQHLEMEIRKSADYYHHFSRSLLWLQVFTMQIYCFLFPVTNELMHDFFRPRALPLPSLYPCDWKESRSCFIMIIFIHFLGATYVNWKIIGFGEVFFSMVSRQVALFRHLNHNLNQILTSVHVSTDGTVIYRVDKEIDHIYIKSALRKWIKHHQNVMTQYDRLQTLYSWPLFVHFGLVSGALCCSAYATSDETLDFDANLLCGGFLVGQMLELFYLCRMGDWITIETNELTLALTGSYTFVLDRIESQMLRIILSRVHRPSVMRAVGLYPLNTS…
Aluc_OR50	MCGSVFVGLKKIGFLESFFIYASRQICTFTHLRYNLGKITDPLIVNDDGTIDMNEFTGSNRYLMERKLTGWVKNHQNCLRLFEDLVKLYQWPLLVYFGATILILCSATYVTSDSEKLLGALNGKNTSLLKSDEYKYLKMIMTRCQSESVINASGGFPLTITTFIAITKSSYSYYTLLKKVNGQTD?
Aluc_OR51	MRGTMELDDEEVMQTLQESGLRTWIGVIAGFRFAQQPRFQGTLKGRIYWWYEIFTDLSVAINAISLFAAFLAPQFRMIERCLTCFPVASCLLCLFMSNYPRFKRKNFRSLVEEYENSFSDSQYRHHLEEQIRRGAKHTRSVTMCLVLLEFISMFIFCLILPVLNEATGFAFGPRRLAIPSLWLWDPLAGFWNYMAVVFVQLCGSVFVNLKKIGFLESFFVYASRQICMFTHLRYNLGKITDPLIVNDDGKVDVKEFTGSNRYLMKRKLIGWVKNHQNCLRLFEDLVKLYQWPLLVYFGATILILCSATYVTSDNSIDAQTCVICGVFALGIFFELLFICRTGDRIKHESEKLLGALNGKNTFLLKSDEYKYLKMIMTRCQSESVINASGGFPLTITTFI…
Aluc_OR52	PAVSCLLCLFMSNYPRFKRKNFRSLVEEYENSFSDSQYRHHLEEQIRKGAKHTRSVTMCLVLLEFIPMLIFCLILPVLNEATGFAFGPRRLAIPSLWLWDPLASVWSYMVVVFSQLCGSVFVSMKKIGFLESFFIYASRQICMFTHLRYNLGKIHDPLIVNDDGKVDMKEFTGSNRYLMKRILSGWVKNHQNCLRHATRMGIVLIIPSFRLFKDLVKLYEWPLLVYFGATILILCTATYVTSDNSIDTQTCVICGVFALGIFFELLFICRAGDCIKHESEKLLGALSGKNTFLLKSDEYKYLKMIMTRCQSESVINASGGFPLTITTFIAV
Aluc_OR53	MARTDLSDVVQLLQFTGHYFSFKGSRREKTYETLQKLRVVFMVICNPFTLSSLFIGGLKKSMGVELFFGLMGFLTAMQHVYAYRHRKTTEDIIRSILEIRRKYQQGSDIEFQQNTRAIWKVVYIYFSAMTSLLVFYITIPKFVDILYGILWDDPVALRLPQSMDAYLDEHQHRNLKYATVALVSSSWSFVSTYSHFGLDTLLSLVGFYYSSLVKTFCNRLKLNTHLTSKELEGHIKILAAHHHELFKLSLKMRSIFGCPYAMQNNFGAFCIVSLVYALLSDDSSGLLIKVANLFNLMILAGMLTSTSYIGQHVTNEISAIFDALYDLPWYELSPSNRKYLVTMICVARDPFTIHFHGRAPLNLANFMAILNTSYSYFMFMRSTL?
Aluc_OR54	MDMDVPDLPYLIKILKYSGHYYNVSGRWANFIRAFQKLRLIINATAMSMSVWALTIGGLRSSLGIEMTYACLTIMTTVQHFHMYRNRTRTEAIIATFQEIRNTYQKGTDIEFKNYTRFMWKVVKVYIVMIVGICSAMSLPFFADLVVWFVWETPTAFRIPIGMDSMVDKEPVRDATYFAVVLFSNCWTILGGVTQMGVDTFLFVSCYSLSSMVKTFCKQLKVPPNSTPEETTAHIRLLAAHQQALYKLQTEIRRTFGFPFFVQNLLGSFCICSLLYVMSENGATLLSQFIYVFNMIAVLMILASTAHVAQHVKNTTSEVFEALYEMNWYTLRPSDRKYLVTMLGVARNPLRIHFYGLLPLDMENFMSMLNTSYTYFMFLKSIE?
Aluc_OR55	MRSRLKEVSSRRRFRGAGRTFQLRINSVLESQHCSNWGAYCTYQSMETKEDEYMKPLVQLLKFGGFWFDFSGHKHAMALKWCNIARNVIAFSVWAYQMAYFMGGVSYLLTEAGVFVPICFDEGAVAVIVLCNQSTIRETIRIYRKRFEVFGSTPWAKNIIDSEMNKFNRIFQLPKLMLSVFFLFYSVVPLVYDAVLAYSGKSPYVVPLPLNFLLETPMQRTPAFYMTIYLSYLYFMIIVPRFIAFEALMMYIVAFVVIDVKILVQKMKNLSEKDDGSLFLQEEWNLKDVIDHHSTVVRVVEEHFWLVGLAMMVQNLTFSISSCLVIYLTKTSFNNGDIVLALFCGNFVVLLMILNLMFNGAGVLIENQGEMVLTAIYDTEWYKQPPKVRKEINAMLRQG…
Aluc_OR56	MVLVGIAASQAYFYGMSYLVDGSAIFLPLGIMSLVLNSHQSWNFGSIVKTAKQFELFLSSFQDEEERNLIASRMKERKRTVLQIVLIIEFYLMAPLICHAISMTLHYYGFLKKPVLIPLLFEMFLEGNYELGPKLIATAVVSVFYVYLVANIVTMILLNIHFLGLVVACLEVLTERLKGFAEKTQEGYGKLKEELDLRDTIQQHADLLHIINSFNSWNGFLVTFCLAACSITFCLDALTTKRALDQEIYSGACLWGSFLLVMMVLSYLICDSGSQIETKSEELLRAVYNLPWYRGSSETRKAVWMMLTQGNRLIILNYKELMDLNMVTYLEMLKRAYSYFMILSSIE?
Aluc_OR57	MLTEYNLRFLKVLHYYGFWITFVGWKHDKIKKICLPVRGVVIGLSSILAIYKLGQEGIQCIINGTVVYFPFMVYTFTIPILLFKNRKHFLSLLLDFEDCWKFFCEEKERKVLERHYKRIWKVANYVHICFFFEIAFYAVMQLALDSVLHYVFDYLSKPHVLTYPHMGYLPTNRTWDGLYYVVAVVGCYNLVETLSVQLGWVILFVVIVAYCYPILLLTEKAFKNLLQYDGDPDSAALKKAVQSHQLLVKLNKDLKAFLGLPCAFETLFVSIILTLTAFTSVTSTDALVVGAYSSGFILHFLAALLYFSLGQLLENKSEELFTILYDLRWYTFSPAVRKDLNMMIRQARKPFVIDFHGNYKFNLENFMQILSTSYSYFTIIQTLTDNH?
Aluc_OR58	MTGLHPHIVSYIKLMKSKVFYFTDDAPKSTWDKSMRIYHRLRLVLLVVLLIENAIGLYFLEGFGVMDGSIIYLPICLLLFVINSTAYFSRKAQDRLIATLNKHFTESNEPWMLTVSHKYTTKVWKYIQLILIYDKACKCMYLAAPLICDTVLHYVFDMLEKPFYLPTFITPWLPKDVTWGPHYYLILVFGWWGMLECLNGIMGFMIGYTLLVTYVLIQVVIFKEKVKSAKIDGSQEEVDAEFRTLLSWHVDNLQLNRDLKAYFGFTCAFQSIFLSVGLTLTVFTAVSSKVIAVKIAYGVGFFFYFGTGLLYCSLGQLLENESTEVFYALYHLPWYRCSPNIRKSLNMIMRQSHTPLILDYHGRCKMNYANFMQILRQECDAVFNVLPGGVRRHLQNYRQ…
Aluc_OR59	MSDRHPDIAKYIKLMQATRNWYFAEDSTSHPAVDLLKRCYYHVRPSLFVFALLANGYGLYYREGFGALDGNLALFPQALASLVTSSTIYFNRRHHRKLTMLLNQRFLDKNEPWMVEIKNKYVSAVWKFIKAVILYQEFVKIFYVLAPVIVDSILHHIFDYLETPFFFPLTFSTFLTDDDKWTGRYYAVMFLNIWSGFEIVANLQGFIICYTVMTVFSVVELVILTEQIKSLDFYRSNGEINEQIRMVVKSHNDNIALNRELKAFLGPACAFLSLFTSLVLTLIVFTTTVTNDLMVILAYAVGAYFYFVAGLLYCSLGQLLDNQSSEVFDELCNLPWYRSSPDVRKSLNMMIRQAHNSLIIDYHGHYMMNLANFMNIMKSAYSYFTILQSVTGSD?
Aluc_OR60	MSELHPDIAKYIKLMQSTRYWYFREDSSSHPALDLFRRTYYHVRPTLFLVTFLVNGYGIYNSDGFGVLDGNLLFVPLSVASLVTTSTIYFNRHQHRKLTMLLNQRFLDNNEKWMVEIKTKFATSAWKFLKIVILYQTFCATFYVVVPFMADTILHHVFGYLKAPFFFPLTFSVFLPSEVTWDAQYYAVMLLDAWAGFEIIANLQGFIICYTVMTVFSLTEIIIFKEKIKSLNLERSKEDVNEELRMVVDWHNDIIGLNKELKAFLGPTCAFQSLFTSLVLTLTIFTTTVTTDITVVLAYATGAFFYFSAGLLYCSLGQLLENQSSEVFEMLCNLPWYRSSPDIRKSLNMMIRQAHNPLIIDYHGHSKMNLENFMEILRSAYSYFTLLQSMTSSE?
Aluc_OR61	MMWYGESVTWEDSRFGRIRKLYARMKCFLYFTVFVVCGLSLYATEDFGLFDGTFVYWPATLMMTVLTTIARFSGPQQDKLTIRLNAHFLRNTEPWMRAVKDKYINAIWKFLTVYNVFTTYVCALYLIGPIVADAILHYGFDYIQSPFKMPMPLSPIIRYNDTWDAKHYAVTVVNLWATTELSEDLNKFLGLSGAFICFFTSLVLTFSSFTIYTSNDFLVRSAYGCGIIMYFSGGLLYTSVGQQLENESDEIFKAFYALGWYRWKPDVRKSLNMMMRQARTPLIIHYHGHQKMNLANFMQMLRSSYSYFTLLQSVASKSGNQGH?
Aluc_OR62	MLIHSDIDKYIKFMKGYCVWYGKSVTWDDTRFDLCRKYYTESKCYLSAVLLCVVSFALYSTDDFGLHDGTFIYWPVCLMMLVLTSIATATRHQQDVLTMSLNDNFLENSEPWMRAIKDQNINKLWKMLRFLIAYNNTTCSLYFIVPLVADSILHYGFDYLQTPFSLPMPLTPFLKYRNTWNAKYYVLTALNFWSTSEIVFTLQWFIGNYSLLTTFFLAELIIFKHQVKSLDFGKSDEWDQQVESIVNKHTKIMKLNGELRDYLGLPGAFMTFFTSLTLTFTGFVIFTSPNIPLRISYGSGFVLYFCAALLLTTIGQKLENESDELFKAFYNLRWYQYSPNARKSLNMMMRQARTPLIIDFHGRYKMNLANFMQILRSSYSYFTLLREVAKD?
Aluc_OR63	MLIHSDIDKYIKFMKEYCVWYGESVTWDDTRFDLCRKYYTESKCYLSAVLLCVVSFALYSTDDFGLQDGTFIYWPICLMMLVLTSIATATRHQQDVLTMSLNDNFLENTESWMRAIKDQNINRLWKMLRFYTVYNNTISALYMLVPLVVDSILHYGFDYLQTPFTLALPLTPLLKYSNTWNAQYYVLTAFNFWSCAEMVFMLEWFLGNYLLLTTFFLTELIILKHQVKSLDFGKNEEWDQQVESIVNKHSKIMKLNVELRDYLGLPGAFISFFSSILLTFTAFVSFTSTSIPLRVSYGSGFVLYFGAALLLTTIGQKLENESDELFKAFYSLRWYQYSPNARKSLNMMMRQARTPLIIDFHGRYKMNLANFMQILRSSYSYFTLLREVAKE?
Aluc_OR64	MIRNWQEEEEGTTLLERMGQKFLNGHSIYLGGWVLRFPVRLPPFFYLTCAFGLIVKMILNYDNLTLIIDCAHMMIHMIVGLQTTLLALKQKGNIMRLKTQLDNFGYVKDLETAGEKIKEECEQEAMELYKPFSRCILITINVYILFPICKLFTEAGRAKLSRVLVWQMWMWVPDDTWWGFTIIFLFELVTSLFLLLSVMYTVPYLACLGKMTVGHCKLLALQLESISKKATQAAFTSGSFKAALNHEIDECARRLHETHT?
Aluc_OR65	MKEKDHSKRKDMLSVDYRKYMYCKLIWIDDGLADRGLTTPLLFIMIWMVFMVFFGLVSFVMSTQNKVRLDNLRSFLLESMVTMSIFNEYMSRKSLARLHHFMDESMKTPRTGLPKEEEILKDAKSLAKKHLTAYTVIFTFNLAAMILSQPVAEWIQGNSWKKLPYPWVIPPSHNEFLFWIVFMFQSIGLYFSHCLGVVIMSFSSITIQITALFEVLLLSLSHIEDRAKVMSEREGADYTTCITECLKEDIIHHQRLARELISATPHLRRTFFALSVTISMIMACEAYPLIMGNFTLGELIKGLLFLVVQFMCWGQMCTRMETMADQNTAVFNALYGTPWYDSGVKYKKLMLTSFTFSREPMYIISPLFIEMKATMSTFYSFVVSSFNILNLIRKMN?
Aluc_OR66	MTEAEVKDGTKKIDDKLGCIDYRKYTFARMIMIDNGLAARGLTFPLLLIMVVNVGMQTCSFISIFTSTQTSVSLDNIRACLLGTSVTMSLFNQFIMVRDPIPAGLKLSLTLSTNPNFPEEKIILDDARKAASSQLEMYVKMFSCNAVAMMFAQPLGELMSGHSWRKLPVQWTFPPSDDEFSFWFIFAFQFTGICIAHCVGIMIMSFTSITIQMTALFDLLIFSIQHIEERATSRGRQSGGDRHACLLACLTDDVDFYQQLIREMDSVTPHLRNTFLIISAAVPMVLACEAYPIMQGNFSFADLVKSFLFLSIQILCWAQTCSRLGTMTDKHAAVFAALYDSPWYEAGMKYKKLVLNSLTYAVQPKYIKARLSNEVTASMATFYSFVMSAFNLLNMIRNI…
Aluc_OR67	MESVAMGEGEQRKTNSSEGCVDYRKFVFCRLMRTDDGLVKRGITGSLLIIMVTTVAMETCSFVSIFMSKQLQSCLDCVRSFLLGNLVTMVLFNEFANRKRLARLHDFLNSSMSSPRTDLPEAQEILNKAREEASSSLRMYIIIFSGNIAPMILAQPLAEWISGHSWKKLPIPWAFPPSDSDVKFGLVFTFQCIGVCIANCLGMVFMSFSSITIQMTAMFDVLLLSLRRIENRATIRTQREEMDYKTSLLYCLREDVIFYQQLVREMTSATPHLRNTFLAFSATVPMIMACEAYPIISGNFTIGDLIRSFVFLAIQFTCWAQTCTKLETMTDQHEAVFREIYQTPWSDSGPVYKRLVYTTLLFSTQPKHIKARLSNEISATTSTFYSFVVSSFNWLSIIR…
Aluc_OR68	MSNQDDVGDDVSVRRIPRSAQKRPQITVKNEKEFDGGCTDYRKYIFCRLMYIDDGLVSRGLTLPLIIIMVHTVTMEVCSFLSIFGSSQIKDGLDCVRSFLLGNLVTMVLFNEFANRRRLGRLHVFLDKSMRTLRTGLPEEEEILKRARDQASSNLKMYIIIFSNNIAPMVFAQPLGEWFAGRSWKRLPIPWSFPPSDTDLAFLLIFLFQFIGVIMANFLAMVFMSFSSITIQITALFDVLLLSLRHIETRAALRSKLEGTDYRQSLYNSLREDITFYEQLVREVGSATPHLRNTFLAFSATVPMIMACEAYPIMLGNFAIADLVKSSVFLAIQFLCWAQTCMRLETMTDQHAAVFQALYNTPWYEADLKYRKLIFMSLTYAAPSKYIKARLSNEITATT…
Aluc_OR69	MARGVFVIVTLSIMATCCLVSVTQSQTAEQLLDNLKGMHLEVMVLMVAINECVSRKRMRRFMSYVERFRANPRYDLPGEEAILVQARSNAIRDITFLVIIFGANFPLMMLTKPVTEALGGGSWKQLPFPWTVLPDDEDTTFVAFLLLHTLGVFFSHCLGVVGMCFSTITTQITALFDVLLLSIERIEERAARKMKQLGLSYQESMLICLKESVAHHQELVQEVRSEKPHLESQFFSEIVNISMIMACEAFPLVRPNLTISIAIKGLVFLVVQVLCTAVLCDRMEIMADQNTEVFTALYNTPWYKCGVEYRRILLNGMTFCRHPLTIRGKSFLGLIATRATFYTAMVNTFNLLSMIRKMG?
Aluc_OR70	MEKWLIETVNLEAIDMAKLFGFHIISADSRKCLSYRMSFPMTTLLMAFNLCMLSGNAIGCLIAALLDSNFDRRLMNVKGMMLLIMIILLAINESFISRNRVNRILDYINRIKSITRYGFKEEEDIMNKAIDDCYKSTKYSTTFFFTNSMLMVTLPPTMAIITGESWKQLPYPWVITQTNDWLYYSSLVLQVVATSLCHGVGAAGFSLLTTMKPLAAAFDKVILGINRIEERAARKMSEEGITYQESMLSCLKESIAHHQEIVDELLMEKPHLEIMFFAQVTFISIVMACEAYPIIMGIVDVSGLIRGVLFLFIQVMCCGFLNLEFDTIANKNVEVSEALYGTPWYALGVEYRHVVLNSMTFSQNPIWICGMGFFGLRASRATFYSAMVSACNMLNMFRK…
Aluc_OR71	MVTFLAVNESVISRNRVNRIFDYLNKRKGTTRYGFKEEQDMIIEAESSAYKIMKYSSNFFAVNFPLMVIIQPIMAVIAGESWKQLPHPWPISQENDWLFYFSFLLQFGGVALGHCVAVASIAVLTMTKPITSLFDGVILGIDRIEERAARKMTVEGLTYQESMLSCLRESIAHHQEIVDELVAVKPHLEITFFSEVTFISTIMACEAYPIIMGIVDFAGVMRGIWFLIIQVMSCCLVNYELETVANKNVEVGEALYGTPWYAMGVEYRRLVLNSMTFSQNPIWIRGMGLLGLRASRATFYSAMVNAYNVLNMMRST?
Aluc_OR72	MIMFLAVNESVISRNCVNRIFDYLNKQRGTTRYGYKEEQNMMIDAESSAYKIMKYSSNFFAVNFPLMVIIQPMMAVIAGESWKQLPHPWPISQENDWLLYFSFLLQFGGVALAHCVAVASIAVLTMTKPITSLFDGVILGIDRIEERAARKMTEEGLTYQESMLSCLRESIAHHQEIVDELVAVKPHLEITFFSQVTFISTIMACEAYPIIMGIVDFSGVMRGIWFFIIQAMCCSFLNYELDTVANKNVEVGEALYGTPWYAMGVEYRRLVLNSMTFSQNPIWIRGMGLLGLKASRANFYSAMVNAYNVLNMLRST?
Aluc_OR73	MTKVAHFIILQYFYIGTLWTVVYKGNDIIWIANECDKFVGLDGHHFERLYDEVREQEKTSPATKGKTIIDRIASIICTWTCIEPFINAWTGKAELEFPFTGTNADTTKFIFIYLMQCSLMFIVAIVCSVIFKSLMGIALDLVIKYKVIGLVLSSLNEQMMNHRNVYKSDLHQTIRKCVQSHHHVLRIFEKYRDICTYGFRYSYVGLIGATSLSRSLLSSDDPDLGTIPHIIAELSYMGFFCYILNQVEQEHDKLKDAVFAADWPWLPKPATSSLRLIMMRTAKTPRVILVKGGGPANLETFYKLLNGTCGYLIFGLVLDQAAF?
Aluc_OR74	FILLTTMATAMSLEVNYLLEATYLKSYVTMYPMYLPIDLNHPVTYTIVVFLQHLQLFISMILCGGLMSILFVVWSHLKVELDTLTFAITHVDELVEEKLRHFSYTNPADKEKAKAEFYNGFCYHFARHHAAIKRYFGAFQISCKVTMTFVLISGLICFACVGITSVTENIGIKLKFFVVMVIQTLIIYSWSWVGQDISDKNAALQNIIGGTHWWKMPKTCHSTLKLMLVGTSRPMLLYTLIGQPNNIDSFMDVS
Aluc_OR75	MAFGLEQMDCLTKEEIGIKAHFMRLMNLSGTFSRRKQTRLRSAIIWSVIYVPIILTLVATCIHFRKNFDLSSYALHHAALITIGFIVNVMTVCMYWKEFHDIMDGSTMSYNYDSGLVKNFAQQTIHERFKLSGLLVKLVSYGSVGVIIEVQIFFAIEAFYLQTYKTIFPMYVPMDLDDPFVFTSVVIWQELVVIYTTYLPLMLAVLYYNAWSHLDIEIKILTFAVANIQRIVEEESQNFRHEGIHRETFEAALYETYSYHFAKHHVHITSYFELFSKCVKLITLLLFTMGPVCLVTVGLSLLSDNIGTRLKLFWFLVIQLAVTYNICWIGQYIADVSTGISEVLVTAPWWLMPKSCRSTFLLMMTRCTKPLQMTTDYGVPANMESFMDLLKGVYQIISV…
Aluc_OR76	MAFGLEQMDCLTKEEIGINAHFMRLMNLSGTFSRRKQTRLRSAIIWSVIYVPLILLQVATCIHFGKNFDLLAYALHHVVLITAAYIVNVLAVYVYWKEIHDIMEGTTMSYNYDSGLVKNFVQQTIHERFKLSGLLVKLVSYGSVGVIIEVQIFFVIEEFYLQTYQTIFPMYVPMDLNDPFVFTSVVIWQELVVLYTTYLPMMLIVLYYNAWSHLDVEIKILNFAVANIQKIVEEESQNYCHEGIHRETLEAALYETYSYHFAKHHAHIASYFELFSKSVKVFTLLLFTMGPICLVTVGLSLLSDNIGIRLKLFWFLVIQLIMTYAICWIGQYIADVSTGISEVLVTAPWWLMPKSCRSTFLLIITRCRKPFQITTVHGVPANMESFMDLLKGVYQIISV…
Aluc_OR77	MVLVPYLKPQKERNAAVDRGYDITGMFYARLAGLYPDLEIGWRYWFFGSYQILVVVAYFYYVLAYVIANVIAIKYMDVELIGSTLCFGSYTYTYALIALTFYIKRSKIDKLLEIIGNELYIYQCPLSQKQLKIRNEETTRAKNFGRYSFFVPCLVALTHMSVVPAIHGFKGEYSSIVNGSAPINKYTPLPVWTPVQATSGMSFFVVFWCQLCPGFVEFLIFHGSCTFFVGVVCVLVSEIKILLESLNSITDRAKYLYHVKGGRGSDIDNLYDDPIYQQCMVDCLKENVKHHIKIKEFRNLFQDIISYCIFFIFGGAAVTISTPPYTILKIMESGDTDKLYSAGVVMMGHTFLSVYLLSRYCKFGQNFESENSKLLEAFYCTPWYNTNMDYRKILIIAMS…
Aluc_OR78	MFVFIREKELKRDPNAMIGRRLVQARFAIFAGIYPDFYGWRHYYFVIFLWIIHPGLYSYFVMVYVLSFVEGLRYMDVELLGQVLCLGTITVIYCLVSIYYIAKKTDVDELMMMAGKGLSNYSRPTTQEEKTILDSKEKSTYKYAIGSSIMFVSVSLLHMGFLPIRRGLKGQYTSITNDTAPINKFTPLPVWTPYVCDDLTTFLISYFTQLIPGCMEISIINACCILYIGLCQQLTGNLEILVNSLRQLPERGLHMFEAERGIVEKFTPELYQNEYFLRCLNTCIGENIEHQYNIIKFYKKIQSVVGFSILAIFSGTGLIISTAAYSMLLIAERERDTEIIITNSFVWSFNLFVYTVLLTLYCYYGQKVTDKNEEVLEALYDTPWIEADMAFRKSVIIAM…
Aluc_OR79	MIPFVFKRDDSVDHEVVKGYQSTYNYIMRFCGLYPDFRGFWYYISGAHLNTVHLAYIWFLAAYMISTYYAFAYRDMELLSYELCYGLVTLIWFTVTHYTIYKRDQLDSLFRKVGRGFFTYEKPIDSEEEAIIDECNTNCRKTFQKTLALTTILAFWTCIIPPLPKAVMGDYSSIVEGGVPVNKHLALPTWNPYPTDTHLTYWTMWMYQALAGCTEAYIIGATCILYCNFCTIINRELKLLRFSLGNIKNRAIHAFKLRGYSLQLGQKYENSQLYQVCLVHCIDESIKHHIELKQ?
Aluc_OR80	MIPFIFKKTDSDDPDVVKGYELTYSYAMRLCGLYPDLKDFRYYIFGFQQNCIHVAYLWFVVAYMISTYLAFTHNDIELLSYELCYGLLTLIFFLVAHNIMYRRHQLDSLFRMVGKGFFTYEKPIGGKEQAVVDDCDKRCKKTVRRNLLLSLVLTVLICVVPPLPHAFKGEYTSVVNGGVPVNKHLALPVWSPYPIDTPVTFWTMYTIELLAGNVESFILGANCTLFCNLCIIISRELKLLRIALKNTKSRAIYTFRMRGHSIPRGQRYEKSEIFQQCMVQCIEECIQHHVALKKFNNAIQDMMGFPIFAIFSGTALTISTPMFMLLTMSRAQNNPLLVLKIIQHCYIIFCFTFFLSAYCLFGQIITNESSSIHFAFYETPWPEANLDFRRKVIMGMIHS…
Aluc_OR81	MFMFLQMIGEHEESSFTLVMNIFQYTIIIFGFTYFLANYCLFGQSITDESALLHFAFYDTPWPEAGLNFRRKVLMGMIHSRKPFVLTAHGLASASSETLVDMLKTVYSYFNLLAAT?
Aluc_OR82	MFHYSLRVAFTYRDLEILTIIKILHLTNVYFLAGLCAYVVLLQSNRFHVIHSIIKNGFYNYPEGLTQEQMLIRSKANHKWSKEYNGWIPFVVDSWAKYFLSQFYHLMAALSAALLGGSVCIVFIAIAEHLLAQLEILCISFRNAIGFIPAPGDRVGEKLAYQRVKSCLQHHNIILKFFDEFQKYYSIPLFCMLAGTTVAMCTIAFVVTDPSSTFGVSAAFLSLMAPEVAFCICYCTYGQKITDMSDILRDTVYNAPWYYQPKPVKMALLMALNKTRTPMTLSAAGLKDCSIKSIGEITQTTYTYFNALQLFRGKPAYHRE?
Aluc_OR83	RFYIDYSKQEMRSEKQVVPVNIDGTPDFASFATCLSYQKYVGLYLDGSVINYLKISIPILFLTTGCISFAMADILNYKNKNIIWLIENGHWCIVYIAAIFWDTQMGIKSPLLLRMSRSVKSGVYKYAKYDTINREDLEKTNSQVVTTSRFCVFVYVVAVLATLVKPTILEEYDPYRHFFNGWFPFEVNSLWRVSIVRVYELGCAWSAASGVCTFFVTFMAYSYHIEAHLKLLIQKIEKVFDPESSEYDYIPQLDKKIRECLGHHREILRVFNDFSEFCDPTIGCATLMATFMVCTLLYLMTNPDFDVSVIVTFSGVVAPEFSLLISFRLRGQRITDLSNKINEAIYKLKWLDQDVKVQKNVLMWLRLTSKPLELKSFGYRNVSNSGIKEVLQTSYTFFN…
Aluc_OR84	MFRGKEKERPYVIKDPKDFDTDRLVFLWLGFVYDGSFFSKVRLTVFVLLLYSAPIHHMLPVILDKSTTTDEVLIALSINMLYVLLCIAWPFMIYRSPEIIRLWSTVRQGFFHYSDPLTSYERTILSKANDLIIKSTRMSLIAYFCAGFGTYLKEMSPNSMRLYNPPYPGWFPWTINSNFRFAMALLYQLSICLNTTFALEGIFLLFLFHTISFEGQISLLKQHFEDTFPPGLPTEMTHVPAFKERTLKRLKECVRHHLVIMDFHKRILSYFGICLLVYRAICTIMLCILCYLTTTGIALNKFLQLACLAALILYLLFIFCLKGQKVSKMSEIWRETLYEVDWWNHPVEVQKAVLLMLVGAGKTMTVYGVWTPAMYSHEGISAIGQETFSFFNMLRAMK?
Aluc_OR85	MSHYYRVSTDLVGPSVKKIFGKLLNKTGSSNSSDKEHYDIKETKHFATCRKVLVMMGFVNDGSVIYKLRQPVFVFLLYSAPVHHLVPAFIDKTAPSDQILMSWSISMLYVLLCIAWPFMIIRSSEIFQLWATVRKGFYHYSDPFTAAERTILSRTNDIVIKSTRVSIIAYFCAGFGTFLKEMQPESLRQYKAPYPGWFPWTINSNFRFALALLYQCAICLNTTFALEAVFVLFAYHTIHFEGQLRLLTRHFGDTFPPGLPATVTYSAEYKKRTLRRLYECVSHHLIITGFHKQILSYFGICLLVYRVIVTIMLCILCYLTTTGISLDKFVQLLCFALALLYLCFIFCLKGEKVTQLSDGWRLTVYEVDWWNHPVEVQKTILMMQMGASKALKVYGVWKP…
Aluc_OR86	MRNIAAVFSNNWQVQQKKTPKVGKSEYVIKDTKVFATCRIPLVSMGFVDDGTVMSKIRKLITVFLMYSAPVHHILPAFVDETINLDGVLIGVSLLMLYILICVSWPVMFRRSNDIIKLWKTVQKGFYQYSDPLTKEERTLLSETDDLVIKTTRISIIAYFCAGFGTFLKEITPSSLRAYKTPYPGWFPWTINSNFRFSMALLYQLALCLNTTFALEAIFVLFAYHVIHFECQLRLLSQHFKDTFPTGLSATVTYGAGYRKNTLRRLNECVRHHLVIKRFHEQILSYFGICLLVYRVIVTIMLCVLCYLVTTGISANKFLQLLGLALALLFLCFIFCLKGEKVTLMSDQWRQTIYEVDWWNHPVGVQRTVLMMQLGATKPLRIYGVWKPAMYSHEGISVI…
Aluc_OR87	MLLCWKKKKEKQKPVIKEQHDFANNYRLFKYIGMIQDGSLFSRIRVFLATFLLFYAWFHHLIPLVNSTEEYSFDELMDLIHLEMVYFLWCIVWPSYIIRAPLFTSLASKIQNGLYTYSDPLTLEEKTILSTANDAVVRMTKISVYVYVCGGIGIFLKGMNKERMRKLQLPNIGWFPFAINSLSRYAIGCLCQAIMGINAISIAIGTFMSFAIFLIHYEAQFKLLRTHLKRSFPKNVPLRIAQTNKYKEVSLRRLKDCYLHHLAILGCHQEIMKYYGILLLVFRVAIVMWMCTLAYVTVMVDVNAHNLLKMLSFASTELLYVFLFSFRGQDVTDWNYQWREELYSIQWWEQPKEVKTNIGIMVLGTTQPLLLYGVWKIALYSHEKLSDIGNESFSFFNML…
Aluc_OR88	MLCWKKNKETQKKPVIQEQHEFVNNYRLFRYVGMIQDGSIFSRIRVFSATFLLFFAWIHHLIPLMTSADEYSFDELMDGIHFEMVYTMWCFVWPSYVIRSLNKHLCSLFMTEI?
Aluc_OR89	MTSADEYSFDELMDGIHFEMVYTMWCFVWPSYVIRSSLFSSLISKIQSGLYTYSDPLTLEEKDILSSANDAVIRITKISVYVYIFGAGGIFMKGVNKEKMRKLQLPNIGWLPFAITSLPRYALGCLCQAIIGVNTVSIVIGTFMSFATLFIHYGAQFKLLRARLRGCFPENVALEKAQEDIYKEKTIRKLKDCYNHHLAILRFHQELLKYYGVLLLVFRVAIVFWLCTLAYVSIIVDLLYVLLFSIRGQDVTEWSYELHDELYSIQWWEQPKEVQSNIKTMISGTAKPLVLYGVWDIALYSHESLSDICNESYSFFNMLRAFN?
Aluc_OR90	SSLFSSLISKIQSGLYTYSDPLTLEEKDILSSANDAVIRITKISVYVYIFGAGGIFMKGVNKEKMRKLQLPNIGWLPFAITSLPRYALGCLCQAIIGVNTVSIVIGTFMSFATLFIHYGAQFKLLRARLRGCFPENVALEKAQEDIYKEKTIRKLKDCYNHHLAILRFHQELLKYYGVLLLVFRVAIVFWLCTLAYVSIIVDVNAHTILNMLSFASAELLYVLLFSIRGQDVTEWSYELHDELYSIQWWEQPKEVQSNIRTMISGTAKPLVLYGVWDIALYSHESLSDICNESYSFFNMLRAFN?
Aluc_OR91	MFALCMSGLQAVSATENIEESLKFMGVLTGELIAIGLATYVSEGMIQAFADVRSSIYDLPWFEYSKQSGQRIHLMIAMCNFRGLRTMFGYELTLLHFGDVLNASYKYYNLLLLTMK?
Aluc_OR92	MSRTNEDVFVMEMNGLDLYKTGLSEMSKAKKSAVGTSSYKELEGLERAEALKKGYDENGGAYIRLGGQYVVSRSEIWRPVLFYADTALAMFELVTASYFSVLQGDMEAASECFHFIQMIFNMMVISANLQYYRKNIDELFTAIGAGFFDYGDTIDPQTKEKMDKHMMDMRANKKVMLIGHLPS?
Aluc_OR93	MNGNGAVLNGVTESSMPIKRPRKLKKVPNKRSIQFGTDRNEKKVEKCLSDEEALKKGFDENQGIYLVLGTLYRTSLWSWVHTVLFSLTAMFMMVCLGRVAVLISDDFSLLFETIHYITIIGGVLVILPPMMRDEFRFEKIFKTFGRNVYSYDVLDEETAQSVQKLRAQGNREKQLLTKAFTVMLLGTFAGFSVLLPGMYIINGKFFERQREDGIIMGIPCVLWFPARVGDDWIIFVRVFLLLIEEYAAFTVVAFIIGQQTSAICIGHTLLYEFKVLSLTMEKFARRATKLTEGKKFEGIRINSEKQLYEKLTACLKDSVKHHDILLDVSEQYKSIFYVPELVILLSSTMVICLSAISLTSDDIPLEAKALSLILTGAEMVNVFVNCYYGQVLLDAHDEL…
Aluc_OR94	MVWSGMYSESKIYSGAIHVFFLVHTVFLAYTVVLSLDDEKLMGESAHFTAFRVSAFMLMINAVLNKDNLEILFIKLGQNQVHDYQNTLSDQCKKEIQAVRKNCDERKDFYGTNFLRTVSAALVIFWVRSLMEYYRGHMDNPKSDNGVNKNLPVPTYLPYESHDWPGYQFALLSEVALVMMSYFLVLGHDCSFICFSEEVLRELEIIIITLREVEQRSNHLRKEMLYKISQKESVHICLKHSVIHHQKLIKIFGSFKRYCFYSLFFMLSGGAFLICLSSLMFTSEKISHQDKSVFMMFLANELFHIFIFCYYGEHIMDRSIEVGNSLYNSSWIRIAQYVKPAFIMVKLRCQVPLSLSAGGFITAGFDTYGNVLRTAYSYLNLLQATN?
Aluc_OR95	MSGDISRFKAKSTTTNESLMREEYIRKGIDENNGLFLIIGGMYTGYLPISILHAILTAVHIPLLLAAVIIGRNDYVVVSETIHFIILLSLAFVISMRYLSVRKKLDNIFEAMGRGYYNYEGTLDPGTEKEFAIHLKESEKRKSVLKYVFVGGCIGALICVSILRPVLQYYFKKYIKSKKLPHGLNGAKNTFIYYPWDSSNTWLNFIGYFLQDAYTLMTANVVFGFVLMFVSTAESVVVQLDKLKLSLKRIKIRAAFIASINHEDPATNNNKDFRRALHICIKHSIKHHQLISRIFDDFKSINYLSLFYLIGSLTFLLCMSAVLFAADDVSLISKATFVFFITSELVATFLVCMYGEHIAGMSSSLPMDLYNTEWYHFSNELLIYYRMLAMRCTRPCQLT…
Aluc_OR96	KSGNLKFKYEESLREALKSSVQHHNVILEACKCASTLLNLPLMTVMFGTAVLLCMSGFVMVEDSVPIIANIISLLFIGGEVIYAYLFCYYGEMITATSLEIGDELYNDDWWEGRDVFRPYMAMISLRSNRPIKLSAGGFTDVNNAAFSNIISTSYSYFNLMFTSKS?
Aluc_OR97	MLFGAGSKELGFRKETIEEEDVGFMQLAGLYPLTRGYTAYYFISFILCTTLMEGMIVGSYLEGEVDTSLETAHVLLIGLNMFTQICTHRYYYDIVNKLLRAIDDNFFSYGDTMDEDTKQMFGKVFKIQVSSAAIAITFQRPILYVLNGRGVKDVDGENWLIYQSPFGILVPFSNYWVPYVFGMVLVVNQVITTSITAMATATSFVRFSEELLHQLEIVKLGLGNFMFRARHLHSLRYNQSKESGEQDKHLDKCILTCLSKSVEHHAIIIKLFGDFKNMMYIPLFTVIFDGSVLICMSAVQLITSKNPIVRMSMPPFIVAELYYTYLYCSYAEKLTNMFSEIGDQMYLDDWLKHSKIIKPFITIIKAYSFYPKKLSAGGFTSPNLEKFGGVLRTAYSLLN…
Aluc_OR98	MEKEWEALYEALHYIPLVVNITSTAASYHYTQDEYLQVFRSIDKEMFDYEGTLDEQAVEEIARMKTEARARKKKISMIYTKLMIVAFICQTLRKPLNYIIDGRGKKDVDGENNLIWDVCPFGIYMPYADYWAPYLIGHFLCWSCSAFSAITAVASALTYQAICEELLADYSALDLTLSTIVQRAERLFSNMNRGFTGNASGTVTFDYCLEKCLKVSIKHHHEIIRLFNIVKKLLYIPLFFTIFDTGIVMCFSGFIMISDDFSPKFKLLLSPVMLAESGIAFMFCYYGEELTEMNKNIGNRIYFSQDWMKHFKSIKPYALTVKSYCDIPNELSAGGFTKVNRLAFSNILSAAYSYLSRSSKTMGAICF?
Aluc_OR99	MTFGIVAAVGYILNVSTTDEWDKFLENIHITLLIVNMEAQGVAYHYDQNGYIEIWRAIDKGFFDYEGTLDEETDEEIAIMKSELRNFKKVFQHNYTMLMCITTVLQFSKKPITRYLIGGGTVDGKNNLIWEAPFGLYFPFADYWIPYLLGLFLGNACGLLILITALGSVLQYIYISEALIQEFAVVKKTMSKCIERAEQIYRNRSNSNQVEHQQWTMDDCIIHCINQSVKHHQITLRMMNVFKKLMYFSLFAIIFDGGLILCISSYILINDEVGITFRLPMPCVIAVEASLALVFCYYGGKLTDANTDVGNGIYECKRWMDHSKILCPYALIVKSYCNVPNELSAAGFTNVDVRTWGNLLSTAYSYIGFLLST?
Aluc_OR100	MTYAVASAVGFVLAAFSEKDRDQVLENIHFVPLIFNMASQAASYHYTQKEYLQLFRAVDSGFFNYDGDLDIATELEITEVKSVAKNRKKKFGHFYSMLMLVAGLGQILKKPLLYVLRGGGTKPVDGENNLVWEAPYGMYVPYADHWISYLTGMFLGYSACTFVSITAVGSVLSYQYMSEELLAEFKVVEITFSKCLRRAQTMYENRKNVLKANGKTSQITMKDCIIHCMNLSVKHHQHTLRMMNVFKDLMFFPLFMVIFDGALVLCISAYLTISDDVSLNLRITMPSVITAEATLAFIFCYYGEKLTEATEDVGDSIYNSDGWVQHSDIIRPYALIVKSFCNIPNELSAAGFSSVNHNTFGNLLSTAYSYIGYLMST?
Aluc_OR101	MGGTYGFYHTKAWTAVTVINYIVMYSAMLFTMSVLVYTTYLLRDNIGYMSQALHLLIVGCVTTTASFTITINRYKVEKFVVFFEDPWSLCEYSRNDFFEELMKETQKKKTRLIVTWILIYGICGVVGLLQSGINTVFGTQSELTDVNGAWVMLPFIMWWPEDITASTGAWMRAFLVQSLYLYFCVIMVISGVVFAFSAVERILDQVKLLIYGIKTLDRRAKDMFQQKFPGSDMKYMEKEYDDCYYECLVQNVKHHHKMIKWIETFLDMASLPIAVPFYGGAVLLGMALITITEKDDPRVGPKCLAACLAFSEAYNMYLLCDVGQRLENLSQELYDTLYFSRWHTRSPKVKRAVQIMRVGCQKPIVFTAAKLLVLNMSLFADLVNSAYSIFNLKAASEKF…
Aluc_OR102	MSKLINLPFASVVWREFKFLFVAGGTYGFYHTKAWTAVTVINYFVMYSTMLFTMSVLVYTIYLLRDNIGYMSQALHALIISFVAMTASSTLTINRYKVEKFIVFFEDPWSLCEYSRNDFFEKLLKETQKKKNRLIVTWFLIYGICGVIGLLQSVINTVCGTQSELTNVNGAWLILHFIMWWPEDITASTGAWIRAFLVQSLYVYFCVMMVTASVVFAFTGMEQILDQVKLLIYGIKTLDRRAKDMFQQKFPGSDMKYMEKEYDDCYYECLVQNVKHHHKMIKWIETLLDMASLPIAVPFYGGAVLLGMAMITIMEKDDPRVGPKFLAASLAFSEAYNMYLLCDVGQRLENLSQELYDTLYFSRWHTRSPKVKKTIQIMRVGCQKPYLFTAGKLLVLNMS…
Aluc_OR103	TMSKLINLPFANVLWREFKFLSVAGGTYGFYHTKAWAAVTVINYIVMYSALLFTMSVLVYTTYLLRDNIGYLSQALHILIVGCVAMTASSTLTINRFKVEKFIVFFEDPWSLCEYSNNDFFEKLLKETQKKKNRLIVTWILIYGICGMIGLLQSVINTVCGTQSELTNVNGAWLILPFIMWWPEDITASTGAWMRAFLVQGLYVYFCVIMVTASVVFAFTGIERILDQITLIIYGIKTLDRRAKDMFQQKFPGSDVKYMEKEYDDCYYECLVQNVKHHHKMIKWIDAFLDMASLPIAVPFYGGAVLLGMAMITITEKDDPRVGPKCLAASLAFSEAYNMYLLCDVGQRLENLSQELYDTLYFSRWHTRSPKVKKAIQIMKIGCQKPIVFTAAKLLVLNM…
Aluc_OR104	MTENGKNSDPDSLEIAEEKATKYLYQRFFVLPVVGGVFGFHQTRWWSIFTKTVFTAYYVSVLSTIVTLSYSSYLNRDNMAVASGCIHILITAFVVLGISLTLQRLRKDVVQLLSLDEIICEYQCSEYLSNLIRKSDQKLRFLLIFWVALYGSSAWIAVIFPFIDVYFGYELSLSNVTDVYWKGLPFASWWPMDADNSNLAWTTCFMSQGLYAFFAASSATSGMLCFAIFSEDIFNHIKLLVNSIERLEKRAKLMFKMLHPGKSLRNSLDEYDECYYNCILQNVKHHQKIVIKKDLLMKIANIPVAVPFFGGAMLLGLAGINLLSDGDIRIAPKVLFTCLGVTEAAQMFLLCHYGEQFRTQSELLFNATFYTKCYRRSMKCKRAMMIFRLGVSRPMAISA…
Aluc_OR105	MLVIFLSCYGACGLIAVIFPFVDLYLKNADQVTNVPEIYWKGLPFAVWWPYDVHNSTSAWILCFLSQGIWALFAPVIVTTAVVLCFYGAELILNHFKLLIFSVKNLDQRTEAMYERKYKQNSRTQLENVYEDCFYECIVQNVKHHHIILKIVEEFLALANYAIAVPFFGGALLLGLAGMNLLSTDDLRIGPKIFCASVGATEATNMFLLCVYGEKFQHEGEELFNSIICTRWYKRSMKCRKALMIMQCGSFRPPKITAARMIELNMATFSNLVNSAYSIFNLNSVASATEDK?
Aluc_OR106	MSEYQHRRCWEKLKRISDEKLRKYMIIFTIGYGTGGLVAIVVPYVDMYLENDELDLNIPGVYWKGLPFMTWFPFNAHESIAAYLGVYAIQGIYAILTPLSITGAILLFFFAAECLLNHVKLLVFSLQHLDQRAKAMFQERYKHEPDENFETELELCYYECIVQNIKHHHNLLREFNDMVTVADYAVAVPFFAGALFLGLCGLNLISEGDPRYSPKCVSLCLGATEGLNMLLICNYGEAFQQESEKLFGTIFGMKWHKRSMKCRRALMLLQLGSYKPLKITVGKMIALDMKTFSNLVNSAYSIFNLSAVSKGND?
Aluc_OR107	MSEYQHGRCWEKLKRISDEKLRKYMIIFTIGYGTGGLVAIVVMYVDMYLENDELDLDIPGVYWKGLPFMTWFPFNAHESIAAYLGVYALQVVYATLTPLTITGAILLFFFAAECLLNHVKLLVFSLQHLDQRAKAMFQERYKHEPDENSEPELELCYYECIAQNIKHHHNLLREFNEMVAVADYAVAVPFFAGAFFLGLCGLNLISEGDTRLSPKCVSLCLGATEGLNMLLICHYGEAFQQESEKLFGTIIGMKWHKRSMKCRRALMLLQLGCYKPLKITVGKMIALDMKTFSNLVNSAYSIFNLSALSKGND?
Aluc_OR108	MSMYVWLPPLVDCIMGVTHHPNDSLNGIATTLGLPMWTPLDADHSWTSYFIVVYMQIVFFKTVTVGWGFGIFYMSISQLTLLDEMRLLRKSLEEIDTRATQLFTLKYQRQPVNRKTKEYDDCYYECLKENIIHHQFIRKYYSEYQKLVGWTIAIPIYLSSVVLALSCSYIMLNDELRNELYNTEWYDRSKKVKQAISICLHITYMPMRLYCGYMVFNHELFS
Aluc_OR109	MEWHKRTFSLPIGCHPEYAPVFQQLYDDYFWPLDDSQVLKPIFYQPYLRVHVVATVIYFYLIESFVGFSYLYTSFLLLDDFNQAIFPANMFLVFMVTVGILFQGAKLLWNKNETTFDLLFSLVHGRENHCTYTGTPYDEFLKSRRHTFLQYGPTLFTYTNITVMSMYVWLPPLVDCIMGVTHHPNDPHNGIATTLGLPMWTPLDADHSWTSYFIVIYMQITFFRIVTVSWAFGIFYTSIFQLTLLDEMRLLRKSLQEIDTRATQLFTLKYQRQPVNRKTKEYDDCYYECLKENIIHHQFIRKIYGEYQKRVGWTIAIPIYLSSVVLALSSSYIMLDNRNALKRSMDVLRIIGDSLLTFLTCHAGEMIAYENDELRNELYNTEWYDRSKKVKQAISICLH…
Aluc_OR110	VLRGAKLLWNKNETTFDLLFSLVHGRENHCTYTGTPYDEFLKSRRHTFLQYGPTLFTYTNITVMSMYVWLPPLVDCIMGVTHHPNDPQNGIATTLGLPMWTPLDADHSWTNTRATQLFTLKYQRQPVNRKTKEYDDCYYECLKENIIHHQFIRKIYGEYQKRVGWTIAIPIYLSSVVLALSSSYIMLDNRNALKRSMDVLRIIGDSLLTFLTCHAGEMIAYENDELRNELYNTEWYDRSKKVKQAISICLHITYMPMRLYGGYMVFNHELLSTVSSVWHLAVK?
Aluc_OR111	MMMGEWWKDLMLPAGRHPESAPTMKKIYNDHLRAFDQLKMIKPIFCDTHFKWYTLLAYFGLVLHNTFVGISFLATCILNMDDISQASFSANMVIIYLTSMAIVYQLVRLSWTENVTIIDNLVTIVKGRENYCKYTGTQYDVNLNNRRSKILRYGTMIYTYVFGFQFLWYVIILPVSNSLFGEKRLSNEIGNGVAVTLGVPMWTPLDADHSWFDYCIVCSMQLFFLSSSALLMGQGVFYNMISQMHILDEMKLLVRSVDELDSRTLRLLTDKYPELSIDKYSEKYDKCYFECLKENIIHHSFIQRTFREYQDLVSVTLAIPFFFSSMIIALFFTDITSGSLTVVKLSIEVIHMFIDISIMAMMCYFGQLITLKNEELRDSLYNTDWYNRSKEVKRAISVC…
Aluc_OR112	MMREWWKDLKLPAGRHPESAQTMKKIYDDYIRRFDHFKMFKPIFCDTQFKWHTLLAYFGLFLHNTFIGFSYLVTCILNMDDISQASFPANMIILYLIVLSIWCQLVRLSWTENVTIIDNLVTIVKGREEYCKYTGTQYDVYLINRRSKILRRVTGIYTYIFGFQISWLILPVINTVFGEKRVPNEVGNGVAVTLGVPMWTPLDADHSWFYYCIVCSMQLFFFGSSALFIGLGVFFNMISQMGILDEMNLLIRSVGELDSRTSRLLTDKYPGLSIDKYSEKYDKCYFECLKENIIHHSFIQRTFSQYQDLVSVTMAVPFFFSSIIIALFFADITSGSLTVVELSIEIIHMCMNIILMVMMCYFGQLITLKNDELRDSLYNTEWYNRSKEVKRAISVCMHV…
Aluc_OR113	MGEWWKDLKLPAGRHPESAPTLKKIYDDYIRRFDHLKMFKPIFCDTQFKWHTLLAYFGLFLHNTFVGFSYLVTCILNMDDISQASFPANLVIIHLIVLAILYQLVRLSWTKNVTIIDNLVTIVKGREEYCKYTGTQYDVHLINRRSKILRRVTQVFTYVFGFQISWLILPVINSVFGEKRVPNEVGNGVAVTLGVPIWTPLDADHSWFYYCIVCSMQLFFFGSSGLFIGLGVFYNMMSQMSILDEMKLLIRSVDELDSRTSRLLTDKYPNLSIDKYSEKYDKCYFQCLRDNIIHHSFIQRTFSEYQSLVSVTLAIPFFFSSIIIALFFADITSGSLTLVELSIEVIHMCMNIFLMAMMCYFGQLITLKNEEIRDSLYNTEWYNRSKEVKRAISVCMHVT…
Aluc_OR114	MMGEWWKDLKLPAGRHPESAPTLKKLYDDYVRRFDHLKMFKPIFCDTQFKWHTLLAYFGLFLHNTFIGFSYLVTCILNMDDISQASFPVNVVIIHLTVMVIFYQIVRLPWTENVTIIDNLVTIVKGREEYCKYTGTQYDVYLINRRSKILRRITEIFTYICGFQISWLILPVINTVFGDKRVPNEVGNGVAITLGVPMWTPLDADHSWFYYCIVSSMQLFFFGSSSLFIGLGVFYNVISQMSILDEMKLLIRSVDELDSRTSRLLTDKYPNLSIDKYSEKYDKCYFQCLKDNIIHHSFIQRTFSEYQNLVSLSLATPFFFSSIIIALFFADITSGSLTLVELSIEVMHMCSHISLMAMMCYFGQLFTLENEEIRDSLYNTEWYNRSKEVRRAISVCMHV…
Aluc_OR115	MMGEWWKDLKLPAGRHPESAPTLKKIYEDYIRRFDHLKMFKPILCDTQFKWHTLLAYFGLFLHNTFIGFSYLVTCILNMDDISQALFPANLVIIHLIVLVIVYQIVRLSWTENVTIWDNLVTIVKGREEYCKYTGTQYDVYLINRRSKILRRLTGFFTYAFGFQVSWLILPVINSVFGEKRVLNEVSNGVAVTLGVPMWTPLDADHSWFDYCIVCSMQLFFFGSSGLFIALGVFLTLISQMSILDEMKLLIRSVDELDSRTSMLLTDKYPELSIDKYSEKYDKCYFQCLKDNIIHHSFIQRTFSEYQSLGSLTLVELSIEVIHMCMYIILMAVTCYFGQLFTLENEELRDSLYNTEWYNRSKDVKRAISVCMHVTYIPMELMIGNIMILNHENFSLIVN…
Aluc_OR116	MWTPLDADHSWFDYCIVCSMQLFFFGSSCLFIALGVFYSMISQMSILDEMKLLIRSVDELDSRTSRLLTDICPEQSIDKCSEKYDKCYFQCLKDNIIHHSFIQRTFSEYQNLVSVTLAIPFFFSSITIALFFADITSGSLTVVELSIEVFHMCMYIIMMAVMCYIGQRFTFKNEELRDSLYNTEWYNRSKEVKRAISVCMHVTYIPMELLIGNIMILNHENFSIIVNSAYSTFNMFYALQN?
Aluc_OR117	MMGEWWKDLNLPAGRHPESAPTLKKLYDDYVRRFDHLKMFKPILCDTQFKWHTLLAYFGLFLHNTFVGISFLATCILNMDDISQALFPANLVIIHLIVLAMLYQLVRLSWMEGVTIMDNLVTIVKGREEYCKYTGTQYDVYLTNRRSKILRRVTGFFTYIFGFQVSWLILPVINSVFGEKRVPDEVSNGVAVTLGVPMWTPLDADHSWFDYCIVCSMQLFFFGSSCLFIALGVFYSMISQMSILDEMKLLIRSVDELDSRTSRLLTDKYPELSIDKYSEKYDKCYYQCLKDNIIHHSFIQRNFREYQNLASVTLAIPFFFSSITIALFFADITFGSLTLVELSIEIFHMCMYIILMAMMCYIGQLFTFKNEELRDSLYNTEWYNRSKEVKRAISVCMHV…
Aluc_OR118	MKKLYDDYVRRFDHLKMFKPFLCDTQFKWHTLLAYFGLFLHNTFVGISFLATCILNMDDISQASFPANLVIIHLIVLAMLYQLVRLSWTENVTIIDNLVTIVKGREEYCKYTGTQYDVYLINRRSKILRRVTGFFTYAFGFQVSWLILPVSTRPSEKSVFPMR?
Aluc_OR119	GGILARPILRWRVGTGGVRADKMALMSIVVSLSIAVYAFYIVLFTITCSFATDDFVLWSELIHHTSLMYLGIFIRSVLILEAKEMIKLARDYLDGIYHYEEGYVDPIFQQLQDKSRKLQRKLFMLPLFIVLVTGIALGLKPLLDDVNEVEPHPKLLENGITYRSLIPIFYPFNNENTYQVLLMNGALLYFAFLVVVTVIAADLLFIRVSCRISLEIAILVESLNLIDKRAKRLYARKYGLNKKNESWPLYQDCIEECIKENVKHHQKIIIFYEQFSAVAAPAIGGGFFTCTIVLGLGMIVVNMDNVNISDIIAFVGTVFAEMMNAFMISWMSEKIGEQNYELYNAVYNLKWFKWRQSNKKLVITFLDGTRQPLFLIAFGMATINMEAFGSVVNTAYSFL…
Aluc_OR120	MGWRKYLTEMREFEDEDVRKAIRDNYSILPRLNNTFSYIDEGWVPLAIIHSIAFIIFVDLYLYLFFVTCYLLKDDFVLVGVQFHYLLLALFGLVFQFHLYNSRKEVCVLHKIMAQEFFAYENNEILAEEKTKLKKHMIKQRLQLIPFMILIGMIGLFIVGVGPLIDNMVGAGHDSDYLNGVYMKTPIPMYFPFEIVDFTTHYVATGFQIITVAMLALTISGVVFLNVVTTQYLAFQISILTHSLEKLMDRSKARFKQLYPDEKIDRRDLKNDAKFQGCVNFCLKENVKHHHVILKYCSVHFSVTSVLLMAAFMMGTLIMALSMMILVEKTDRLGLLMTNTLAMVGEVGNLYIACFFGEEVLSKSEDLFNTIYDVKWFEMNEENKKMIMLFQEGTRKPLE…
Aluc_OR121	LKKHMIKQRLQLIPFMILIGMIGMFIVGVGPLIDNMVGAGHDSDYLNGVYLKTPIPMYFPFEIVDFTTHYVATGFQIITVAMLALTISGVVFLNVVTTQNLAFQISILTHTLEKLMDRSKAKFKELYPDEKIDRRDLKNDPKFQRCLNFCLKENVKHHHIILKFSSVHFSLTSVPLLAAFMMGTLIMALSMMILVEKTDRLGLLMTNTLAMVGEVGNLYIACFFGEEVLSKVS
Aluc_OR122	MSVANVHSVVLGIFIISVLTSYAIDKTKTSAIEQLYLESFLSYENEYPAPVTLFQKLMTLAGKMGIASGGMGLFFNVYVAAPMIDFRFWKESCVVKGINFCLALPHYYPYNSEDGWSFYLTELFQLMFGVYRISVFCAVQVTLTVWPLHLIQELTRLKTSIEHLEERIKKRYHRITMRNVEKVNLITMCMDKTFNECAKFCINENISHHHNILKYHERIDGIMALPSFLAYTTGTLTMGIAMVKLLSVEGDTTLGGNLAYVTVLAAEIGFMLLISTMGEAVTIQAEEIFNEVSHIPIENYDLEFRRNVIIFMEGTIKPIALSSSKFNKCNMEAFGNVLNAAYSFYNVTSASAKLEK?
Aluc_OR123	MYSTFLLRNDFEIGSGVLNYGLLMIVAIGILMNMQYFRHEVLHISRIMCTGLFRYSDKTMETEDMIKFRKHMKFQRQLLIALAVYVATIGGIVVLGPIIDEKLGMGFDGTFDENGVNRRLPVPLNYPGIDTSKIFGFLLALGMIFQSGVETTLIYGGATLLFATACQFILTEMKTLSVSIQTIPHRAAKKYCRIHNVSKKSLDLKTIFDDSEFQDCITDCLKENIQHYLEIYKFTKVLETYVKVPLLLAVLVITLAIGLTMMKLNEDIVRIGATISFTSVALGELCIMFLIAVYGEYYLTMSQEVNWEIYFTPWYKFSVKNQKLIRQFLISTRNELCIFAWIVRMDMEMFASVMNSAYSFFNFLNISKTLEEDELN?
Aluc_OR124	MLGKGFHDYQEPEYSSKEFEKYKTMLRKQNVALIILACYVALIGILVVFVCPLIDESLGFGWTEPYDEYGVNRQLPVTLWLPFYSHEGIKHWFTFLFIEGLGGAMICLSIGGSALLFTSLTIGTMLEQKRLVLSIRDIEQRARHRFQTHYKGKPGVDGEGKNIALIDDDNYQKCITYCFRQNVIHHQSILTYKRLVSEIFRVPLLSAFFVETMAIAMSMLKLNEGSNKWGANIAFACIAIAEVANMVMICFLGELVTSGSNEINQELYFTKWYRYNIENKKFLLQFLVETRNPIVFDALGLVICNLEQFSMVRNLE?
Aluc_OR125	MALVAGSVLLVATLSLLTACVKMSDDFEECSGVCNLGFLSTLAFSFLVNHNYYRKNFLSLHHMLGKGFHDYQEPEYSSKELEKCKSMLKKQNVALIILASYVAMIGILVVVVCPLIDEKLGFGWTEPYDEFGVNHQLPVPIWLPFPSDEGFSHWFSFFFIEGGGGAMICLSIGGTALLFTCLSGGLVLEQKRLVLSIRDIEQRARHRFRTHYKGKPGYDENGEKIALVDDPRYQECITYCLRQNIIHHHSILKYTRMYLQLARAPLLFAFFVETVAIAMSMVKLNEGSNKWGANIAFACIAIAEVANMVMLCVLGELVTTGSTEINDALYFTKWYRYDTTNKRILLQFLVETRNPIVLKALDLVVCNMDQFSSVMHTAYSFFNMIKLNKIREETSTID?
Aluc_OR126	GCFWPIEGQYFTIRYLGKLLPLTYVMSDDFEECSGVCNLGFLSTLAFSFLVNHNYYRKNFLSLHHMLGKGFHDYQEPEYSSKELEKCKSMLKKQNVALIILASYVAMIGILVVVVCPLIDEKLGFGWTEPYDEYGVNHQLPVPIWLLFPSDEGFSHWFSFFFIEGGGGAMICLSIGGTALLFTCLSGGLVLEQKRLVLSIRDIEQRARHRFHALYQGKPGYDENGAKIALVDDSRYQKCITYCLRQNIIHHHSILKYTSMFLQIVKAPLLFAFSVETVGIAMSMVKLNEGSNKWGANIAFACLAFAEVACMVMLCVLGELVTTGVMHTAYSFFNMIKLNKIREDASAID?
Aluc_OR127	MLTPEPMWYPFTIHNELMHWMIVMSQATGAFALASAVSGSAAIMVLLCQSINLQFKIIIYRIRKAEECAYHLHRKNGGEKLKKSELYSDPSFMGYFNSNLNKLAEHHSILIRQFDSLYQVVKWPAGCALLLGSLLIAMSLLALLSGDGKPSILLLAALLIVAEVMNMALLCGQSESVQELGQSLHEELYNMNWIELNPAAKKTMMMMIEQSKRPLVLMAGGLQPLNWEAFSGIMNTAYSYVNLLLAADV?
Aluc_OR128	MAGWLCFDTEFGNDSDVTIGFNNRRRKTKPSTNGSFADCGRGLARSIALWTIRIYSRDVTNKKQKPIAARTIDEYLGGGSNETNIDGVYQLTPIPMWYPFSIQSEPMHWIAVSSQAIAMFSTATSIGGTAAILVIFSQSISLQFKIIIYRIRKAEKHAYQLYRMNGGKKLKNVQLYSDPSFLGFYNSNLNKLAEHHSILIKQFYHLYEIGKWPVGLAYLLSSLMIAISLLALMSGDGKSSVLLRAALMVVAEVLYLALVCGQSESVQELGESLHEELYNMNWLDLDTPAKKTIMIMIEQSKRPLVLTAAGLQPLNWEAFTRVMNTAYTYVNLLLAANA?
Aluc_OR129	SKKYQLTPETEKTMVTEYSYLLYVGGLLINYRPKVWIISIAQTSIFIGLITSYTIIFIISTAKSSTFVAFSQNLNYASLCCICLGLYFAGLSHRSAFVRLMEIIHDDFYDYGDSFDNAEVAMWKSSLRTFKIIIVVGIPTYLIIIAVSIVLGDYIDTALGYDSTDEDYLGEIYQKAPIKLWYPFVVTNMFLRVAVTLSQMTTAAILATTLATGDVMMLFLGQTVALQLRILCLAATKMDQRANLMYEKGLARSSSGDKEDLDGCYKLCIKQLVQHHLIIKEFYKTYYTIAKWPTAIAFMNGSLMIAMSIIVAMNGNEETPSTYISTYLLLVAEVLSMWLLCETGQNVNTWSEKLFMDTYEFNWNGLSVPNKKMLLIFKENIKKPLLMMAGGLTPINRDT…
Aluc_OR130	MDTQEYKTARKKDYWYLFEISGIILDWRPGFYIINLAYVIVMVINTVYTCACLIASIFKVDDLIDVCQDMNFVGLLFVSLSILASLNFQRERTLEMCALGSTEFFDYGVSFSRSEEIEQYRKEGRRRMKILFMVIPPWMTIIALCLMMSGPIDAAFSYPKNNATYVNGIYQMAPLKMYYLHPIDNEFIRWLTVLSQAAVSGNNALVIGCADLIMFNAGQNLIIQLEILNLAVLDTDKRASKLYELKFGREPPSDPVDKTNDRLLMNIYGFCLKQIVEHHKIILRRAEVYQKIINWPCGIVVVNGSIVVAMTLLSVMQGGGKPSVLVLSFFLIIAEVASIFMVCEVGQTITSQCERLFDSMYAFKWMDCSVEVNRAINIMKCRFRKPIILTAGSLTPINR…
Aluc_OR131	MYYSPWMANNCIMDTQEYKTARKKDYWYLFEMSGTILDWRPGFYIINLAYVVVMVINAVYTCACLIASIFKVDDLIDVCQYLNFVGLLFVSLSVLASLNFQRERTLETCAIGSTEFFDYGVSFSRSEEIEQYRKEGRRRMKILFMVIPPWLTIIALSLMMSGPIDAAFSYPKINATYVNGIYQMAPLKMYYLHPIDNEFIRWLTVLSQAACSGNTALVIGCADLIMFNAGQNVIIQLEILNLAVLDTDKRASKLYELKFGREPPSDPVDKTNDRPLMDIYGFCLKQIVEHHKIILRRAEVYHKIVNWPCGIVVVNGSIVVAMSLLSIMQGGGKPSVLVLSFLLIIAEVASIFMVCEIGQSITSQCERLFDSMYAFKWMDCSVEVNRAINIMKCRFRKPI…
Aluc_OR132	MSFLLKFIDELAEEEDDELIEVLKNEYGHFLFLAMIFPRWKKPLASFGLVLFYLSTIVLHHAMLSYAVYLSLLEHNWEQVSFLTHLVILLSFAIFQPVNFNWVRRVVAHVHRTLAKDVGIYCSGRIYDDPVCIAFREKIRLEKKFYMTMSAFCLMMGGILWSGLYISKSFSDIEQSYSSSGLSLKLPLALYYPFPTDRGVLHYVILGSQLLVCLVIGFLYLICEVLLINLFLKIKYELQVIGYAIDSLVSRSINAVGVNENNQQKDILVIEDTKLQRSVEKCLKETIVHYQKILGLLLIARANLDAPLAIVMMLGLLVIGISLLNMLAALKANYIGMFLTFGMLVCAEIQAQLLVCLLGSSITEQADILREKLYSIEWYCFDMKNRRILLNFQACFTKS…
Aluc_OR133	MKFIDKLAEEEDDKLIEILKGEYWHFLFYSMTFIRWKRPRIAIALISTYTIWIIVHLVLITYSIYLAADERSWASVGLLTHHVILTALAIYLPYFFNSGGFREVNAYMHRAFTTDIGQYSGGNMYAEQACIDIKKEIRRQTFVYFFNPALIAAAGSLALTGPFLTKWFSGMENPYSPNGLSLKLPTALYYPFPTDSGVVFYVTVLSQMTFGTILGYLILAPQLVFINLSQKLKCELRLVGYSMETLVRRAMRMTFENNVWKRKVTELDVDDTEFQRNVELSIKETIIHHQKVSKLLSTAKDAVKGPLAVSYIFGLVTIAISLYNITLALKANDIGSLTTFLLLLSSEVLGTFLNCGLIGSELTEQVLIM?
Aluc_OR134	INKDDLASYMYEQNPWFIDKLAEEEDDELIEILKGNYWHFLFYSMTFIRWKRPRIAIALISTYAIWIIVHLVIGIYSIYLAADERNWAVVGLVTHHMVLGALAIYLPIFCNTGGFREVMADMHRTFTTDIGQYSGGNMYAEQACIDIKKDIRRQTFVYYINPALVAASGSLALAGPFLTKWFSGMENPYSPNGLSLKLPTALYYPFPTDSGVVFYAIVLTQVISGTILGYLILAPQLVFINLSQKLKRELRLVGYGMETLVRRAMRMTFENNVWKRKVTELDVDDTEFQQNVELSIKETIIHHQKASKLLSTAQVSVKGPLAASYIFGLVTIAISLYNITLALKTNDIGSLTTFLLLLSSEVIGTFINCGLIGSELTEQSEDVTEKLYFIEWYNFSVKN…
Aluc_OR135	MHRTFTTDIGQYSGGNMYAEQACIDIKEDIRRQTFVYYINPALVAASGSLALAGPFLTKWFSGMENPYSPNGLSLKLPTALYYPFPTDSGVVFYAIVLTQVIFGSILGYLILAPQLVFINLSQKLKRELRLVGYSLETLVTRAMRMTFENNVWKRKVTELDVDDTEFQRNVELSIKETIIHHQKASKLLSTAKVSVKAPLAAGYLFGLVTIAISLFNI
Aluc_OR136	MKFIDKLAEEEDDELMEILKGDYWQFLFYSMTFIRWKRPRIAIALISTYTIWIIVHLVIFIYSIYLATDERSWASVGLLTHHVILMALAIYLPIFFNVAGFREVNAYMHRAFTTDIGQYSGGNMYAEQACIDIKKEIRRQTFVYYINPALVAASGSLALAGPFLTKWFSGMENPYSPNGLSLKLPTPLYYPFPTDSGVVFYAIVLSQVIYGSILGYLILAPQLVFINLSQKLKCELRLVGYSMETLVRRAMRMTFDNNVWKRKVTELDVDDTEFQQNVELSIKETIIHHQKVSKLLSTAKYAVKGPLAASYLFGLVAIAISLFNITLALKTNDIGRLTTFLLLLSAEVIGTFVNCGLIGSELTEQSEDVIEKLYFIEWYNFSVKNRKMFFTFQTAITQP…
Aluc_OR137	MSLHMVAKHLRQLPPHLFEIEHCSALKTNDIGSLTTFLLLLSAEVFGTFINCGLIGSELTAQSKDVTEKLYFIEWYNFSVKNRRMFFTFQTAITQPYEMKAGGVTPMNMETFSDIIKSSYSFFNILQTVE?
Aluc_OR138	MSFYAFIFPKMDGTVEYNERGANMKLPIPAWYPFPTHEGILSLLAVLGQFMAAGGLATTVATLDIVVFRLTQSLLFEYQVLRYALETLMPRAKRLYTLKYPAEDMRKLRTNDEAFQRCIGKCLEDCVIHHQDIIKLIKDYKTLVKWPGFMAYGFGTGVIGLSLVNMLSAKEQGRYEDIVLFFLLALAEVLNMFMLSTFGESITTESKELREQLYFIDWHLLNTSNRKLVLNFQIGVTHPVIIKVGGLVNVSLDTFSSIMNTSYSFFNLMNAQ?
Aluc_OR139	MIDFHRRLSRDVGFHGPGRIYDEDYPMKLEHNKRKQLLQFLFLPGLVLVLAGATLILPYLSKMDGTVLYNSREVNMKLPIPLWYPFPTHEGILSIMAVLGQFMAAGGLSAVIMTLDLIIFRATQAMIFEYKVLRYAIDTLVPRAKRLYAQEYPMMDLESVKMSDDAFQICIGKCLRACVIHHQYINRLLNLYKVMLKWPGFMAYGFGTAVIGLSLINILSAKQNGDYENIVLFFGLSMAEVLNMLMMSVFGELISTESKELRQELYFIEWHNLNTFNRKLMLGFQMGLNNPVIVKVGGLVTVSLETFSSIMNTSYSFFNLVNAQ?
Aluc_OR140	MVKLFDELAEQEDEELMGVYKKLYGPALQLSLLFPSWKRENLYKTFGIILVYTVTLLVHFYVLSVSVVMLRDDFEAACLAFHYWLIFLMVFLSLALINKDRRTFSFAHRCLARDMGNYAAGRIYSESKPLVLEARKKKELFRFLVLPGMVVILAAALLIVPYLKKINNPPHYSAYGVNMNLPIATHYPFPTDHGIIHGVVVLGQLSAAFSLAVIVVSLELLLFRVSQAIIFEFKILQYALKTLFERSERLFFQLHPDYYGKLSHMNSNYQKCITRCIQDCVKHHYKIQELLQAYEYVLKWPAALGYGIGTGVIGLGLVTLLMAKEKGNLENVVIFSLLIVAEVLNMYIVSVFGEDITTESAAVRDELYFIDWYKLNIPNRRMMLNFQVGITNPVIVKAG…
Aluc_OR141	MELFDRLAESEDEKLMGVFKRLSGPLVQLTLIYPKRTVSYATLHYEAIKIYSEERPTQYRKNKKSELIKFLFLPGFVIALTSCLLAVPYLRKLFKPPNYSEHGVNMNLPIGIWYPIETHEGLMHVLAVLGQLITGGNVALTLGTLEAMLFRVAQAIIFEFKVLQYSLETVFSRARRVYLKRHPGSGGNEVHHKNPEFQKCVTHCIKECIIHHHKILSVLKGFENLIKWPVALAYGIGTGSIGVCLVSVLLAKESGNYENIILFGLLTVVEVLNMFMLSIIGELITSETKSLRDALYFIEWHKLNGVNRRMLLNFQVGVNEPVIMYAGGLVALCMDTFSSIMNSSYSFFNLMNADVGGSKGS?
Aluc_OR142	MPLLEFFDELAEQETEDMMTVLKKFYGPLLQISMLFPSWKRSMIPVSLFLGFLYVSLIFEHIGILFYTAWLALLDEEYDLASLSAHYALLFIYSMFALVWVNKDRVLNNVNHTRFARDIATYKSGRIYSDERCEEIKKAINRETYFFLMIPGFIVIVANCLIMVPYISKWVVGMKNPYTPQGVNLNLPIACWLPFQSHAGFLHLAALSNQLTAVGCLAVIIITLLFLFIKYSQKVRYELKVLHYGIETLFKRSKRLYFKMYPERKAIRFHWTDPVYQRVVGICLKDSILHHKTIVKILDVYMTMLSMPVAMAYVFGTAVIGLSLLSILNALNQGNYPNVILFALLCVGEILNMLITSLIGETLTHETIILREELYFIEWHKLNVSNRKTMLNFQTAITE…
Aluc_OR143	MEVQGMTFPTSKFGLVRRTTVVLTLMMTSLMVFDILSEIWKCAKEGKSVAQGTYFPISCEEERTALWSFYLALIRVAVWIYSFEDWTAIATWISSHFKRIRKMDVFMTMLSIPAALAYVLGTAVIGLSLLSIWNALNQGNYPNVILFGLLSLGEIFNMLIVSLIGKTLVDKTIILRDELDFIELHKLNLSNKKTMLNFQTAITEPLSLKIAGLEDMNMDTFSSIMNSAYSFFNLVNAQ?
Aluc_OR144	FSQKVRYELKVLHYGIETLFKRSKRLYFKMYPERKAIRFHWTDPVYQRVVGICLKDSILHHKTIVNILDVFMTMVSIPAALAYVIGTAVIGLSLLSILNALNQGNYPNVILFALLCVGEILNMLVASLIGETLTHETIILREELYFIEWHKLNLSNRKTMLNFQTAITEPLSMKAAGLVDMNMDTFSSIMNSAYSFFNLVNAQ?
Aluc_OR145	MAFIMRLIDKCAAMENDDLDRLLDNYYGPMFKLGLVFPSWKRSALVFTIPCSVLIVPYASKLFRGVGTMYTTCGVDMFLPIPLYHPFQTHEGLNHFLALISQVLVVCCLANVVVAVLLNFTQYSLRVKLEYQVLGYSLDTLFARSKKVYLKNYPNEKASFHIRNPDYQRIVGSLLRDSIVHHQTLVDMMDKYHGLISYPVVFAYLTGSGAIGLGLLSIVRALQKGDTETLLLFLLLMLGEVISMLTMSLIGESVTEATIMLRYKLYNIRWYDMDIPNRRSLLNFQTFITEPLVLTAGKGLVNLTMETFSSIMNSAYSFFNLVNIQQSE?
Aluc_OR146	MAFIMRLIDKCAAMENDDLDRLLDNYYGPMFKLGLVFPSWKRSALVFTIPWFILNVISFVWNLTLLGITAYKAFLCDNDMDLFSLSTHYFILVLCGSLIMFFMNWNRKLNGLNHTRISVDVGKYKDGRLYSHKDCILMEKQIRVESLRYMCLPLLIVLISGSVLIVPYASKLVRGVGTMYTTCGVDMFLPIPLYHPFPTHEGLNHFLALISQVSVVCCLANVIMAIMLNFTQYSLRVKLEYQVLGYSLDTLFARSKKVYLKNYPNEKASFHIRNPDYQRIIGSLLRDSIVHHQTLVDMMDNYHGLISYPAVFAYLTGTGAIGLGLLSIVRALQKGDTETLLLFSLLMLGEVISMLTMALIGESVTEATIVLRYKLYNVRWYDMDIPNRRSLLNFQTFIT…
Aluc_OR147	MAFIMRLIDKWAAMENDAMDRLVDKYYGPIFRIGLVFPSWKRSALPFTIPWMILNVSVFLWNIALLGITIYKAFLCDNDIDLFSLVTHYFLIIFNTFLSIMILNWDREINSLNHTRIASDVGEYKDGRIYSYKACILMEKEIRKETMRYMCLPLLIILAGGVILILPYGSKLIRGYGMMYTTCGVDLFLPFPLYHPFPTHEGINHYLALLSQVLIVCFLANIIIAGMLNFVQYSQRVKLEYKVLGYSLDTLFARSQKVYFKSYPDKKANFNIRDLDFQRIIGSLLRDSIVHHQSLIDIMDNYHGLITYPIVLAYITGAGAIGLGLTSISRALQKGDIETLLLFLIMMLGEVITILTISLIGESVTEETHALRYKLYNVRWYDMDIPNRRSLLNFQTFIT…
Aluc_OR148	MMYTACGVDLFLPIPLYRPFPTHEGVLNFLQYSQRVKLEYRVLSYSLDTLFARSKRVYLRNYPDKKATFTIRDPEFQHILGSLLRDSITHHQTLVDMMNNYHGLITYPVAVGYMTGAGGIGLGLLSILRALQKRDIENLIIFSLIMLAEVLIMLMVSLIGESVTEETVVIRNKLYGVRWYDMDIPNRRSLLNFQTFITEPLVLTAGKGLVNLTLDTFSTILRSAYSFFNLVNVKQIAYGGWE?
Aluc_OR149	MSNDIGHHRGADGSIYETDGCISEAENIKREMLLYMIIPVLIFLFASTVYGLPYISKWLEGMENPYTLAMVNMNLPVPAWYPFPTHAGLGHFTAMAGQALVALSVGVVLITIILLFLTNALRIKFEFRVICYALQTLFTRSTTLFLQMQHDMKDIGNSEHSYQRVIGSCLVDIVVHHRAVSELISIFEKQVFFTCALGYMVGTIGVGLSLVNILEAMKVGNYVSVLTFSMMASMETLLMFTISQIGETITEESVKLRHQVYDIEWHKLDTQNRKILLIFQTAITEPIIVKAGGVINMCLDTFSNNNKSQKVDPDE
Aluc_OR150	MFLEQNPHRKGDNLRDDPGYQKVIGICLKDTIIHHHAVSEILSIYLDQLYMPIAMAYTIGAGVIAAGLFNILIALQDKNYASIILFSMLISVETMVMFVMSLCGESITSESITLRNELYFSKWYNLDIKNRKTLLNIQTSLVEPVIVSSLGIIDINMDSFSNIINSAYSFFNLMNTQME?
Aluc_OR151	MVNKHLPLPCWYPFPTHEGVLHVVAVLLQLAAALCGAIVLVAILLLLIFNTQRIRYEMRIVGYSLNTIFHRAKKMFLEQNPHRKGDNLRDDPEYQKVIGDCLKDTIIHHHAVSEILSLYLDQVDMPVAMAYTIGAGVIAAGLFNILIALQDKNYASIILFSMLISVETMVMFVMSLCGESITSESIKLRNELYFSKWYNLDIKNRKTLLNIQTSMVQPVIVSALGIIDLNMDSFSNIINSAYSFFNLMNTQME?
Aluc_OR152	MVNKHLPFPCWYPFPTHKGVLHLVAVVLQLAAASSVAIILVTILLMLVFNTQRIRYEMRVVGYSMKTIFHRAEKMFLAQNLDRKGNNLRDDPGYQKMIGVCLKDTIIHHHAVSEILSIYTDQVDMPAALAYTTGTGVIAMCLFNILMALRDENYTSIVLFSMLVFVETLVMFVVSLCGESITSESINLRHELYFTKWYNLDIENRKTLLNIQTNLVEPIIVSALGLIELNMNSFSSIINSAYSFFNLMNTQME?
Aluc_OR153	MVMERNMELASLTIHFSLLIFFAIFLMYWMNMQRPIYTRQSLLMVTDVATYKSGRIYDDDFCVEERRKNRRELLYYLACPLLLSLTAGYVLTGPYIRHWVYSSGESPYTANMVNKYLPLPCWYPFPTHEGVLHLVVVVLQLAAVFSVALILVTILVMLIFNTQRIRYEMRVVGYSLKTLFHRAEKMFLEQNPHRKREKLRDDPGYQKMIGVCLKDTIIHHHAVSEILSLFTKQADMPAALAYTIGTGVIAMCLFNILMARRDENYTSIVLFSMLVFVETLVMFVMSLCGESITSESVNLRHELYFTKWYNLDIENRKTLLNIQTNLVEPVIVSALGLIELNMNSFSSIINTAYSFFNLMNTQME?
Aluc_OR154	MVMEWNMELTSLTIHFSLLAFFVLLLMYWMNMQRPVYTRQSLLMVKDVATYKSGRIYDDDFCVEEWKKNRRELLYYLACPVLMSLTAGYVLNAPYIQHWIYSSGKSPYTANMVNKHLIFPCWYPFPTHEGVIHLVVVLVQLAAACSLALILITILLMLIFNTQQIRYEMQIVGYSLKTLFHRAEKMFLEQNPHRKREKLRDDPEYQKMIGVCLKDTIVHHHAVSEIISTYTDQVDMPAALAYTIGTGIIAMCLFNILIALRDENYTSVVLFSMLVFVETLVMFVLSLCGESITSESINLRHELYFMKWYNLDIKNRKTLLNIQTNLVEPVIVSALGLIELNMNSFSSIINSAYSFFNLMNTQIE?
Aluc_OR155	MKWVRRQSPTGGHCQKKGKVERQSGISKMIGVCLKDTIIHHHAVTEIISTYTDQVDMPAALAYTIGTGIIAMCLFNILIALRDENYTSVVLFSMLVFVETLVMFVLSLCGESITSESINLHHELYFTKWYNLDIKNRKTLLNIQTNLVEPVIVSALGLIELNMNSFSSIINSAYSFFNLMNTQME?
Apis_ORCO	MYTFSTNMGYKKDGLIKDLWPNIRLIQLSGLFISEYYDDYSGLAVLFRKIYSWITAIIIYSQFIFIVIFMVTKSNDSDQLAAGVVTTLFFTHSMIKFVYFSTGTKSFYRTLSCWNNTSPHPLFAESHSRFHAKSLSRMRQLLIIVSIVTIFTTISWTTITFFGESVWKVPDPETFNQTMYVPVPRLMLHSWYPWDSSHGLGYIVAFVLQFYWIFITLSHSNLMELLFSSFLVHACEQLQHLKEILNPLIELSATLDSSVHNPAEIFRANSAKNQSINGIDHDYNGSYVNEITEYGTKGENEPNRKGPNNLTSNQEVLVRSAIKYWVERHKHVVKYVSLITECYGSALLFHMLVSTVILTILAYQATKINGVNVFAFSTIGYLMYSFAQIFMFCIHGNEL…
Apis_OR2	MDYLHGITSVTFALFQSTISASIIETISVICFICISIWHQYLNNFFGEFIIQKQLSVCTLSYNVPWWRCDKRIRQLLALMILRSIKPTFITGFYMYKLSYESFISFIKALYTYYMVLRRVNVKDKNA
Apis_OR3	EQRRNNNCDHLSFAYNTLRSIGVFSSTGSTKWTRWAFDFYRAIISIVMTAVTVLMMVQMSTATTDLTQLARTIDIWTMLFSGLYKWFYMTAFNGEFAQLKTKLTVIQAQGSAAYGCCSADAFTSNYLKSMRNISFWYIFSGMVAAFFIIVSPLLTYPKSDQSDFQYYNDPKSYPLISWMPFTLNENWMFLLVFVCHSFALVFIVIVYLGIDTYFFGAIYAIGGQIELLNTSLNNNENILAQWYWMIFNLELFICVDTYWSKHFKFALNAICRTISTSVMETISVMCFFCMSIWHQYLNNFFGEFIIQKQLSVCAVVYNVPWWRCDKRIRQLLTLMILRSIKPTFITGFYMYKLSYESFISLDYVSSINRPSRTLNNSVRRAEIAIRNKSTEIRRLSFQT…
Apis_OR4	WTMFFTGLYKWFYMTMFSGEFSKLKTALTQIQTQGSAAYGRSADAFTATYLKQTRKISSWYLFSGMVAASFIIVSPLLTYPKGDRSYFQYYNDPRSYPLTCWLPFELNENWIFLVVFVCQSIALVFVVNIYLGIDAYLFGAIYAVGGQIELLNTSLNNNEIILAQCNASIIETISVICFICISIWHQYLNNFFGEFIIQKQLSVCTLSYNVPWWRCDKRIRQLLALMILRSIKPTFITGFYMYKLSYESFISVRLFLFYIFLPFLKSTSMLYMYNLPS?
Apis_OR5	MITSGMTMTSVLIADNKKALESFTYFVICVFMLAIITFAIRTKRFNRAMLLMVVDEFPGYNRPMPDVLKRKMAAIRTSYGDFTMKVIVSYLTLVLFEIPATAMVPLAAASLTDVKLGSQSTQMVVLWFPADTSQVGMYAVSYVIQFLIVVTVKFIITGIMCSFSFFVSQMISEFQILSAYVEHAVEIVEYDQSADKTTEQKLLDHVKNCVMLHDRLIYFKDQLNESYGYIILLELMFSTLYFCLSAFNMIFVGNRFVMVKGLLTLSNYLAELFIFCMYGSMVEDAHMGLLRASYSVAWYAQPVRFRQSLTMVMSRTQTPLQLTVGKVFIANLPLFLSVLKVSYSGVNALRAANAK*
Apis_OR6	REMHQYSRRLGIPDSYRSVINVITKYHLIASNIFVVFPVTYAIFCDSVRVGDPFTFPFLDVLPMHTDNLAIYACKYLVYAISVYIAHVELCFINTTFIYYVGVLKHRLETIVQTIGEAFADNDEQKFKYAIIQHQKLLSYFNTMKIVFSKPILLSMSFNAIYFGLTTSFVIQAIRGYINQAILSICIASSAAAVINITIYTFYGSELMDLHDKILHVLFDNAFFYVSKSFKSSILIMMTRVTIPLKFTVGYIFT
Apis_OR7	RKIATVIKHHFIISNVFVAVSVLYTISLDWVRIGDPFTFPFIDVLPIKTTNVTVYVCKYIVYALPVYFAHLETCFLNVTFMFSVGIVKRHFQILNDQVEEAIVNEDEQKLKIAIKHHQQVLKYFEDMKTVYEKPILMTIEFCGLYVGLTSCFVIQVIQVCGRRVAVFIIILTFQHNGILNALFEHRSCYSRNKSFKRIILIMMTRATIPLEIKAGSVFTINLNLLVKVN
Apis_OR8	RRKIATVIKHYFIISNVFVAVSVLYTILLDWVRIGDPFTFPFIDVLPIKTTNVTVYVCKYIVYALPVYFAHLETCFLNVTFMYSAGVVKRHFQILDEQVEEAVVNEDEQKLKIAIKHHQQHNGILNALFEHRSCYSRNKSFKRLILIMMTRATIPLEFKAGSVFTINLNLLVKVS
Apis_OR9	MTCVEFFTYCDLVVTLFFAISAFLSIVYSEEDQLSNRVYGFLWLFVEIHVFGLIVVRLYHQSQCRDMYDRSLLIEQGIPKNYRRTIAMVIAYYCIMSTVHVTVPMLYTISSDSAQVGDPFAFPFADVLPIKTTNPTAYVCKYIVYAFPVYLTHLECCFMNVTFMYFTGVVKRHFQILDQQVQEAVANEDEQKLKIAIEYHQESLKFFKEMETVYEKPLIMTIEFCGLYIGLTGYIMIQCIQGIIHPIILGLCIASSTASLITISIYCICGSNMYDLHDGILNSLFEHQSCYSRNKSLKHLILMMMKRATIPLELKAGSIFKINSNLLVKILKFTYTVFNLLLTSVNRQIKETAI
Apis_OR10	MYQRSQKVGIPENYGRKIVKVIKYHLVMANVLSAIPVLYTISLDWVRMGDPFTFPFADVMPIKTANVTVYVCKYILYALHTYFVHLEICFLNATFMYSTGVVKGHFQIFEEQAKEAMATQDEEKLNIAIKHHQQALKFFKDMKTLYEKSLLIAIRIYTLYAGLSGCTMIQVIQGIIHPIILGLCIASSTASLITISIYCICGSNMYDLHDGILNSLFEHQSCYSRNKSLKHLILMMMKRATIPLELKAGSIF
Apis_OR11	MTDIVEIFLQRLGCSDDGDGRGTRRAVFFTYCESAITLFFAVLTYLSLVYSSTGDNLSIRIYGLLCFVIEIYIFAYTAVRVYHQSEHHDMYQRSRQMGIPENYRRKIATVIKYHLVMSNVVLAIPMLCTILLDELRMGDPFTFPFADVMPIKTANVTVYVCKYILYALHTYFAHLELCFLNVTFMYSTGVVKRHFQVLDEQVEEAMVTEDEQKLKIAIIHHQQVLKFFKDMKTVYEKPLLLTIEGFGLYIGLCCCAIIQVIQGFVDQIILGLCMASCVAGFMTISLYCICASNMYDLQNGILNSLYEHRACYSRNKSFKRLNLIMMTRATIPLEFNVYSLFIVNLNLLVKTDLGMSHYAVFYTELLSSFNNISPLIMQMQ
Apis_OR12	MADIVEIFLQKMVCSDDGAGHGTMRLVFFAYFELAVTFFFAISTYLSLVYSTEDLSIRIYGLLFFIVEIVVCSLIVVRVYHQSQHRDMYQRSQKVGIPENYRRKIATVIKYHLVMPNVLLAIPVLYTISLDWAQMGDPFTFPFADVLPIKTTNVTVYVCKYIVYALPTYFGHLEICFLNVTFMYSTGVVKGHFQTLEEMVEEAMVTEDEEKLKIAIKYHQQALKFFKDMKTVYETPILITIEVSILYIGLSGCTMIQVIQGFVNPIILGLCIFSCVSTFITISIYCICASNMYDLHDGILNAVFEHRSCYSRNKSFKRLILMMMTRATVSLEFRVYSMFTINLNLLVKILKLTYTLLNVLLTSVNRQFKETAK
Apis_OR13	NYRRKIATTIKYHLVMPNVFVVIPVLYTISLNWVRMGDPFTFPFADVLPIKTTNVTVYVCKYIVYALPSYFAHLEICFLNVTFTYSTGVVKGHFQTLEEMVEEAMVTEDEEKLKIAIKYHQQALKFFKDMKTVYETPILITIEVSILYIGLSGCTMIQVIQGFVDPIILGLCIVSCVSTFITISIYCICASNMYDLHDGILNAVFEHRSCYSRNKSFKRLILMMMTRATVSLEFRVYSMFTINLNLLVKVS
Apis_OR14	MADIVEIFIQKMICSDDGAGHGAKHISVSLFLAILTCLSLVYSTEDLSIRIYGLLFIIIEIVVCSLIAIRVYHQSQHRDMYQRSQKVGIPENYRWKIAMVIKYHLVMSNVLSVIPLLYTISLDWVRMGDPFTFASVDVLPIKTTNVTVYVCKYIVYALPAYFAHLEICFLNVTFMYSTGVVKGHFQILEEQVEEAMASQDEKKLKIAIKHHQQVLK*
Apis_OR15	VGIPENYRRKITTVIKYHLVMSNVIVVIPVLCTISLDWVRMGDPFTFPSIDVLPIKTTNVTVYVCKYILYALPTYFAHLEMCFMNVTFMYSTGAVKGHFQILEERVEEAMATQDEEKLKIAIKYHQQTLKFFKDMKTVYEKSLLIAIEVSMLYIGLSGCTMIQVMQGFVDPIILGLCMGSCVSTFMTISIYCICASNMYDLHDGILNAIFEQQSCFSRNKSFKQLVLMMMTRATVSLEFRVYSIFTINLNLLVK
Apis_OR16	KVGIPENYRQKITMVIKYHLVMSNVLVVIPLLCTISLDWVRMGDPFTFPSIDVLPIKTTNVNVYICKYILYALPTYFAHLEMCFMNVTFMYSTGAVKGHFQILEERVVEAMATQDEEKLKIAIKYHQQTLKFFKDMKTVYEKPLLIAIEVSILYIGLSGCTMIQVVQVCGSNNVFD
Apis_OR17	IVGFYFTSIFVVFIIKKEAIMSNYNCIQTKFIQWSNKRALHSNAAYKRNIKTVKSLSIPLAILSLSIALGPLISTINDIGKLPLDNRAHFVLFWPTIVDTNKLSMYGIIYTLQVIFTIILYISVLSFNLGYMVFLNELITQFEMLLNGINDAFKYKMDKQFQTLFIDCIRHHQIIIKFLDDLKSYFKWMILIEIIVVQVILAILIYNLTKVNASLGYKVKIAGSILFNLLPICFHCHIGEVVLSLHTRLSNHIYNMPWYDMPNKNKQLIVIMLQRTQRDLTLSSALFSSERASRSLISKVIKQVYTILNVLLKT
Apis_OR18	MICAFWAFITTSVTTSLALRATSYQEAVEMLTYITGSSSTLALFAIGVHNRPGLHRMLDAVRRDFWDDGRRPAADVLFSRFVRTYGAILPIANVMMCMTPVIWAARNGDIESPAALIFRMWTPWTRLTTARYAVVYAAQFVVSLSVLTSISGMVFAMVLFVTEMQVQVDTLVDAVQDLHVDMWYGDGDGRPDAHPDRRRRAAFDGLVKCIKHHQALITYFNRFKSYFNLLFIVDILYIMVMTCLCASSVLMANGFSAFHIKMMSLLIIVVSQFFFYCLIGEQFSTMNQQIGDCVYFKLVKCKDPMLSRAGLLVILRTQKPLQLTAMGITTYTASLFTFTVTMRSAYAGLNSKELKLQLLK
Apis_OR19	EYPSCTNRILIYTEKQQTRCYSTLRECIKHHILILDYITNMRKLFSILIIMDYLHGITSLTFALFQLTVCTIII
Apis_OR20	SLSVLIVLLNPLLASRAREKREEYFKLWREYQIQYEQYTIAKLDLGSSILIVLLIVVGAIVTTLELVANCALTSQVQPTYVYANWLIYFYTNLTTIQWVTDCHLLTIASEMLLDQLLVQMTTVATSNRVDGGGKGVESRVSCFVDLWRKLSDMSGGLMDTGRGLYEFNFFVQSVIVVQALYGIVALYIGRHHSIIHYYVYFPTAAWSILNLVVLCEAAYSVTNQVGFKTNISIQLMACNKFNLETQEQIFTALKTIQSHTPVITVSGYFTMDRTYILTYLGVAVSYIIVLAQFKIGTS*
Apis_OR21	KLKSFYRVVWIIVIFLIIIDSVLLIILTYSFVMICSSAESFSIFNILKISTAFFVFVIQL
Apis_OR22	KDSIIFALYSSNWTNMDLKSKKMILFNLTINNASQLKMKFTNTKIVNLEMFSHVSITKYVIK?
Apis_OR23	MVCLNGLYYCINNIVEAMLYFGFVGSSLYSNYKMYLILNRSKVRWDCLSVTKFDFTSHGFQDIHTLYKWRNLSIKYTSIYAIGFLTVLIFYVPCPLVFSNTFTTMKNHDGSSSAYRLNVLNLYLFISEEAYNTYYYVFYIIEAFGIIVSVLFVLIFDTIVNTLAIALSGQLQMISFVFESVGHKSLHSPNTEKIFRSSTLRQASGSELDLDCTLEIDQEIKYEH*
Apis_OR24	EAMFYMGIVGNAMYANYKMYLILNRSKVIWDCMSVTKFDFTSYGVQGIHTLNKWRNISIKYTNIYMMLFLTLLFFYVLAPVVFSNTFTTMKNHDGSSSAYRLNVINLYLFISEEAYNTYYYVFSIIESFSIVIIVWFVFIFDTIVNTLAIALSGQLQMISSAFESVGHKYLHSPNINIDDKIKLPNENIKYKALNNDLKTLIIDHQSILKKYDEFLSIFRPTMLLQVFVLSYSIIFLWF
Apis_OR25	FGFTVNMLYGNYKMYIILNRSKVIWDCLSITKFDFTSYGVQGRHTLNVWRNLSIKYTNIYVMFYITVSILCVGFPVVFSNSFIIIKNHDGLSSAYRLGLVNLFLFISEETYNTHFYVFYIVESLCLIINTLFIIIFDTIVNTLAIALTGQLQMISNAFESVGHKSLHFPNDNIDNKIKL
Apis_OR26	MNIHGSNSDSIFNQKLAKIFGFYQILDTKTVTFLGRHNVYYRIFVFLIVYECLLSAIVILNGLYYPVNNNNIVQAMFYFGFVVNMLYGSYKMYIILSRSKVIWDCLSITKFDFTSYGVQGRHTLNVWRNLSIKYTNIYAIFYLTISILCVASPVVFSNSFIIIKNHDGLSNAYRLGLINLYLFVSEETYNAYFYVFHIVESLGLVINTLFIIIFDTIVNTLAFALIGQLQTISTAFESVGHKSLHFPNRLVMWAVAYYSYMWG*
Apis_OR27	GCISNFLLSCFKMVNILYHSKDIWKCIDVTSFNYILYKHYDRNVFKNWQTRSIRITYIYIVIALFAFFCWIFSPCIMNKSVIAIRNIDGSYSKYRMNIFNLYLIASNETYNKNFYIFYVIEIIISICYVYFTIVFDVLMLLVCFAISYQLETISNTIKSLGHEIYTRDNINISQCINNNFIIFTGSGNSIKLKEKHGILYNDLITIMTDHQNVLKKLNDFYNIFRSITLTQIFIASSSHVFIWFIAAMSIDEGDNADSILSFKLFIVLPLINFQLFMTCSLFGTINEK
Apis_OR28	YSSLGLNHIESKRINQNTKSAEAILDLKLLIHDQQKIFEKMKNMYQILKPATFIQLAAESFQIILQPCMMLKRESMNFALYSSNWTDMSIKFKKLLLLTMRMNDAENLKMKISMKRIVNMEMFADVRKINILI*
Apis_OR29	SCHLFLTCYLFSFVNEQKESMNFALYSSNWTDMSIKFKKLLLLTMRMNNAENLKMKISMKRMVNMEMFAD
Apis_OR30	ISIYHSRYDFTVVVRYIMIMFAQFFTMIKMLFVIAKSDILWKFISYTSTDFLSYYSGHQKSILMNARSKSIKISNIFTVLWIIFVSLLVLPPIIINDNYLNVKSKESILNQYRYNVLNLLFSGSTQFYNDNFYVFYLFEAMSLTLYAYSMIIFDCMLISFCITISFQLKMIASSYKTLGYNHTHTD
Apis_OR31	MTIMNYFDGLSLISPLNFKFMSTMLTYAMHMYLVCYLLNDINEQIDSLNFALYSGNWTSKSLKYKKMILLAMCMNSAIRLKMQVTMTRIVNLELFAGVMRTTYSIISVFSDQYAKNKI
Apis_OR32	FTIGVMCAINTFKLCCIIGYSDTIWNCLHIITSVKYLSYKYHSKRMLKGGQKKSKLILIFYLVVWIPVYVNWIFMPIVLQNSYLKVEAGNLIYHYRTNILSLVYPATDKFYNDHFLTFYTMEFIIMLVGIHGAFMFDMFLILMCTTIACYLKTVANSFSTLGNVEDHFLSKNMNNFCKVIRPVILFQLAAVSSVIILLSIIIIMDYFNGFPLASLKSFTLIATLITYTLELYLICYLLNDVNEQKDSLNFALYSGDWSDKSLKYKKMILYAMRMNNANQLKLQVTMTRIVNLEMFTGVRVIL
Apis_OR33	INEATRYFTLCLIASVPTFKLSYIIGYSDTIWNCLHITSAEYLSYKYHSRCILEVGRKKLKQFLILFVILWIVVFIAWILTPFIVQNSYLRVEARNMTYHYRTNILNLVYPAPDKFYNANFIMYYNIELTISIVWAHSTIIFDILLISMCITIEYYLKTIANTFSTLGNVENQFMSKNMKNIYKVIRPVILLQIVAESSIIILLSSITIMVKYYFSLHKHAFLQYFFFIFQNYFNGFSLVSPSNFRFITSIFIYILHIYFICYFLNDVNEQKDSMNFALYSGDWSGKSLKYKKMILYAMQMNSTDQMKLQVTKTRVVNLELFTSVR
Apis_OR34	MPNSSEECVMSSSMAKCTGLHYIIDPEGPTVGGHNVFHVTVMVMIGFTVVCLSMCPFGLYYWANDVTQCIFLLITIVNFSFGCFKAFTLVRHSDDICRCLDVTRFDFSSGAIMSDPDSARFFRKCRDASSTFTGWFAASSHFVLLVWTLLPFVVVGKGVEINNRDGSTSYYHFNPYNMYFLVSSETYNRLHLVFHLVEWAFGLCFVLIMVAFDTFMVTLCVAITCQMRGIGNAYSKLGHDRCATASNVCSDGGIESNKSNNEYLRDLKLIIKDHQAVLG*
Apis_OR35	MTTPRVTAFTVPASSEDLTIVDNKLFKAICLHQILDPTNGGNRFCKLVLMAFMSVSLSVQIMQLVGLYFAVNDLQRFAFTTTTLSYAFLCMTKDYVLLAHADRLRDSLEVARFEFTSCGARDQRVVRRSRAVLSMVLRTFAMLSWSTCVIWALVPLFMMDEYLQVTNADDTVSRYRVTIFNMWLPVPVAVYNATPIWSLIYMVEVIACLFTSFSWLLFDSYVVTMCVTFNAQLRTVSASCATIGHRDCFASLSPHVCTGTHIIKIDDNSILSNCYDELIIHIKDNQNIIKKYDDFFEIIQPVVLFQIIAGSYSVITLIFLTALSYLMGWSIISGPVLKVFFGFLSLTFELFLYCYVFNHIETEKCKMNFGLYSSNWTAMDLKFKKTLLFAMNVNSAHRR…
Apis_OR36	MTTTPRVTELTAPASEDLTIVDNRLFKAICLHQILDPTKGGNRYYRLAFMVVMWVSLSVQIIQLVGLYFAVNDLQRFAFTTTVIFNALLCLSKGYVLVVNADRLRASLEVARYEFTSCGARNQRLVRRSRAVLSTILRTFAVLSWVTCFIWALTPLFAMDEYLQVTNADGTVSRYRVTIYNVWLPVPATVYNETTVWSLVYAVEVIACFVNVFSWLLFDSYVVTMCFTFNAQFRTVSASCTTIGHHSDSFRSPPPHAPEGTNDDNNTFNCYDELINRIKDNQSIIKIYDDFFEILQPAILFQIIGGSYSVITLIFLTSLTYLMGFSIISIPVLKVFFGFLSVTFELFLYCYVFNHIETEKCNMNFGLYSSNWTAMDLKFKKTLLFAMNTNSSHRRVMKV…
Apis_OR37	VVAFNELTCSFKGILMVTNADRMRAVLDVTQYRYTTCGHRQPANMRLTSATVSTLLRTFTMIGYCMLVVWIIAPLFTGVGYVQVEHSDGTTGAYRKTIDNMWLPGMSETVYNWPPVWATIYVTEVVMMTVDMVIWIMFDCYLITVCFVLNAQFRTLAAGYETIGSQRLILQRGVELEKSRKHDEFLEIVRPVVITQVVSSSISIVGLVFLIEILYFMGEPFTFGPVLRLIFGLITIIIQFYIYCYSFNYIEIAKCTLNFGLYSSNWTEMDLKFKKTLFLGMSMNSTHTKVMKLSPKSIINLEMFAAV
Apis_OR38	MRSSSATVVDVMLFKAIGLYQLLCPADRGGYSVRSRRALMTALGLSFALHSFQVPYLYYALNDLQRFAYMAAVIIYGMMCSFKGYVLVTNADRLWLVLNAADYGYTGCGHRDPSRLRRCRATLSALLRTFVALSYGTLIVWIVLPFFVDEYTGITNSDGTVTRYRTTIHNMQYPIPLAVYNSRPVWALIYVTELYVCIVNVFIWSLFDCYLVTMCFVLNAQFHTMSAGYGTLGIRRTGSSPPDTTFAGVRRIKFDEIESNHYSDLISHIQDNQNLIKMFDVFFEVVRPVVLVQIANGSYSVISLIFLTALMYLMGVPVLSAAFLKFICGLISLTIELFIFCYGFNHIETAKSVLNFGIYSSNWTEMDLTFKKTMLLTMKMNSSHKRAMKVSPNSAVGLE…
Apis_OR39	IYGMMCSFKGYVLVTNADRLWLVLNAADYGYTGCGHRDPSRLRRCRATLSALLRTFVALSYGTLIVWIVLPFFVDEYTGITNSDGTVTRYRTTIHNMQYPIPLAVYNSRPVWALIYVTELYVCIVNVFIWSLFDCYLVTMCFVLNAQFHTMSAGYGTLGIRRTGSSPPDTTFAGVRRIKFDEIESNHYSDLISHIQDNQNLIKEDNIVSFIKFHYRYFLFFTIQMYLMGVPVLSAAFLKFICGLISLTIELFIFCYGFNHIETAKSVLNFGIYSSNWTEMDLTFKKTMLLTMKMNSSHKRAMKVSPNSAVGLEMFA
Apis_OR40	MTIHQDNSSNERDYKCEDGGTAMDVKLFKAIGMYQLLHPVECGLNSDLCRKTAMMVVGLTVGLQLMQVFRLYLARHDIPMFANMAMLVVYGFMCLLKGYTLANHADRICITLEVARYAFTDCGRRDPSLMRRCRARLSTILRTFVGLSFGTLVVWLVMPWFLASEYDGKPLIWAVVYVVESIILTVNVFCWTSFDCYLVTMCFVFEAIFRTMSSGYEKVGRGQPIHPHTNQPFGDHRRSDSEVKANVTLTFPSHYDDLISHIKDNQKIVEKYKTFFEIVTPTVLLQIADGSYTIITMIFLISIAYLNGNSILSPMILKYVCGLVSLTIELYIFCYAFNYIEDGRSTVNFGLYSCDWTDKDLKFKKTVLLAMSMNSANKQVMKLSPNSIVNLAMFSRKNG…
Apis_OR41	MIGVHQLLRPDEYGQDNDLYRTAAKVIVGLTLVLQSMQVCRLYLARHDITMFAYIGVMIINGLMCLLKGYMVAAKADQMSATLTAANYAFTKCGGRDPSKLRLCRARLSAILRTFVGLSFGTLIVWLTMPWFMASDYDDQPFIWGVVYVIESIILTVNVFCWTSFDCYLVTMCFVFEAQFCTMSTGYETLGRRRTGAKSSAPQKLGNASTINNVKISDVNYDDLTSHIRDNQNIIKQYDAFFDVVRPMVLIQIANGMYSIIMLIFLTLVTHLSGYSIFSAPILKFVCGLASLTIELYIYCYGFNHIEDGKSTVNFGLYSSNWTEMDLKFKKTLLLAMTLNSAHKRVMKVSPNSITHGPWAKHICTTGTSIVER
Apis_OR42	IFCYLFELIDNKKEDVNFGLYSCNWTGMDIKFKQLLLMSMKMNNANRFKLKASPDVTINRPFF
Apis_OR43	MVWYSAYGLVVFDLFIVALLQLLATHYEIISSAYENFKYKAENEDGKLRKEEIQKELVSIIFDCQTIYRKLETLYGFSRPIVLVYMVGDAIGMITMPFLIVMSYVQSGSSIFNTNVMAFSWTLFVVGIQSYMYCSLLQNLNERKEDVNFGLYGCDWTSLDIEIKKLILLAMRMNSSNNLKMKVTSTKFIDLPMFASV
Apis_OR44	MFYTVCITIGNLKVMIIIFKARQLRNMLEITDESFLSNTFYKRNYYKIVKCGGQLSKFFNLYFSFLLITLTSYAIVPIVLNAHFIDGTTQNTETIQKINIVNLKYPFTVETYNAFFKIFYASECIMLFYIGFGVFALNLFSMTILVIISAQYKLLASAFEVLEYRVNDEDGTLKIKMLYDIIRPVGLIQLMADALGMICMPYLIVVYFLEYGSLFNPETMKFVFTFGFAGVQSYMYCSLFQRVTDRREEVNFGLYCCDWTGMDIHMKKLILFTMQMNSSNKLKMNLTTNKCINLPLLSTIIRLSYRISSVMINYNINK
Apis_OR45	LLLMIFIYSIIIISLLKISVLLFNADQIWELFDLTRFDFLTSRQCRKNVGILCKYRDRSITITNLYQNYSTMVFIIWMITPLVLNTFVVVGGPNQRYHNIFNMQYPVSANIYNQYYYLFYLMEIAMGIFVLNYSMIIDNFLISLCWVIIAQYEVITTAFEKIGNDCELTTLQNAESFSIFNILKISTAFFVFVIQLYLYCYLFDVLNDKKESVNFGLYCCDWTKMDLRFKKLLLLATKFNNANTLKIKSTPNKIVNLQLFSSVMTTAFNIVTVMLKTMNGKN
Apis_OR46	MDKLRVEEVAINLELMKRSRFYHIFNPNGTKIFNCNAYRLLLFLYGSIVNCIVVFSTLGFFVEMDDTMSFTDLFVAIFVLINFFLCYWRICVFMYNVNAIYDVLSVSRFDLLKSKHCCKNVNVLNDYRDRTIKITNYFFLFSSTVMSQWIIYPLVVIAFTMPEDEYGRFQNIMNLRYPVSTYTYNQYYFIFYLMEVMVAIFTMYAMIFPDILLMSVCWAIIAQQEVLTQAFKNIGHEDNSQMEEICENINIKPEARLKASGLMEGLCKYETILTAQVYLRIFNK
Apis_OR47	LIIFSNSYFCLTEWKVVILIINRKKFLELLDVTDLIFLKSKQCRNNIKILCKHRIRALQLTNLYFMFCIFVIIEWIIFPIMINSFIAHKTENRRLENVVNRRYPVDVNTYNKYYILFYVFEIIIGVKTVYLVLMVDILLLSIGWAIIIQYEVLAEAFKNIGYNENLQKGENKYQYRIFIYFYRKVK
Apis_OR48	MFCYLLYSLSLLKIITFLYKANNIWDLLRVTRINFLTSTQCQAHIGILHKHRNKSIKITNLISGFAIVTTLEWILFPLVLRLLSKTDASHSNKRFENIFNFRFPVTVCEYNNYYFIFYIMESFIAIFMLYAYVVTDVFFISVCYVIIAQYEIIKRAYEIVNCEQTSENNNENKNHNNIIVNDCCDDLISIVMDQQNHYALLRLFYSTYKLIIVSTVVINSGSIIILTYASVVIESVQ
Apis_OR49	NFLSVMKICVFIYKANDTWDLFEVTRIQFLKSERCRKYRDEILEKVRDKSIKLTNFIFGFAFMTCIIWVIYPLVVNFFMLATDQINNQRYQNVFNMRYPVTINTYNQYYFVFYTIEVILAAFILYNSILIDTFLVSFCWVIIAQYEILTEAFGNIGYEDKFQDQDKDCSIKAYNDLKSLLSEQRKLNLKLKLYYSIVWYIVLTYVVLTSCSIITLTYSFIMV
Apis_OR50	IIILTNCSLSSLKIYTLISNSKIIWDLFDLTRIDFLRCSRHSKLITKNFVKRCKKSTTITKWIARSFLVGLILWLMGPFIANEEHTEPNTVHRHKNIINIKFPVTMKTYNNYYFVFYLMEVAVGFCIVYGSVLIDAYLMSFCWIISAQYQSVTKAFATFGYNKQGSPK
Apis_OR51	MLTTKSLPVLSIIKIIAPFTIVSFQLYLHCYFFGLINFKKASVSYGMYSSNWTSMDLKFKKSLLLSMRMNDADNVMIKATPTKIVNLELFVRV
Apis_OR52	KMDLKLKKLLLLTMKVNDANQNTTMKLSPKKLVNLQLFANVMMTSYNIVSVMVKSMNKSRDIY
Apis_OR53	MHVAINSVLFIMLSNSFLMVFLSTESFTYKIVNLFKIGTGILYICLQLFLYCHLFDNINLKRKSVNLGIYSCNWTKMDLKFKKLLLLTMQINDANYITIKASTKTIVNLPIFANVLMTSYNIVSVMVKTMSKYRKT
Apis_OR54	IVTYVLLLVCMSKESHPVLTIIKLGSSALYMCLHLYLYCYLFDSMNIKSQSVNTGIYSCDWTKMDIQFKKLLLLTMQMNNANNLVIKASPKKIVNLQLFANVLI*
Apis_OR55	MVTDTLILSFSLVTISQQEVINRAFKSIGYEENSQSKYYEDFKSILGDQIQLNLKIKSYYSIVKPVILANVAMSSTSFIIVTYVLIVVSFSKESNQILTIIKLGSSAIFICGQFFLYCYLLDSMNLKKESVNFALYSCDWTKMDIKFKKLLLLTMRMNDANNFMIRASPRKVVNLQMFANVISMSYNIISVMLKSMNSNNQSTE
Apis_OR56	IFICGQFFLYCYLLDSMNLKREYVNFALYACDWSKMDIKFKKLLLLTMRMNDANNFIIRASPSKVVNLQMFANV
Apis_OR57	VCLKMELDIALTLLKLRSTVYYVSLELYIYCYLFYNMNLQLTLAYRYSSNWTQMDLKCKKLLLLVMRMNDANNLVIRASPKKIINLQIFASVLTLFCL?
Apis_OR58	MQRERVNLSLYSCDWTKMNLKFKKLLLLSMQMNNANQMLIRASPKKIINLQLFASVHIY?
Apis_OR59	QNEKHHVFNIRLANLTGLYQILDPGALKCRGRNVYQFFVAFIALYLLVISMVLFVDCLHLSTYNMSTSLLDFLVTTNSFYACYKMWIVIYRSNEIWDCLSITRYGFTSLGNRKLTGHNILDHWRACSVWYTSLLAVAYFLTMVMYVGCPLAFSDTIIPIKNYDGSIGNYRRNVLNLYFFASDKTYNEYYNTFFVIEALFIAGLVIIYLLFDILLVTLCLGICCQIQMICSAFESIYHSSPSDLHSFEIDNNDEKQIISNERDLIYDQLITIIINHQAV
Apis_OR60	LLDLLITTNSFYASYKMWIVVYRSNEIWDCLSITRYGFTSLNNRKWNGHDILDRWRARSVRYTSLLAGAYFLTMVFYVGCPLVFGAAVIPIKNQDGSIGSYRLNVINLYLFVSDETYNEYYNTFFFIEALFIAGLVITYLLFDTLLLTLCLGICCQIQMICSAFESVNHNSP
Apis_OR61	DFFLAINSFYACYKMCIIFYRSDDIWECLSITRYGFTSSSLRKRNGHGDVLDRWRARSVWYTSSMAGAYCFSFVFYIRCHLIFGDAIIPVKNLDGLIGNYRWNVLNLSFLTSDETYNEHYNTFFVIEALFIVVITIFYLIFDILFLTLCMAICCQMQMICDAFKSVNHKSLGDPHSSAIGKPEFT
Apis_OR62	TLKTIVVIPPALFQIFMACYLFENINDQKDSIIFALYSSNWTEMDMKCKKLILLTMLLNNANQKKLRYTRTRIVN
Apis_OR63	MHFIILVIMTYLILLFVFRKFELFLTIFERVMLSQIFVSSISLIILGFNLIMSFFNDGTFSISGDTTVKTIVAIPSFLFQIFMACYLFENIHDQKDSIKFALYSSNWTEMDMKCKQLILLTMQLNNANQKKLRFSRTKIVNMEMFFK
Apis_OR64	NEHDLIHDELITIIINHQAVIKKFELFLTIFDRVMLSHIFVSSISLIILWFNLIMKDSIVYALYSSNWTEMDMK
Apis_OR65	MAYWIVGGRVRSGTPACWPACIFRRCSFGNYRLNILNLYFFTSDETYNEYYNTFFVVEAWLSVAVTIFYILFDILFVSLCLAICCHMQMIFTAFSSVNHKSLSDFHSSSIDNTVEKHIISNEHELIYDELITIIIDHQAVIKKFELFLNIFERVMLSHIFVSSISLIILWFNLIMRFFNDSTFAISGDTTIKTIVAIPSFLFQIFMACYLFENVHNQKDSIRYALYSSNWTEMDMKCKKLILLTMQMNNANQKTLRFTRTRIVNLEMFFKSFRKH
Apis_OR66	DRHILDRWREQSVLITTILLVTYMTSLIIYFVSTLALSDDMLQVKNRDGSVSSYRQNLFNFYLFASDETYNAHYYTFYLVEGLYLVFVSMAFCGFDILLVTLCLAISCQIEMICTAFESVGHKSLGDDISLVDYRDEIKETPNEQDLMYDKLKTIIMDHQAKDSIIFALYSSNWTEMDMKFKKLTLLTMKMINANHKKLKFTRTKIVNLEMFFKVSTNIITILPLF
Apis_OR67	MDMDMKCKKLILLTMNITNANYKELKFTITRIVNLEMFFKTMRDSYSILSVLINYIKNMDK*
Apis_OR68	MYLFYPMCVIVHYSNGVCRSRGVTSHSLQDRHNILDRWRELSVLSTTILAVAYLTTMIIYFFSSLELSNDMLQVKNRDGSVSNYSFNVINLYLFVSNETYNAHYNMFYMVEALFCACIVIALFVFDFFLVTLCLAIRCQMQMVCTAFESVGHKSFGDDLSL*
Apis_OR69	MCYSMWLIVHYSNDIWNCLSITCYGLTSNSLRDRHILDGWRELSVLITTILTFVYFMSAIIFYISSLALSNDLLPVKNHEGLVRNYRYNLFNLYLFVSEETYNVHYNIFYMVEALGVVSLLISFFVFDILLVTFCLAITCQMQMICAAFESVGHKSLANDLSSIAYQLKFTEPLLNGFNNMLYLHVDSRDEKKEITNKHDLIYDELKTIIMDHQEVMKKYDMFLTLFKRVLLIQMVVFSVAFIITWFCFIMTMRDSYSVLSVLINYIKNKDESI
Apis_OR70	MVTRMFCLIPSTLFQIYIMCYLFGNLYDQKDEIIFALYSSNWTEMDMKCKKLILLTMQLNNANQIKLKFTRTKIVNLEMFFKTMGHCYTVISVLVNYIKTKNE*
Apis_OR71	LKHFYLFKKDEIIFALYSSNWTEMDMKCKKLILLTMKLNNANQIKLKFTRTRIVNLEMFFKVSIGT?
Apis_OR72	LFKKDEIIFALYSSNWTKMDMKCKKLILLTMKLNNANQIKLKFTTTKIVNLEMFFKVSRYLII?
Apis_OR73	MNLHFRKSSEFHELRTLFLLKLFSLFKKDSVIFALYSSNWTEMDMKCKKLILLIMKLNNADHKKLRFTIAKIVNLEMFFNVSR
Apis_OR74	LTTMFALMYLCFPAFYLGSTLAFRNDILPVKNHDGSVGFYRQNVMNFYLIVSDQTYNANYNTFYIVEALYLAMMVMVFLIFDIVLVTLCIALCSQMQMIFSAFESVGHK
Apis_OR75	MDIWNENNHVFNIRLAKLIGLFQILNPGSIKFLGRNVYHIVVAINMLFVCIVAMVFFASGVYYWSDGVLVGVDYGWKGITALFLTYKMWKVVYHSNDIWDCLTITRYDFTSQNLRDRQILDRWRERSVWITNTMAIAYLMSLVILLSGSLMFRHDTLTVKNHDGSVGNYRQNIMNLYFIVTDETYNAHYKTFYFIEMLFTVGGGTLFTAFDVLLVTLCLAISCQFQVVNAKFESVGYKSLCDSRTKISGEYMACLVYKYNK*
Apis_OR76	TALFSTYKMWNVVYHSNGIWDCLAITRYDFTSHGLRNRHILDLWRERSVWITNTLTIIYVSTTVLFAGSSLMFHDNISTVKNHDGSVGNYHQNLFNLYLIVTDETYNAHYETFYFIETLFAVGLATLFIAFDLLLVTLCLTVSCQMQVVNVAFESVGNKPLNDPHTPSIGEYIMDFQV?
Apis_OR77	LYVIYKMWFVVHHSDDIWNCLSITRYDFTSFSNRNRHVLDRWRERVSWSTTIYAIIYFTTCVSYLAITLAFSEVKSPVKNHDGSIGYYRQNAMNLYLIVSDDTYNAHFYTFYFVEALFGNLIGLFFFIFDFLLVTLCFSMCCQMQIVCSAFESVGHISLRDHHPPIGDFSDDDRFQTSDVIVKKMFCVIPSILFQIYMVCYLFGNIHNQKDSIIFALYSSNWTEMDMKCKKLILLTMKMNNANQKKLKFTRTKIVNLEMFYKVSS
Apis_OR78	SYKMWFVVCHSNDIWNCLSIARYDFTPINDQNRHILDRWRQRLVCYLFITLVFSQDKSPVKSHDGSIGYYRQNAMNFYLIVSDETFNTHYYMFYFVEALFVAFMGLFFLIFDCLLVTLCFCMCCQMQIICSAFESVGHKSLRDLDSQIGNCKYDF?
Apis_OR79	TTLYVIYKMWFVIHHSNDIWNCLSITRFDFTSFTNRKRHILECWRERLAWFITIYATMYFTATVSYCAITLAFNENKSPGKSYDGSIGHYRQNVMNLYLIVSDETYNAHYYMFYFIEALFGIILGLLIFIFDFLLATLCFSMCCQMQIICSMFESVGHKSLHDHHSPI
Apis_OR80	KQTTKTYSIRFLVFTQYIDNITMDIRNEKNDFFNIKLAKMTGLYQMLDPKTVKYRGRNIYHIGVACVLLYMCLFLMIFILSNLYYWTVNIPISMDYFWKAESTMFIMYKAWFVVHYSDDIWNCLSITRYDFTSFSNRNRHVLDHWRERVSWSTIIYGIVYFTTCVSYLIMTLALSQIKSPVKNHDGSIGSYRQNSMNLYLIVSDETYNTHYYMFYFVEALFTIFLGFFPFIFDYLLATLCFSMCCQMQIICSMFELVGHKSLHDRHSPI
Apis_OR81	TTLFVSYKMWFIVQHSNDIWNCLSITRYDFTSGTNRNKHILEHWRERLAFYLVFTLAFSEISIVKNHDGSIEYYRQNIMNLYLIVSDETYNTHYYMFYFVEALFSSFLGLFNFIFDFLLATLCFSMCCQMQIICSMFELVGHKSLHDRHSLIDGNIKISPCEHELIYDELITIIMDHQAVMNKQMFCLIPSILFQLYMLCYLFGNIHDQ
Apis_OR82	SVTTFYLIYKMWFLVRHSNYIWNCLSITCFDFTSFSNRHRHILDHWRDRLAWFTTTYATIYFTTTVSYLAITLAFSENKSPVKSHDGSIGYYRQNVLNLYLIVSDESYNAHYYMFYFVEALFGTFIGLFFFIFDFLLVTLCFSMCCQMQIICSAFESVGHK
Apis_OR83	MDFWNEKNHFFNIKLAKITGLYQILDPETVKYRGRNIYHIVMACVLVYMCLISMILILSGLYYWTDNIPISMDYFCKIELALFLIYKMWFVIRHSNDIWNCLTITLYDFTLFSNRNRHILGRWRERVEFFTTIYVIMYFTAAFSYLEFTLAFSGDKSPVKNHDGTIGYYRQNAMNLYLIVSDDTYNAHYYIFYFVEALFGTFIGLLFFIFDFLLVILCFSMCCQMQIICSAFESVGHKSLHDHHSPI
Apis_OR84	LFLIYKMWFVIRHSNDIWNCLTITRYDFTLFSNRNRHILGRWRERVSFSRPYIYLAFTLAFSDDKSPVKNHDGTIGYYRQNAMNLYLIVSDDTYNAHYYIFYFVEALFGTFIGLLFFIFDFLLVTLCFSMCCQMQIICSAFESVGHKSLHDHHSPI
Apis_OR85	MMDIRNQKNDFFNIKLAKITGLYQMLDPKTVKYRGLNIYRIVMACVLVYMCFISMILLLSGLYYWTGNIHISIDYFFKSVTTFYLIYKIWFVVQHSNDIWNCLSITRHDFTLFGNQNIDMLDHWRDRLAWLTIIYATMYFMGMFSYLAITYVFSDEKSLVKNHDGSFGNYRQNVMNLYLIVSDQTYNAHYYIFYFVEASFGTFIALLFFIFDFLLVTLCFSMCCQMQIICSAFESVGHKSIRDCYSPIGEYKF*
Apis_OR86	MDIRNEKNDFFNIKLAKIVGLYQMLDSKTVKYRGRNIYHIGMACVLLYICLFFMIYILSCLYYWTVNIPISMDYFWKAEITLYVIYKIWFVVQHSNDIWNCLSITRHDFTSFGNQNRDILDYWRDRLAWLTIVYATMYFMAMFSYLAITLVFSDEKSLVKNHGGSIGYYRQNAMNLYLIVSDQTYNAHYYIFYFVEALFGIFIALLFFIFDFLLVTLCFSMCCQMQIICSAFESVGHKSLHDHHSLIEYTDVNLMISPNEHDLIYDELIAIIKDHQAVMK*
Apis_OR87	MDIRNEKNDFFNIKLAKIVGLYQMLDPKTVKYRGRNIYHIGMACVLLYMCLFLMIYILSCLYYWTVNIPISMDYFWKAEITLYVIYKIWFVVQHSNDIWNCLSITRHDFTSFGNQNRDILDYWRDRLAWLTIVYATMYFMAMFSYLAITLVFSDEKSLVKNHGGSIGYYRQNAMNLYLIVSDQTYNAHYYIFYFVEASFGIFIALLFFIFDFLLVTLCFSMCCQMQIICSAFESVGHKSLHDHHSLIEYTDVNLMISPNEHDLIYDELKTIIKDHQAVMKIVSNVGSGGSKMSWSKHLSDCHVVPFAVRVSHIDDFDPQWSVL
Apis_OR88	IYATLYFTGLISYLAFTLAFSENKSPVKNHDGSTGYYRQNVMNLYLIVSDQTYNAHYYIFYFVEASFGTFIALLIFIFDFLLVTLCFSMCCQMQIICSAFESVGHKSLRDNHSPIGKY
Apis_OR89	MDFRNEKNDFFNINLAKITGLYQVLDPETVKYRGRNIYHMIMACVLVYICFISMILLLSGLYYWTDNIPISMDYFCKIELALFLIYKMWFVVRHSNDIWNCLSITWYDFTSFGNRNRHILNHWRDRLAWFTTIYATLYFTGLISYLAFTLAFSENKSPVKNHDGSTGDGMQSDRPLKETACKSD
Apis_OR90	LFLIYKMWFVVRHSNDIWNCLSITWYDFTSFGNRNRHILNHWRDRLAWFTTIYATLYFTGLISYLAFTLAFSENKSPVKNHDGSTGYYRQNAMNLYLIVSDETYNAHYYMFYFVEASFGILIALLIFIFDFLVVTLCFSMCCQMKIICSAFESVGHKSLGDHHSPI
Apis_OR91	AFYIIYKTWIIIRNSNDIWNCLSITRYDFTSFSDRNRHILDRWRDRLTWFTTIYATMYFTAAVTYLAITLAFGENKSSVKSHDGSIGYYRQNVMNLYLIVSDETYNAHYYIFYFIEALFAAFIGLFFFIFDFLLVTLCFSMCCQMQIICSAFESVGHKSLRDQYSPIGK
Apis_OR92	STFYIIYKTWIIIRHSNDIWNCLSITRHDFTALTDQNRHILERWRKRLAWLTTIYAIMYTMSVVSYLVFTLAFNEGKTPVKNHDGSIGYYRQNVMNLYLIVSDETYNAHYYTFYFIEALFLGLIGLFYLIFDILLVTLCFGMCCQMQIICSAFESVGHKSV
Apis_OR93	VNIPISIDYFWKSVSTFYTIYKTSIIIRHSNDIWNCLSITRLDFTTFSNRNRQVLDRWRERLSWLTTIYAIIYTMSVVSYLVFTLVFNEGKTPVKNHDGSIGYYRQNVMNFYLMVSDETYNAHYYKFYFIEALFAAFMGFFFFIFDFLLVTLCFSMCCQMRIVCSAFESVGHKSVRDPQSPIDYTNGNTKITLMNTI*
Apis_OR94	VSTFYTIYKTWIIIRHSNDIWNCLSITRHDFTTFSNRNRHVLDRWRERVSWSTTIYAIIYTMSMVGYLVFTLAFDEGKTPVKNHDGSIGYYRQNVMNLYLIVSDETYNAHYYTFYIIEALFVGFLGLFFFIFDFLLVTLCFSMCCQMQIVCSAFESVGHK
Apis_OR95	MDIRNVKNHIFNIKLAKLTGLYQMLDPETTKCWGQNIYHVVMSCILLFMCLIPMTLMLSGLYYWTVNIPISMDFFWKSVSIFYIIYKTWVIIRNSNDIWNCLSITSYDFTSFSNRNRHILDDWRDRLARFTTIYAILYFTGTVSYFASTLALSEGKTPVKNIDGSIGHYRQNVMNFYLIASADTYNSHYYMFYFVEALFLALFATCFLIFDILLVTLCFGMCCQMEIICSAFELVGHKSLRDPHSPIIDENENTAFNEHDLIYDEEIKTIIMDHQVVMK*
Apis_OR96	MKGSVPVPVLSILKASILESALLVRFQTLYIDIITMDVWNETNHVFNIKLAKLLGLYQMLDPGALKCREQNIYHIVTSCLLLYARLISTMLILSGLYYCTGITVSMDYFWKSAMTIYVIYKTQIIIHYSNDVWNCLSITRYDFTSLTDRNRHIPDRWRERLAWLTNIYDIPYFTTIVIYFVITLEFSEGKSIVKNRDGSVGCITMRRQ*
Apis_OR97	MDIRNETNHVFNIKLAKLLGLYQILDPVALKFRGRNIYHIVTSCLLLYACLISTILILSGLYYCTNIPVIMDYFWKSVSTIYTIYKMWIIIHYLNDVWNCLSITRYDLTSLTDRNRHILDRWRERLAWLTNIYATTYFTTLVIYFVITLAFSEGKLTVKNRDGSVGYYRQNIMNLYLIASDDTYNAHYYTFYIIEASFIVFMTFYFLIFDILLLTLCFGMCCQMEIICSAFKSVGHKSLCDHHSPINSTDDIKNQTSNVHDLIYDELKTIIMDHQVVMK*
Apis_OR98	TNIPYIDIITIDIRNETNHVFNIKLAKLLGLYQILDPGALKCRGRNIYHIVTSCLLLYACLISTILIISGLYYCTNIPVSIDYFWKSVTTIYVIYKTWIIIHYSNDVWNCLSITRYDLTSLTDRNRHILDRWRERLAWLTNIYVIMYCMTLVLYLVITLAFSEVKSTVKNRDGSVGYYRQNALNLYLIATDDTYNVHYYTFYFIEASFVAFITLYFLIFDVLMVTLCFGMCCQMEIICSAFKSVGHKFVTDPHSPIDDIKNQTSNEHDLIYDELKTIIMDHQVVMKKMKLYSHCTVVIGPKWI*
Apis_OR99	AVTVIYIIYKTRIIIHYSNDVWNCLSITRYDLTSLTDRNRHILDRWRERLVWLTNIYAIIYFTTLVIYFFITLAFSECKSTVENRDGSSGYYRQNALNLYLIASDDTYNAHYYTFYIIEASFVAFMALYFLIFDILLVTLCFGMCCQMQIICSAFESVGHK
Apis_OR100	YNAHYYMFYFIEASFIAFMTLYFLIFDILLVTLCFGMCCQMQIICSAFESVGHKSFRDPHTPIIDSTDDIKNETSNAHDLIYDELKTIIMDHQVVMKAYRTVSD
Apis_OR101	AVTVIYIIYKTWIIIHYSNDVWNCLSITRYDLTSLTDRNRHILDRWRERLSWLTNIYAIMYFTSIVIYFVITLAFSECKSTVENRDGSGGYYRQNVMNLYLIASDDTYNAHYYMFYFIEASFIAFMTLYFLIFDILLVTLCFGMCCQMQIICSAFESVGHKSFRDPHTPIIDDIKNETSNAHDLIYDELKTIIMDHQVVMK?
Clec_ORCO	MQKVKMHGLVGDLWPNIRLMQLTGHWLLEYHEENGGIMRLLRLAYCWITTLLILVQFGFLVCFLILETYDADQMAAATITTLFFLHSVTKYLYFALRSKYFYRTLSAWNQVNSHPLFAESNARHRATALSRMRKFLMIIGVGTIFSVLAWTTVTFLDEPYRDITDPDDVNSTITVEVPQLMVDAWYPWDARTGMAYFLTFIYQLYWLIMSLSHANLLDILFCSFVIFS?TFSLKHLKEILQPLMELSAALDSVVPNSGDLFRASSTSSNIPLIGNDVNEFDVRGIYSNQRDFSGFQGGAIPTNGGIGPNGLTKKQELLVRSAIKYWVERHKHVVRFVTSIGDCYGSALLLHMLTSTVTLTLLAYQATKIEAVDVYASTVIGYLLYTLGQVFVFCIHGNE…
Clec_OR2	MRQVVPHAAVVPTVSMPQEDEKKSQHPRSDKNVFYEQFKPMFVILILFGRLSITRIKGKYEWRYMSLLMIYCIVNYALQSYIVFLVCKKRFDSLMDAQRNYDELIFAMHILAYLSIHFHLPFTYWAQGPKLAEYINMWKRFQDEWFLTFGDELKLSLKRFIRWFSFSTIPSVVLLLVFEKYSTLHDPWLYLMPYLFTIVSTMLALGLWYCTCIEINRLSKKSTVRLIQHIETKPNAAFLRQWRHLWISLSSLSSWLGSHLSGIIASIFLTFSLTFLLGLYNALSLIIKLDISWKAIGYLSASTLSLCIIYTLCDAGQKGSKEISTYAFQEVLKTKLASNSLDIRYELSLLIKSIEANLPEIELAGFVTMNRSLFISFVSNTITYLIVILQFKFN?
Clec_OR3	MYDHGFSPSNPKQAWMDKLEKTVLKRPRKVTESAFYLEMRPLLFLLRLFGKISYMINKEGKMEARLFSISSLSCLAVFAGQTFLVARNIVTLVEVLKEEENFGRFVQGFLILTFMAFHFFLPFSLYLESGKICHFFNEWAVFQDLMEKTTGHKFSTNYDKWLRACLFMCPLGVIIIVLYERNILYNSVWYQLIFYAILLMIFQISLYLWIFSLIEIGYAAQVVQKELKKTTVESCTGLNIYNYRLIWLKLSKLLEIVGDAVALTMIAMTTVNHTCFIISAYMLISSFMHSLYDSIPFLTIMVITGLMITQTFEPGEFVSRKLGKQIADTLMETDISKVDSDCLKELNLFTQAVSGSNNVVTFGGFANVNRSALAGIVGSTVTYLIVLVQFNQSPES?
Clec_OR4	MASKRKHTDKPNDPFYLEIRPLLVVLRAFARLAFGIKDGRLVSFPRSCVSLIWFVLYGAHFYLAVDVFLIAFRRLKTETSFFLTIIMMISLILTSVHFYLPLSVVLESGKICSYVNSWADFQDLFFLVTGTRFRPKYRKLLNVCLFLTPLHQIGVLWLQQKIQYFEQWYHMSLFFSILLIANMNLLFWIISFLEMAHAANLIKEIIEKYNFQSKSVAKLTVLWISLVKLIGRLSDSMYITMLVFITVVHSCGVTSAYAVISSINSGSVEDVFIFLMLLLLSCVLILAVIEPVHLTKIKVHDEIYREIIKIDTKKIDPTISKEFERFGEVVQKMNLKVTLGGFITIHRNLMTSMIGTAVTHLVVLVQFSTRQENSSS?
Clec_OR5	MTFLQHLYFQKSNNAFYLEVRPILLLFRIFARMTYDIKDGTLICRPRLIASLAWFILYGAQFYVTIDLLMGLTWHLKQEKNFITSIVMTVTLVFILMHLFLPISLILESDHICSYVNRWADLQVQFYKATGKKFIPKYRKLLYVLLVITPFHEMLAIWISQSVLYYDRWYHLVLYFSTFFVCQLNTLFWAISFFEMAHIASEIKEGLRTNFRSFGGYSNIANLRSLWVSLVDLCADLGRALWRTMIILMIVNFGSSVASVYAIISHFISGSPGIWTFVMVLFCNGTAILLMVEPVHMAMLKAGHGVYQELLEFNVTKLGGTSFVQVDKFLQVVKGINPRVTLGGFFTIDRSLLTTIAGASVTYLIVLIQFRIPSENM?
Clec_OR6	ENFYFALRKLVLKTDGAALASDPQVTLFLATKKELKFTACGYFDIDYKMATSMVAACTTYLVIIVQFSES?
Clec_OR7	FNKTLYRVTLNDKTGELVQNAKVALHFSHRRMVLFTACGFFNIDYTLASSMLAAATTYLVMLFQMEGK?
Clec_OR8	FNETLYRMIMADKNDVFSRNYKVNTHLANQKTAVFTACGWFTIDYTTSCSMIATSATYLIILLQMGGTSLGEEPEE?
Clec_OR9	VKDFNTLLFQMMIDDKSAELSNNETLKLHISLNREVVFTACGLFPLDYTLIHSMVAAATTYLVILIQFSSADPEINPFINGTLSTSTNDTLNTIH?
Clec_OR10	VDEFNSLLFQIMVDDKSKELANNETLRLYLSLNRKVVFTACGLFNLDYTLVHSMIAAATTYLVILIQFSHDSTPCRPTTTATSDNSSLTTISY?
Clec_OR11	FNQALFRLMTESSELCKNGKLQLHLTMNQTINFTACGFFTLGYPLVTSIIAAATTYLVILVQFSMPSN?
Clec_OR12	IEKFNDVLFRLMKKSKELCQNEKLQLYVTMKQTVNFTANGFFTLGYPLVTSIVAAATTYLVILLQF
Clec_OR13	KEFNSVLFKQMEERDHLCRNKKLQLYVIMKQTINFSACGFFTLNYSFVASMIAAATTYLVILVQFSLPSKDNKEDASIP
Clec_OR14	EDFNNELFKLMRESRVLCSNEKLHLYVTMKQTINFTACGFFTVGYPLVTSIIAAATTYLVILVQFSIQDK?
Clec_OR15	DSFNVELFKLMRRNKQLRNNEKLQLYVTMKQTVNFTACGFFNLGYPLVTSIIAAATTYLVILVQFSLPSKPA?
Clec_OR16	MEEVMSKSGLNMTLSYFSGFRGPLDIRFKEKWYSALYRLFSFYTDFLIIANTITIGVHFLSPSTPLAERCACGFPMLTSLHSSLRTFYFTFNRPRFAKLMTDYEKAFKGDPTEERLNAEIKSGADLFRPFPRILLTFMVAPMIPWCFIPLVSEFLGLPRVLTIPAWFPMDLTQRTFFSTFSFAVATMIQTLGATWVPMRVIAFDDVFYCYATRQLALFRHLSRNFEEIFESSHVSPQGFVTYTFSSGRVATKEEVKKEVSRKLRQWIIYHQKTIKLMKELQSLYSPALFVQFGLLCLILCFNAFYVALADVGLIQVIFCAFFVLGNAMELLVTCRIGDYIVIQSNKLTDGIAGKDYYLMAKPELAYLRMIMTRCQVPLSMSALGVFPLNTDTFQSIMVS…
Clec_OR17	MVGRRDLLDIERVLIVSGHIQTFKRCRVFWKLVQQLRAIYIPLLEPLALYAVYLGGIEGLYKYAFFSIAGILMSQHALYFLTREKEVLDVIKDFKDLFARRNKTWHLEIFNKESKPLWRVVNLYLITCVIFIFFHSFMPFLFDFYLALFTEARPFSLPTPADPYIGENPHRSLSYYLTYFAGSVWSGFLTWHSTGTECMCFVFSTYLNIELKIINKNIETLGECFQNKNFDHKAKLRQIIREHQDILKLRGKVNNLLGAPLVFQNVISTLTITLLVFTATVQIKVRNYPVAFGAMFPFNCFVWIIFVICFLGESLQENSLNLSESLYKLPWYEMDVETRKILLMMIRQTSKPMVYDYKNSSAITLVTFQKMVNESYSYLMVLQSLQ?
Clec_OR18	MNENMKDFDMIRKIMVWAGQWQEFSTYPRLKIFLQKFRVTYLMVLSPLPLTSMFLSGFMDSLSKYALFAVGATLIDPMAYSFFFEWDLAKKVYTRLRAIVARRDSEEHIKRFKTKSRPIWIVVAVYALFTFLFVFFYEIMPYFYDAYLFLFTGSDKPFMTPIPNQGFMDKEPKRTFYYYCSNVFTTLWCMDLAMIVFGFDSLTYLVVIYTCIEVEIISERVKSWGEKGADPAELREIIEEHNEVLRLTDDMIELLGGPMASQNTVGSLAITIFAYTVLVKYETDLFLVIVNGLSVGLTFLVIATANYVGDRLEDEGVRFFQSLYDTPWYNMPQKERKAIRIMMCQAVKPLVITYKGWSPLNFVTLMDVVNASYSYFMVLKSMN?
Clec_OR19	MNENLKKLEVIRFIMKLSGQWQEFDSFSTVKVFLQRFRLWYMIAVTPLTFISLFLSGFKESLSKYSLFSVSAAFIGPMAYAQLDWGKSKSVYDKLKEMLARRDRQEEIDFIKERTRLIWFCVKIFGTCSTCFITTFDILPYFYDFYLYTAGVEKPFMVPLPNTGYLGENPKRSFYYYFVNVVTSLWCAKISVVAFGYESLGYLSISYACAELEIISMRIKKWGELRKESGIELRDIIDEHRQILRLAHELKELFGMAMASQNVVGALSLTLYAYTIMVELGEDVLQVVVNAFCLVIVTALISAANFMGQNLQDKSMELFKSLCDVPWEEMEPAVRKDLNMMIRQAKRPMVVDYRGRSPLNLVTLMGIFNASYSYFMMLKSMY?
Clec_OR20	MIFKPELSSIVSLMKLASIRNDKSDKPIIRFLIMFRHIFEVVLTIGTAISCYVAGWKNNIGLVMFYSIIGTIACVQSIYFLYNYETGKLIFHDLKMLMKIQELDRTQDMLHNETDFTWKWIQMYSFNLIAFMILYSSSPILVEFILFILKIEVAPFLPPLPLNGFIVGTERHTILYFCVCFASIYWSVSGMLAAIGNQSVPAIYLSYHSLGITVLLEKMKKLKRKIDLRSMHFRDTVDEKVAVRELIHLIQEHKLLLRLTHNINLYCGFPLAVQNIMISGCVCLLAYAFLTEINTDISAMLVNAFCLVLMFLIAGIPCILGQRVETLSYQLCDGLYDLPWYKQSPHLRKYLNMALRQANKGMKIHYHGRSPLNHNTLINILNTSYSYFMVLQSSL
Clec_OR21	MIFKEDLSSVMTIMRLAGMRNDSSDRLIIRYLILFRHLMETLGTIGTIISCYVAGLKKSLGIVMFFSVIGTITNVQSIYTFFYYETGLSVLHDLQELMKKQELNRPASMLHEVTNFTWKWIQIYSFNMISFMIFYSSLPIVVDFFFFILEIEMTPYLPGKPFEGFISITEMHSLEYFSLCLTSIIWTSSSIFSSMGHQILILIFSMYHMLCITVLLERMKKLGRTINDRSVHERDTAEEKMAEKELIEIIQEHNQLLRIGKNINLYFGFPFAMQNTMASGCVCLLMYASVMEINTDISAMLVNAFCLVLMFLIAGIPCILGQRVETLSYQLCDGLYDLPWYKQSPHLRKYLNMALRQANKGMKIHYHGRSPLNHNTLINILNTSYSYFMVLQSSL
Clec_OR22	MAQLFDDGFFSEQEKLFYMTGFSMRSKSRNFQAWLKTFVSMLVVCITPVQLLLEAVFSEGLIYSTESLVTAIIIFNSATKIISIFIKEDLIISTYRLVNDRVVKEKSVKWKNAILTESRQQVEKIQKFFLVNFGVCVFAALLNSAITRYFNPEGGLPLRQWFPFDTSTSTGFIAGFCYQIFTTLYGVIIFTFNYMTFCGLVLHTSALMKILEIDLVNLVKDCKVDDIQRPLTDPKQGFFIPFLLCTTIVPFAICWCGELLKTNSLQLSTALYESHWEDMVPKVRSDMLFVLRQTSKPLVLSARDTFPMDMQTFLKTLQTAYSYLAMLRTVDN?
Clec_OR23	MKSECMKFTRLLLQISGFIPINNSYGYSFSFKLISLNGKVAMLVYSFISFMFVVQSDLTESFLAMTIFCMSVQLVLKAYMTSKNNFFKMLDEADQLLENVLTDQKAYDIFEPMFTFIPLHFLQIVIDYFSDRPLKNPYQLWSPFSSVLLSYFFQSYILLMAGIIETSYLDSIASVSLHITGCLKILSHRLSNQSMFVSKKVERESIKIHSDVIRLVASMNKNYGAMLTIEILFASVQACLAGYQIMVGLENLHSNLLVFFITFIFVWLLPSMICFCGQEIETESENIHRLLHYNSWFQRSPENRKTVFFQMLMMSKPLKLHFRNFIVFNVAQLAGVLQSAYTVMTMMRLFFN?
Clec_OR24	MQSKCIKFARLGLQLAGIIPMKNSYNHFFSFKLLSFNGKLTMLVCGIISFMFAIQSELTKSFTAWAIFSVSVQLVLKQYTTHKNDFAKMLDDADRLLESVLTDQKAREIFEPMDSIRIKFCKVFVYSLLCYMPLNFFSNVLDYFSGRPLRNPFQLWTPFSSILLSFVFHSYILSMAIITESSYLNSIASVSLHVVSCLKILSHRLSKQPQFISKKVERETIKIHSDVIQLVALMNKNYGAMITLEILSASLQACFTGYQILVGLENLDSNLLVFFVVFIFIWELPFIICYCGQEIETESETILRALYQNLWHQRSPENRKTVFFQMLMMSKPLKLHFRNFIVFNFAQLGGVLQSAYTAMAMMRLLFI?
Clec_OR25	MGKEKSSILLLKNLLTGIGVLPLTDGHSKWIDRVWTLLCFCCGSFLLMSSFQFMIEVPIPIIDKLETLLYITASIHIVSNQAILILKSKAVKILIEDIENLYNILYENENNASILNKWSNRGKRQAYFFISTYIVYTCCNCLMSILHLLIFNVYKSPYSIGTLFVPKDLKALAMVFQVFTMFFGTLIMSIHMSFICIIGTSIAGGMEVLKKELQARSTTDNRDFHLFSYKLHSQIINLTARFNKIYGFPLAILTAFCSIQCCLTTYPLARANVRAQDFVLFCTTNVFPVAICETGNAVFTESNNVFLATYDNYWYNESPKSRKELSIMMLVARRPLHLHFRHVVRFTYETYLSILQTSYSYMAVLRTMERS?
Clec_OR26	NPLAVYCYVSAITFYLFPSIIGSFCHVFSDDTSAMRVEAFQITCSVLNILFRHLNVLLRIRFVMRMVEELDEMWAEMIGENIIPDEFVKVDARLKRFMVSNLVFYLAPMTLIVAEWLRINYGLSAEEIRWLYPISTPFPNEWVYSVFLAQLLVSLVVLMSDAGSINILYGATLYIGHFLNCLQEMVKTRENFDERIFKFHIKILRQVSYYNNFFSASCFFVVLVNGFEVSVRIYRAMTNEGNDFLQNAIFSLVLLFPPFVISYCGSHLWSQNEILFLQTYQNEWYVQTIKRKKELWFLMKIASRPVTFHFHDLCTFGMPQFTSFCQGILSYIALLKFFLNER?
Clec_OR27	MRAPSEYFYFLAMRLAGMIVDPSKKHSKFVYLYVVYQTFFTSAYFFLSLFYLLSDRPLIDKLAASQFCICMVHIVTRHFNTLLRAKTVDKIVKRLDAIWKEGAAENIMEKEYEEQDYMIRKYTVFYFVIFVGLCPLVIIECLLNNWNQEVWILPLPAYAPFPYSWYWSNFSFQITSFYCGLVSTCVSVNILFLITTYSAFNLKYLQQLLIQKDMKKLGNRPYILYQEILKHNREINNYLSTVYFMEMVINGIEVAARVVAFFLDLKKGDFSNFLSFVILAIITLITPYTLTWGGNIIKTENEKLFRAIYESSWYKNDVSTRKKLLIFMTMAARPMQLHFRFVLKFELEQFTTFMQGVYSYIMLLQHFGTA?
Clec_OR28	MKFGRYYIERPSNTIYHLYELGGMMVSPGSKHPYLVKFNIVFVGLGMFYFLTTQLLTLYTKIGDQLVIMQFTISTCQIMFKHCMIFVRKKQIVDFISDLDVMWEKVEADDVHKKLFNETIKGRVRYANTFMLMCFCVQPYNVLFWLLTIMTKPREEWEDWIVWWNLVDAEHFWLRFIVQIYCFEAVMISEGVTGSMVTYLCAHISGYTRVLRHMLESRLPDNKSQYKETYIFHQKIIKLVRKLNSIYSVSYFVEIVTSSLTVAFRSFFMVKLVATNGIGGSFAAELLLTILEFFAPYTISMSCELIKSEGEEIIKSAYHNSWYEEDPSTEKDLLILSAFATRPLLVRYKTAFEFSMEKFSTFVQATYSYIAMLKNMNF?
Clec_OR29	MTELKKPSEFVFRILGISGMMVPPGAKFPKIFSIYVLVQCVNTFLFILTNFVSLTSKNIGLYEKLECFQYGISTCHILSKHMNIVLQRKRTIKFFTLIDDMWSEFAHDPKYTHLFVKAHKISVRMVIAMILFYDGLIPMNFVLWLIKNFLMSPDVKTVPLALWVFFDWKKHIFLGTFYQLTIFGSALLSIAISIALVRIIAEQGSVQMQILHMMLESRSPEDDKESNKKIYKLHQKIIIFVKEFNSFFSAHYCFEMVLSSMQIAARGYAAVSGLKEGNIMILASYLLIALTVIPPFVICYSGNLIKTQGEKIYRTAYRNQWYYEKTDSRKDLLIMMTTATYPVHLHYRYFVTFSMEQFTTLMQATYSYLTMIQHFDI?
Clec_OR30	MSKVTIDVRYFKVIGLWQYLVPESGTNYMVILNLILGILFTIQITIQMWNNILAGYEFSTFTEKFSVNLTCFESAIKMLYYCSQKTSLKFLIKSFNSNFLLCSKHNEEATERVMSKCADFVNRSTKSFMYMIFSTVTVWNALPILKCISGDCGSWQIMPSWYPFDTTYFPVNGLIYIFEFYVMVFCAALLYNVNCLFSALALSIAAQFDLLVTSLSSIPQNAERLAKKESKEEIMSLLLRDCLMDHQNLLRLTKELERMYNPMFLFQMLTSTFTICLVLVQLNEYLGASDQLSIPLACKFIMYLVFGSAELFIYSWGGQIIYDKTSNVHRSLYETGWDQASVKFRKCVLFAMTRSYRPDSLTAGKFYTVDLNSFTQTIKASYSYFTVLRGSDSKKH?
Clec_OR31	MERLEESDLVDGLSVNYMKYSGLWTIINEYRETGRKNAMLKIGVFITMIFLCPFITFSLSSFFVIEVDFQAATMFVLNPCSCIQSVLKVLVFWFGLESQCQILNMMRKDFLNCIPKDKEEEANEIMKNIAHRSNYFCVAGITANTACVLVWNFIPVLRSQYFREELNIKLDNMETNSPNKILGGWYPFNYTVTPWSEGVYVFEFIVCAWAGFVISLHECILIQLVMLLWGHLKVVSFVLSNIRRSDFLVKKRFSAIHSFKNYEDDSINSSEAVSKRMNDHLLICLKDHQHLMKVGDQIRDLYNFLITAQLGTGLLIMIITVFHFQYYGTKDALFTVKFVVYLGYCMVENVLYCYCGAYLEAASEEVGMGFYSGEWYKGDVNYRKIGQMLMVRSLRPVSL…
Clec_OR32	MEPLEESDLVEGLSVNYMKYSGLWKIINDYRVTGKKNILLKIGLLISFLFPGHYVMFSLSSIFFSEVDFQAATMFVLNPCSGLQSVLKVLVFWFGLHSQCQILNMMKKDFLRCIPKDKAEEAKEIMKKIAIRSNYFCIAGISANAICVLVWNFIPILRSQYFREELNIKLDNMETNTPNKILGGGYPFNYTITPWSECVYVFEFIVCAWAGFVISLHECILIQLVMLLWGHIQVINFVLSNIRRSDFLVKRNLPTRLSKIKEDDINSSEAVNKRMNDHLLNCVKDHQLTMKVGDQIRDLYNFLITAQLGTGLLIMIISVFHFQYYGTKDALFTVKFVVYLGYCMVENVLYCYCGAYLEAASEEVGMGFYSGEWYKGDANFRKIGQMLMVRSLRPVSLIA…
Clec_OR33	MMLTTKEQIVPKCFRVQVICSQLVLMWPINVANIFLKLLVWMYFGIIVVSLALAMVGLLLKVLSSKDLLDRSEAIDILTLVTSALYKLLFFSVKHEKFRWVVMKCSKFEKLLPDGWNSMTSKLSILHSMSAFAIMSFWSLCPILNWLLGVISWESLSLPINSLAPKFDGFMFGLIYLWGCISLLSSAQIYMAADIFCFSSIHMVNGAMETLKLRLEDMRKISAKDDKDGKEPRHEFLKSWINDHIEIMDYIHQVDLMMRSMIVADVLHAIISLSFAMLQSSESQNFLDWVKGSLFIIVCFVHQYLNSHFGQKLIDQQEAIRKSVSEIPWDEGSVPLMKTVLIIANGTLKPVRLSAWRMYFLQYATFVEFVKTMVSWFMVLRQLNDEK?
Clec_OR34	MVSEGIVKAKYCYYSALGITGLASYLDGNKPKLTTRIWTCFFIYVILPSVTTAHFYTSLFSETSYAQKFLAMSLGLDQFQIMTKSIFFHNYMSKMSGLVLDFSSFACVGHDWERTGTILGKRTDEILRLQKFYNMVLLVCFCSWSLVPIISSPSALFLSRNLEEMSKVLPIVYPFDVNSFPWVQIIYVYEVVSTMGILIHFAGSNLFFVCCVITLCGMLELLKMSFETSNNYEDFKQFIKDHQRLLCMCKEIKHILSPILALQLLISALTICFAIYEITMVNETSKSGMDQVILYSRKTTYTMVIFIELLFYCWLSTELQQATLTIRDGVYNSSWYLDKQPKYKDIVIINARSLRPVSLTALMMNNLHLGTSIEVLRAAYSYYTMLKQMNR?
Clec_OR35	MTKLALSQIGDIHYYILRNLKLDIFLNDKEDTVITKLQKYVLTLFIIGIVQTFAILQVTSYDPADPFEEKAMHWGISLNMTCFLIKFIRIISNIGLFKSLFIDFERMNCNQHRSDYAREVLTKAIDFCKKIDKNCMYFMVFIYLVWFLVPALLSPFVVLVNQEEMTYDSITSHLPTTFSFKVNSPFREIRYVFESVNCFVATALLQSANLSFFVIVYMLQTQFMVLCDSVKRRHDLTSNDDKEPLALKKLIKDHVTLLRISKNLKEFLSPLLMVQLLDSVFLIGCIGSSLTSTPTTKDASLIDVLANFVQFASFLCLALAELFMYCWLSHITNESNQKLASAIFETSDWYLNLGGKRDLVLTILLSQRDTSFRAFDMVGINLFRFLDVVRLSYSYFTML…
Clec_OR36	MMRPWRRADLSKVWTWPHIFWFNIFAWWAEDIQNKTLQRIAIKFRLFLLIFNVWFLFSLMTNNFVEISNNGLTNSLFTIFASLPAVLAFTKLAYLIKYRRELRKAIDDLDDLLLETINKGVDPVLEVKLRKHYARCWLLFYFLLIVGSMITLHWLMRPIMLALGGIKTSIVVTYPNMIETWTQVFVTYVIHAINVATDGHALYMFDNFYFCMAENILIQFTILRHNLHNMNITTGKPGNITIKTCAEHHNKILRICETLRVSSVSAILFQCFHTVLLLCSGVFELTLGKKNLQVFMNLAEITLIIVFILYCYCWYSNEITFQCRDLLHSLYMTDWLNGTVEDRRIVVTMMSMTMHPVVFGGIVKINLNTFLDVLKTTFSYYNFLTAVDLQ?
Clec_OR37	MTYWKELRWLNAFGWWPLYEKNPKIRKLYRYYGYALFISDFIQVGPEYIALFVRMREGSFRKTILNLNTTLAGTTCAIKLLHLFHQENRIANIIDEIDELEDRGSSEIGDKIEHIKKPIERRKSITWNIVQTFVVFSLHWLVTPILMGLQGVKRPIIDSWTPWTQETWSGWALTLGFQSVHVFTAIVGLFMTNCLYISILESILLNFNILHQMLLDLDFEKNTSKFGDYITYHQNLLRVTKEVNNIFGRVQQMQCITVIAISCFSVIEINENTPVNRLLNLIELVSSVLFFFLLDCYLSQSVSEASSNVARCAYQNNWYLASFKDRKALKLMHERSKKPQMFGGFIIIELNTFITVIKSAFSYYNFLKAIDMKT?
Clec_OR38	MLLLLIERTSLVLAAVPLQLVPRCRYSGVQMGTVKTELTFEDLTGFRALPIQMSLVSNSINYTVLFIDLLQKITLLRFNTSAIETLGNWAKKVKIRIGNNETNLIKVVKIVNKFHSVTSNIAALFWAFYPLITGKTILPLKYPFLSQFLSTISFPVEFIIYTGFSTVISYGAAVFLYALALFSTEIHRLADDWASLTYDSKQPQLYRQQFKLLVERHVELLKVLVNIKKLHEGAFGFQIIITMLLIFTGTFGIIKLDDDAVTLIIITTPFGVLTTSEFFLMCWIGVQITDGFSSIHQKLYFTNWYDTPANDKLSLQIVMEFSKKPIILTGVKIYTASLTTFGNVMKETFSLYTVLKALMG?
Clec_OR39	MWKVASYIANDDRKTGFTYHKAAFKLLGLFYWGEKNWFQVFYEWYPIVNLGIGATLLTIDVIQKGQSASSKAFIELVKGSVLVFTLYFAMVKLVLFQLYSKEIRQAIDFLESLPKIGGTDTSANTRKTLVRYSVLLLTTGCGWAFFNSIHTGSPYVCYWPFETPRPKIFFLLLAFVQKLMVIGYCVSAHSAVDTSFPMLVTYMAYQGTRLVSLLETLGKNKYEYKKFKEGVNIHINILKSMGYVQSAFRVLFMCQVTYTIVHACVIAFSALKVGNIMFVITSLVPILCSAYVQLFIYCQAGERMTDIMDKIAVAVCDNTWYESDLKIKKSMVLMLQMANKSVTMNKLGVYTASLKTYLNSVQESFSCFLALKTVSSKL?
Clec_OR40	MDFIFKTSNRLIVALSCEGRLRIFTLQRVLLKILGFEWWKEGLNFPLPDFMKKWGYQAFWVILMICDIVLTLKASVWMAIDNDLKYTIKMNGIIVMMPFVGSLIKIFYLRYMQKEFIELIETCESIGHLDMEEESIQSGLRLNFVYINMLLSTVGIWAIFFTIINHEIPVATDFPWSQDVALGQFFSLMIDFYCGINCCLAHSLLDTIFPVSAIVIIAHLATLRKKLAKLGCNKYQDEVLLNESIELHNKLLSMSELLQICYNEVSVAQSLYSVMHSCVLIFAVEQVPNKFSVLVSSFPLLLCSYAQLWMYCSFGQMMTDEFDKISFALYNNRWYACSISSRKALVTFAQACQKKVGLKGVGNINASYSNFLHKIQDSVSYYLILKTVTSESDGEKN?
Clec_OR41	MNNVIDPILKYSVAIAGDKKLEVYTLYFSFLNFLGFDWKQGGINVPVPAWVKFKVYPASYPIMMLIVSFLIIKLNVEVEPKTEFEMIKMINGFIVSMTFIAAFAKLLYLRIIKNDILELLNMSVTVGPISAEKPVVKDTIRSCVLYFILLNANVGTWTVGYLWLHNDLPFAAAFPWDESTVVGFSLSFNVDVLCAFYCSIGHTVLDISFPLVVSTMCWHIQRLEKLLSTLGKDYFIDRMILDKAVDLHVRLLRQVIVCYNQLIVAQSVYTVLHSCILIYAVVKVSNKVEAALSSVPMLSASYAQLYMYCSYGQLLTDKTHTLSFAAYNNEWYRCPPKLRKSLVLFLEATKRAVHLKGFGNIQASLANYLHSLQDSVSYFLVLKTLTSDENA?
Clec_OR42	MEEQAHENVFFRHVDLLRILGVTIPAKGTSRGLLMKIWYIFVIAVLFINAALQGRSMFLPTSLSMKSITLVFFLVNLASALKLLLVQLNAEMLAKLFQELDTPGASDSTPMLKTVHTISRTYVVCLFALLMAWVAYPWMTGDLELPIPYWFPFNLDTFFKFSCAYSFASFVFFIICYTQDAVDTLLLLIAGQICRRLGAIRVALLSIGTEEPLRKRGWKRPKAMEDFMGLSILRMAALSRDETLLKEVIREHVDIIRLVRTFDIVLDDIFLAQVMQSTLVSTMTFFAVSKVDDPIKDMPKFMFILGATYLQFFMYCWLGEEISDHSDELHRTLYLSEWYKCREKIMKSLVIMETFTKAHFKLEGGHLFNIDLATFLMVLRESFSYFMVLRTVTRSVG?
Clec_OR43	MESTEIDAFKILKRYLKAYGVNKTSGNNVLKKIHFFLVVLICLIGLFGFGRGAIYANQELSDRCITIVTTFCSGFAAVKITYLYWNIDDLNLLMDSLKSYNPDTFVTKAIRKLLTSYSLMMSGMILLWVCTPLVFLQRRIPMYFSAPWESESWLGFITEYILASVCLLCEAHIHTMMDSFVMLLSLQISHRLYLLRLSLEHIGSSGKSEMEGMEGTIYKSNPLTTIQLCVDEHVFIRRLMKAYEGLVSVVFLFQVLISTVIIGIVIFSVTTLEKTVNEIIKYVPIFGLVYSQIFLYCWSGENISTHYNNLSFACYSSKWYQLPVTHRKQILKFQLNSTKPVKIRGWYITDMALSTFLASVQQSCSYFMILYQFVLEK?
Clec_OR44	MALDVYFKHRTVLRLLGISLPGECGKAAKFWFAGVFLTLSLLFPTLVLCFLLGAMFYTEYSFTSRIYSITGVISCTSAFFKLQILFWNRKNIKNLMDATNGYKADTPTGKLTYRLTILYELLTLTYRSFSVIEILIKRPKKLVMPFWTPFVVPDTPSASVSMLIFFQTSMMLKTLSNFPVDTLFLHITNQICHKLYILKNTMELLGHIGEERKGKLEINNVLSVQGEVDDEKLLKTCIQEFNTILGHIQILSKMLDEFFVPLAFNSFTSLLFAFFLVSQSDDMVKEGFKIAPWTSVIFAQIYIACWAGELIKKRCGDIHFAAYNNAWYNTNLSVRKSLALVQTFTVKPVVLRGAYVFELSLHTYETVVREVFSSFTVLYQLFNQK?
Clec_OR45	MDVFRRQRVALSILGVYVPGTYKFRYVGLAIEYFYFYVVFIYINIMCYVYFDASIRFIHIDFMNRIVSGATAISSVAALAKILMLHRYLLRDILDSLCNFEADTPRGKTVAKVIRGYEIAVLSIILSSNAKLGIDFKRPSPYFAQYADGGPFIRDYILYLLYGCLVLGVNVFVDTLFLFICSQICHKLHVISTTLTTVGPQAEQTKEESLVPFDESDEKKVTASIQEHIKMLHIIKRVEWLFNEIIFFQAFYTFGSLCLILFASSQTDKLAEDASRLFAMTISLSMELFLFCWAGEMIKSHCSDIHFASYNNGWYRCGKKIKKALMIIAIFASEPVTMKSAKLFHLTLHTYEAVVRETFSYYTLMYQFFNQK?
Clec_OR46	MHKEGLGTNYDPSKYSTQLNLYKFYGFAPGNKITDWLRTSIPILIFVFGLVHFPLYVKNRETNGATQTDIIEAFHWSVVYCMIIVCILFMVKYRSVYSEIDRIIKSGVYDYGEDFTEEQQSICEGANKLVLKLGKLLTIAFIATVSTSLTKQTIFRRKPGSWNTLFKGWTPFVINTWPRYLIVFIVHIIMIINTSTSGYLLVLSFLTFGVHLVAQLKSLRIALQEIFLSEKNQSEEQILAKLKKCAAHHAEITRFFNLVQVYSGSVSGVLPIGSVGMICTFLYDMTGENTVEASFMVILPEASLITTYALIGQYITNESENLRTFLYDIDWYAQPVSVQKYLLLMMMSSKKSLDSKGFGVFKYSLEGLTEVMQTTYTFYNALNATR?
Clec_OR47	MGKGGSETHSDPSEYTTNFNLHVGYGFAPGNKITDWFITCIPISLLISGLVHFPLYIRNSDTNGASKMDVIEAVHWSVVYTILIVCIFFMVKYSHIYAEIDRMIRSGVYDYGDDFTEEQYSLRDETNRIVIKLRKLLTIAFTISVSSSLTKQTIFRRKPGSWNTPFKGWTPFVIDSWPRFIAVTIYHCTITANTGICAYLFVLCFLTFGIHLGGHLKILRIAIRNVFVQNGQTEQQTLAKLKKCTEHHLQIKRLFHLVQIYSGKSSGILPIGSVGMICTFVYDMTGENSKVDVSVMVLLPEAGIITMYALIGQYITDESEKVWDCFYEIDWYSQPVPVRKHLLMMMVATKKSMDTKGFGVFKYSLEGLKEIMQTTYTFYNTLKATR?
Clec_OR48	MDQSEDKKILVKGYKEVYGIFCTLGSVYWNIDVFGAKYHKWLRLYLYVTSISCFFTAYLFCYSTVVSIKRIDLDGIADSVGFVLIFLGLTFVIIDGYVHTKNFDQFFHNVGLGYYKYQGERMKEEEIKKFKEEADNKLLSVIKPFITILYAITFTCAVIQPLIYYLIDRKVDLTITKIIYPPLEIWAMDFPYIIILSSLTTQWKILNDSVSKIPQRALERYTKKFGSPEYQKDIYQDDRYQDCIYDCLIENIKHHQAIVKTRKIISPYLSYIFLIVIWNSSLMLACNGMVLVDAKLDVLFIKYVLIITAEFVHSAFFCSFGHELTVESGKVFHTVYAFPWYRCNTKVRRAQQMFMLNTMKPMVERAAILGIAASMETFNSILSSCYTYINLLRKSA?
Clec_OR49	MASIQDKIYEKKVSDKWVNTHYVQEVCRHFLFGYTIYKKKFKQTIPIGCYCLVYNISIAGLISLLLTHTLDGQQLFDTIHYMLYMIVLDAYVYTIFKYRRKMLELNAKLDEWFHYKELEQEALIIREKVEAKASRNVNIYVGIMLSCNFLFCVMPMMKLSFASDRSDMLNFLIYPCYLGFPLDTWWGFALTYAFEIVCSTATFSLYARLTSYGFVTSMHVNYQLKLLRVALQTLEIRSVSIMERLGFSMQSPLWKKRYERTLEEEINTIAIHLQYLHGLSDYIVQILTPATTSTYTGGMWIVCFSGLVMYTAENESMLIGKFFVIFSAELMNVYTFSLTSEYLITSFEETINSIYFCPWYNLPKTCTKTLLNMMTLLMKVPSLRTIVGYKANIVNMGAI…
Clec_OR50	MNKKSIDINNSLFDKIVYDVKFASFNIENRRVSLTIIGTYIVFFVVTLIVMGHTCYYYIKDRDYVIIMVHHFVLTIESLIAVTYSYIKRDNVHFLITNAKKSFNYNSPSMVSYMKKIVKDKVPIAKKVHYSIVIFPFYVLINDMLYSSMEKYFWGGEYLLLYPIYTALDLENWFFYCPILVWEMSVIFFVIVVISGIIGLILLVYIHLMIEFSMLEHAIMNMNKIIEEKIEMYSTPKMSEDVKKNIIKKIQKECMDEIARHMDDIIIYFNNAKGYLNFIYSNIVVAGIMITVCTGVICLSENQAVRMKFFGIFVVQNIYLYAVCWIGESIANKSENLRIVLYDIEWWNFPKSCHMSIRLMLVRLMNPFYFYTFLGQKIQLETFMDMVKGSYSYFNMIIQ…
Clec_OR51	MERVTMLDPTKNPIKGFKMILTVSSIQIYDKKYALVIPIAWLICSFISLIFFIITIMKIKTADDIFAFVHHFVVYLSFINSVIWSYYKRDNWDRLIDGTHITFEYRSEIMYKKVAEMTKPRKEWLQKILNLSIFFLIFNILNIWLYSFIEKIQGNKPHLILFPVFPPFDMDYLPWQLVVLLWQQQVISAMLFTVYGVLGALTIFYDYISNEISLLKFAMLHIEERAKEMMKTTKMKYQNLTEQELYKKCLIACTNQCAKHHSIIYDYYLNAIQAVRYTYFIVVIVGIVALVCGGATIIFGSMNIKTKFFGMIIATLIFLYLAFWFGNEVRDLSDTIPWIVYDINWLELPKECHSTLRIMMTRSMKPMALTTSLGQNVDLENFMGLVKAAYSYFNMIYQG…
Clec_OR52	MPGKKGKTTKREPEKSVQWDVTKCKFYKENFGLFLRYGLLLWINVFHIGAYIIILGTHIPFYLAASWLIFEEEYADFTELLHLTILLLLCFLAVLTIKKEKLEKLIRKFDNGLHDYGDTMDKSCLEEIEKIKSETLSRKRFRCRFMLFGLTMSAQTIIVLRPIFDLISGKFSQPHFKHNVNRYLPIIMWYPLDVSTWTCQIIMFIIEYYLVIQTWLLATASTVTLISISEEICLELSVLKITLKNIVPRAKHAGKGIVTKEILNDCLRRCVIHHCNIIDCFKLFQEFYKWIIWLIITMSTFMLCLGAFLMTMGGMKVVQMVTSISFFVFEIFHLLLYCWYGEEIESLSADLFYKIYESDWIDYKVDFKHYFLLIQKRTLYPLKLSAGGYVYANLHTFSN…
Clec_OR53	MAGKEKGEIKEKSKVRHYTQCKFYKENYGRYMSWGMFLPMSRMQRPLYFFIGTIHLPVVFYTCYLILEEEFADFTELIHFGILLILSTTVTSFFNSAQLENLIWYYESGLGDYGDTIDKVSAKEIKKVKSKFLKRKNFHSLFMYYGLYMASCSLGLLRPVYEWLSGKYDNISFKDNVDRMLPLSVWYPLDVTSWPVHIFMTCLEYYIIVQTTFLVIGSSIIYISVSEELCAQIATLKITMKNITRRAKHVGKGVTTKENLRECLRRCVIHHCRIIEWFDMFQKFYSRPLWLIMTILTYMICLCAFITTMKADLTFSNRVTSVAFLVLEVFYLLVYCWYGEEIRSESGDLHFEIYDSDWIDFQVDIKNYLLIIQQRAYHPLKMYGGLISADLNTFSTICN…
Clec_OR54	MRLKNEIESLDPKDRAALERGRKENFYFLLHLCGCYLDSFSAYIKMFVFYLFGTAFCLCIIKTILIAKNSNIVLTCEAIHNLFQIGTSFIVFATMRYYKELINSTMITIGKNFHDYKNTLDDETFDVITSIRQEGIRKKKLTAVSFSFLGFGSMVYSFTRPFVDYLLGLPMKQEMDVVNYPMTMWSPYSDDIMISVTFLMQSLIFTFVISVWIGMDMTQICFLLEIITNLKVCIVSLSNFEQRSKHIFTSTMGRAPDLKCKKDREKMTFLIKNSLKSSVQHHHTIIRVFQNIYTVGYIPYLMIFCSTTILLFLTIAIFTSEDLPLTGKLNFVLFALAYCVQFYIYCALGQSITNTSADVGEAIYRGNWTEWSKDTYFYTLMLKHRGLKTLDLSVGGFAK…
Clec_OR55	MSIIIGWNDYDVRFECLNVTLLLGCMFSFIILYWIKKDKVFYLYRALGSELHEYDVGGETLEHINRLRAESKIEKQKIPRINFIMCCSVMLLISFRRPLNYLIKGETRHARDGADLPSSHFVGGIPIPYWFYVEPKGNLYYLAAFLEYFNIIYVALLFPIIDGAFVAMSHEICTEFKILHYMLKNLVETAEVQYEKSSPNSSIKDMNKFKIILKSCLRSCLIHHQHIIKVISVIRDVNYMLLVLSGLGIGIFTCLLGVVLTVPGTSEALKASSFILILLELIHVYFYCYYSGQFSDLSVAVGSAIYESNWVKYSSLLKTEMMILVERSKKPITLSAGGFSELNLEMFSGIINSAYTYFNIIKAMS?
Clec_OR56	FFENMGSALIITAITIIAFTFLHHKDKFEFIWSALGSKRHQYEVDNETKFYIEKIRQRSSREKKYSPKLFIVLMVSACFVQIFVRYPLDTYLNGYEKYGRFSELLPKYVVGGVPIPFWYYFDTKVSDAAYYIAVGREVVFFVFMTSIVIASDCSFMCVAYEICTEFQILQYVLKNLVEISKLMCKSQGKDSPKYEDISPVLLSLLKSSIRHHQLLLRMGVTLKFIHRPTLIYLLVAISILVGSFGFLLQSSKVALGAQIAGCGTAMAAMFHLLIFCWFSEKMKVCVGHNLFTPSIMDYTAILKKEFVIIQMRSTKPTVLSVSIKSELNLETFAGIMQTAYSYCNLMVSSSEKL?
Clec_OR57	MGLLHSKWDEEVGEYNKKVYYNLLWLACIYPKTKGSYLYLTIFQFTFFTLICVPFSILSICTAFMCSEDFIFASEYFLNASFALFTQSIFTFIGIRADANTTIHKIIIKEFPKYKNIDRSVLAKINEVNKEQEIHLKLLVFFMSLAVPNLLFLEPFLEDLYDSKSIKIQNGDERLIMPMWSPDPENLFVHYVIFSIQIFQPCITSIVSLTGIFFFMNLSHSLIEQLRILNWSISNLEKRAKSHYLSVIKNDKNNTKWTYMDSIDLCLNENIAHLNILKRFKKGFQDVTSPTLFCVFTLATFFIAFTGYVILESEGHPGKLTFAVNVIIIEVYSLGFFNTFGQYVIDESEKLRHSVYGVDWYHLDKRCCKKLHILQTMCLEPMVLIVGGLLPLNMASFQK…
Clec_OR58	MPFKNYKWNDRDAEVQNYVNRFYKKILWFAGIYPRVDGLYLYLTVFQVVYITIIEWFLLFVMAVSIVYSTGNIIFAMKFIRLGSLCIAMNLYMITAGARRGRLTEMVRLQLDNFFDYEEDIPDDVETIKEGGRKRMKLLLLIPIYGVINSLIKYLIVPIFLSKNNAVKKNDALDNGAVMPTWSPDPNSVLVRVAMLIFIVSFIAHLLFVMVGGFFLVVQLFESLIQQLQFLNLSISRLNERVETHFKKIRKNNENWTIEDSFDHCIKQNIKHHLILHRYRSSLENYISLPLLALFTTSVTIVAANIFLIVTQDDKLILFLSLSTFVSDAYFLISYNLYGQIVVDESEKIQFTIYNLNWFNYTKGQKKMISIMQVMTRKPMHVSLGGLMNMDLVNFLSIT…
Clec_OR59	MAFKKYKWGDRDVEVEDYINRKYKKVLWIGALYPRVDGFYFYLTIFHAIFLTVGEWFLISSMAISIFYCTDNMVFAMRFVRLGSLCIAINLCMWGMLMERGRVTEVMRLLIDKYYNYEEDTVPKGLEAIKKERRSRMKYTLMVPVYGLYTGIHIFVLPLFSFQDLKLPEDIFDTKSIFPTWSLDPNSIWARLMFLLFFVSFIAHLLFEATGGFFLLVQLFESLIGQLQVLILSLGRLEERAEAHFNKTRKKDNTWSREDSFSHCLKQNIQHHLLLYEFRESLEKLISNTLISLLFNATAILAANAFLLANQEDHLTRILSVVGLITEGYFIFAYNRYGQLIIDESERLQFAVYNLNWFNLNPTQKKMVSIMQVMTQRKPMRLALAGGLMGLELVNFLQI…
Clec_OR60	MGCVSSFYDRLEQDGSEAINAQIQEEFNVLLSLSCFYMKLDKKNRYWQTSLCFAIFFFLTYHLVQFMITAYLAKDQLVTLAFSLSIAITYLFSTLLAVLVISSRRDLNKFIRRCISNFYEYKNEDATDDAERLRSRGKKERIALLIGGPISVGLCILFVLFMTPLVDKYSPVKLSLEDIPKSINVQLPVAVWLPVQVEDTTTIYALSLLQIIAALPIGVTMPAAISTYMFCVQQITIQMELLNDSLVRLETRANRLMKILFPYAKLGHLTKRHPYFQYCVKECLKENVKHHQSILLGFDESFAIINKPLFCCNYLMTLMIAVSLTGTISSSATYGFKVVSALMFIVELAALSIIHFYGQKLMNLSQVLRERLYETNWTSYNSSIRSMLVIMLERTKRPL…
Clec_OR61	MGIFDLFSNEGFDEKVEQFSMREYYYLLQISGLVFYSRGRWFWLAVLQFIFFLIMLLAIIITMGYTIYLLKDYQFSLTALLLHIFIGFTLCLAILISVNLNRDQFIAFLTINERGYYNYGNNYVYKKVNMWKKEVQQFDRQLIIFITIYFFFVGTVGIGQPLIDMYQGITLNVSYVNGVYMNLPVPIYIPYKIETYFQTIGFILFEIIEDGLIVVIVCSSIILIIKFTFSVVNQLRILIHYIENIEGRTLHICKSKYPSFKTPNSSRKLYKNPLFLAEYELCLKQNFEHFNVIREAVKILDGIIRWPMFLAILTFSLVLACALLTLIKGDTRIAPQLLSIMLLLMEAIACAKICEGGERISHLSDEVFSSFYKTKWIHCPHRIKTSMLIIQECSKKPLS…
Clec_OR62	MMETLEKRFNCYLTDAVEKFIMKEFHYVLQVSAFYLCLRGKWIYFSIFQFILYHFILGTFIIILFYTIVLIKDFQLGIAVQAFHIMGGVSMTVNILLWMNYNRDILSETFTIFHSKFYQYDESFDSKMVEPWLEEVKMVQKNMFLFVSFMLFTIGLQVIVGGPIEDMLQGTVIEETYINDVYMQLPVPLYFPFLITNNTVKYVCLVYEIIIAFIVLSVLGSAVLFIFYATHSNDELFRSFYETKWFYCSKSIKQSMVIIQEKCKTRLTYKAGGLTDINWELFGTVMNTAYSYFNLMRAMKFSTD?
Clec_OR63	MEILEKRFNCYLMDEVEKFIMKEFHYVLQVSAFYLYLRGKWIYFSIFQFILYLFILGTFIIIVFYTMVLMKDFQLSIAVQAFHIMGGASMTVNISLWMNYNRDILSETFTIFHSKFYQYDESFDSKMVEPWLEEVQIFQKNMFLYVSFILFAIGLQVIVGGPIEDMLQGTVIEETYIINVYMKLPIPLYFPFLITNNIVKYMCLVYEIIVAFVVLSVLGTAAIFMLYATHSNDELFRSFYETKWLYCSKNIKQSIIIIQEKCKARLTYKAGGLVDINWELFASLMNTVYTYFNLMRAMTDTTN?
Dcit_ORCO	MQKVNKHGLVGDLWPKIRLMQLTGMFILEFHEDSSPGTQLLRVAYCWIVTALLIAQYACVITFTVGLNYNNDLLAGGVVTTLFFTHGMIKYIYVGLKNKSFYRVLSSWNNANSHPVFAESNARYRAKSLSRMKRVLTIICVWTSVYSILQVYWVFSLVAHSQLCDGMFCSLVLFSCDQLKHLKEILKPLIDLSISQHGIPSSLDLFVNKSASSNKKL
Dcit_OR2	GTRKFANFYEARAKARKLASSAEARIGAYFKRQTTRVVRNFTVFVTVTCSILVLNSKFYSMEASRLMFPSFAYAHCPTSTVFGIVYMIQLTFLIQIIATQSLLMYIFVSAINELISQMQILQYKLQGLCCPPALLLARSDLKHGDEIVINVTPVSVDEAWTRREILGRLHEAVAHHGKIIVFKNRIEEIFGSPILVFTLINECYLCLLGYSLAIQSESTFVAKLKIIFMIITSLILTFLHCLYGEKLRTEGDRLSSAIYFVPWYDQDRQFKKCLLLMNEMSKKKITISPHRIKDIGLPLLVQVINTIFSLYNVISAAVN?
Dcit_OR3	MAFSTTPPLRFPQASPSFFLFFSLVRFLEQTFTSTIMVDFLHAVTSLSFALFHFQTAQGLVEFTKMYVFLIVCIVHQFLNNYFGEIMKYWVSIQRALT
Dcit_OR4	MFGIQFWAFLMSSVIHRAGPREMYEIMFGIQFWAMLMSCVIYLAIDAFYFSIIYICCGQLQLIYISMENMFPPEGDGSDGTKGRDGSDGRGRDRRVRLINEIDNARLCKIARLHAHGLVEFTKTYVFLIVCILHQFLNNYFGEIMKYWQSQLSYSTYETPWYFRDRQFKKSIQIITARTRVPIMLNGLKMYVLCLASFIEFMKRIFSYYTVLREISK?
Dcit_OR5	AELSSTVDVFTLTASALYKLVYLLVNMKTLVYIVNVVHYNFEERPIQGRIRLGILYGSMRRDGLVLDCSAFADVLFCVTPTSSIKQGILYSFCSPAYEIVFVLESFAFFMSALLYLSIDCFYFYLIYVICGQLKLLDASFKTLFTIEENLRRDQEGQKTLKSGDLIRLIEVFFSSPIVVDFLHAILSLSFALFQTQMSVTFMEMVKMYIFIVVCILHQFFNNFFGEELIHAQHMIVNSVYESPWYTGDRRFKRSVRMIAVRSLRPIKLSGFKMYILCLQSFVEV
Dcit_OR6	MSQPSKVQKNQYMAFNILLLKTCFIWPLDCQNRLVLLIYRLMTWSTCFVLAFVSIGQLLKICVSLDLQELSSTVDVFTMTASALYKMVFLMYNMETLLRIVQVVHTQFEEYPIRGIHKFTMSSHIGPCSLYSSLYVLAGIISSFVWNFAPLFFSPMCPIIDPTAPLTIKNRKVMPINIWLPINIAESPAYEIIFALESYTFSMSTLLYLSIDAFFFYLIHVISGQLKLVDASFKSLFILDERLKHEHATRLRQMSKLPDAGSLTVSKSIRLEDSLRQYRHHVLNRNLNSIVKIHATVLELIRTVEILFSSTIGIDFLHAILSLSFALFQTQMTVAFIDTVKMYLFLVICIVHQFSNNFFGEMLIHFQHIIVNSIYESPWYTGDAAFKRSVRIITNRSLK…
Dcit_OR7	MSAHIRPTSLLTVIYVLSGQITSVIWCFVPLLFSPVSPVTDPTAPLTLKNRRTMPMNVWLPFNFAYSPAYEIVFVLESFAFFMSALLYLSIDCFYFYLIYIICGQLKLLDASFKTLFTIEENLRRDQEGQ
Dcit_OR8	MSAHIRPTSLLSVIHVLSGQITSAIWCFVPLLFSPVSPVTDPTAPLTLKNRRTMPMNVWLPFNFAYSPAYEIVFVLESFAFFMSALLYLSIDCFYFYLIYIICGQLKLLDAS
Dcit_OR9	VFQYSTAFILFSVSVGQFMTILKTNDLRLISSTVDVFTLTASAMYKQLFVAGNIVSMRYIVNVIHKDFYEMPLVENKAKIPKTFRMKHHLRYAGLFSKIHVTSAVILAVIWCFGPLLVKPQMSLNPARNPGENLTIPAFGNETSYNEPSSFGSPHGSDLLEYPLFVQTNVLLFGNDTESNSGRKNNIENRNEPKSDTEKSSGQSGDISAYDDKNDIGKAKTQNGQSGYTANDKNAIGKPQTNNEQSCDIANENDSHKAQSGNFDGIRTQTSQNHKSTTSALRPSLEGIKGQRVGIRLEHISIR?
Dcit_OR10	MYVFLILCILHQFLNNYLDEIMKYWVFQYSTAFILFSVSVGQFMAILKTNDLRLISSTVDVFTLTASAMYKQLFVAGNIVSMRYIVNVIHKDFYEMPLVENKAKRPKTFRMKHHLRYAGLFSKIHVTSAVILAVIWCFGPLLVKPQMSLNPARNPGENLTIPAFGNETSYNGPSSFGSPHGSDLLESPLFVQTNVLLFGNDTESNSGRKNNIENRNEPKSDTEKSSGQSGDISAYDDKNDIGKAKTQNGQSGYTANDKNAIGKPQTNNEQSGDIANENDSHKAQSGNFDGIRTQTSQTTSPTPQGSDRLRKGSKGQVDSKHSVQYDSLNQRRILPMNVWTAGISYHNSP
Dcit_OR11	VFQYSTAFILFSVSVGQFMTILKTNDLRLISSTVDVFTLTASAMYKQLFVAGNIVSMRYIVDVIHKDFCEMPLVENKAKRPKTFRMKHHLRYAGLFSKIHVTSAVILAVTWCFGPLLVKPQMSLNPARNPGENLTIPAFGNETSYNGPSSFGSPHVVILAVTWCFGPLLVKPQMSLNPAQNPGENPTIPAFGNETSYNGPSSFGSPLGSDLLESPLFVQTNGLLFGNDTESNSERKNNIENRNEPKSDTEKSSGQSGDISAYDDKNDIGKAKTQNGQSGYTANDKNAIGKPQTNNEQSCDIANENDSHKAQSGNFDGIRTQLFRRDYEILGKYTKSTH?
Dcit_OR12	MAISTVPIFCVHIAGQLRTLSKLAESTGPREGDTRNLALIKHHIGIIRFFKEFETIFRPVFMIKIVLRLIFITLEIVQLSLLKSITDPRFTRTLTQMVIGFTDFLFFCASSEVVNIGEETLFRSVYNSRW
Dcit_OR13	MTEEELQLTNRQNPDRKFKTEFFLPFDYSLSPYYELVWVVVVYYGVILQTILFETITTMPFITLHIKGQLDILAYYLRSIGNSHFVYTDIKEGTRVLLLPTVAAPSSSLYQSNIGIENYRPKSQYTKRLIVKIIRHHQKLMRIVDRYERHCQTVFGLRLLVTVLLMVALLCQLVFTDVSRGYICASMFVVLQFNYFLCTGSELIDSGVANIHRSVFNNLWYTCDSDVWKLLRPIVLVSQKPRHFKFMRFYIIDYRSFVSSLRVAYSLFIVFTKFS?
Dcit_OR14	LPILTLHIKGQLDIISSYLRTIGNDSITLVDIKRGSLIYLYCDNEEAPSLRAACTKHLLTQIIRHHQYVIRIIAQFSRIHQVVFGLRIFLCTTLLLGVLCQYAFTNNTHILFVITNAVTVLQLNFFFNSG
Dcit_OR15	YDNRLKIQQAKSFLLQIVQQHQHILTFVKTFERNNQIFFAFRMLLTITLLLGVLCQYVFTNSQRAYIFFNLIIVMQFNFFLCTCSEL
Dcit_OR16	MILSVTREFTELKHVNMIQRFTVVTVLLITVTTQINKTYSPPLALMFIIGIVSWEFNLCLSSELIDSGNERIFAAAYDNAWWICTNRVRRMLSFMMCRTRAANHIKLFGFLIVSYALIPETLRFSYSVYILLES
Dcit_OR17	EIFQRCYEVFLGPLFILDMQIFVHKLYPMIREMRDTFDTSEEGVVQQCVRSEKRMFITSVISANVVIFMSYFQKIFLGLSDEEIASAKYYYDKKAHPEKQLPMVFWLPFDDTVPPNYYFMAILNIYALVLTSILATGLISNTSAFSIHIRGQYTMLALQLERSTSASHLHDIIQKHQHLLHFRDKLAAVLANTCLLKAFIYNLTMTLSLYQLSSVKTVNQRAFQLIFQYVVILIMFYSFTTSSEVIDEGNDILYGAIRSYKWYSARHFDRRAAKTFQLLTRMCRKPMRLIYYGGTHWQIPLGRRF
Dcit_OR18	MRIVCGIPKGEIQLAYNYEQKANPQKQLPFILWLPVDDTVPPTYYIMLVYNVLFLFVGAIMITDSNALGEVSFASGERHGKVAFSRSDRDKSPMSVEELRCFEDVKTILKQYQQYLLVRNKFTEAIKVSILIKNSVLNIISTVCLYQLSSVKLQASTYTSFQMVIQYLIIVCITFCISHSSELLDSGNDLVYKSLADNQWYNLRPDIAKLLIPMICVATRPKRFIYFGGTVDISNRSFLAVMRFSYSVFTLLKNVI
Dcit_OR19	ISNVLARHFSSVSSDVNYPPQFILHKKDCEKNSFSFDCNNTESYNSPIQLHELLLALKTCTSKAAGVARDGKSSGAITCCCLFQAQLGLDVKRMIFGMTENERKLSANSHNKANPEKQLPFLLWLPVDDTVSPMYYVTLAYNVLFTVVSAVMTYHLITYLPIICVHMQGSCETIARSLTQLGNLRTDHTTRDDLDRNGASKSRRNEIPLDLVHGTQMGPRRERINQSEHDSQIDHALNITSVNSASKLRRYSDPALSSLIAIIIQHQQFLLIRNQLQAAIQRSLLLKNFAYNIILTVSLYQLNSVDFADKDRFLQMIIQYLLMIAMSFSFTQSSELLDRGNDAIHEALTCGAWYNMRARVARLLIPMIRVSGRPKRLMYFAGTVDISYRSFVAVLKFSY…
Dcit_OR20	MYFLICSFFTVYLAGLLVVLGTVCFCNFPLFVMNVELQIRVLSRYVRMIGKIHQNPQGDVIRYTNIINDEYVLQRRHEISRSYFHDMDKIVSSRDLEKYQHGYMNYEELFTRQIFKFHQKLLLLREEYIGWLHMSLVGRALFSMALLALAVYQVFSRDIYSEKTVFKYCLELTCVVSCYFYFCHISERWQGCNDHVRRAMEDSCWYQCSSRVQKNVIMMHVRTYRSVDYVEACGIFRASYEYYVSSLKLSYSFLNFVKLQERSSMKAP
Dcit_OR21	MESCNLYLAFLYIPMAILTATMFYSIVFNIKAHFDVLYDFITLFGREHRDCDGRLIYYINIIENESVVRNTKTQKENSNDLNMKSVETAELVSLFEQDPRLYEYYYLKQIILFQKRLLHERKLLDTFYRNNLALYGAMSTVMLMTMMYAVFTPGLLPPKIHIKTMYEAILVTVCYSIYFFCGELLSACNISLKSAMWASHWYKGTIQSKQAIILFLRMNQKLTPFVLCKKFVLGFEFMISIFKLSYSMFHLLKIQ
Dcit_OR22	MRLELMTKLNILFYRDNMTVRGAVSVVILLTSMYALFTPELLSKYIYTKILLEATVVKVVYFAHFYCGELLSACNTTLKSALWSSHWYKCSIQSKQGFIMFLRMNQELCYLFLLKKFKFGLELFLSVFKFSYSMFNFIKIGRKRS
Dcit_OR23	SFAIQYYLPFIDPSEPTYYYILKAYTIYVVYLNGHLVVMAMTMFLILVFNIKAHFNILCYFIVLIGREHRDCNGRLIFYTNLIENESLVRDVKKQRKESEKLIIKSAELPEPVSLFEQDPTLYEYYYLKQIIIFQKTLLHERKLLDLFYRNNMTVRGVMSIVMLIIAMYAIFTPQSLSKYIYTKTLFEAMVVISFYFTYFYCGELLSACNTTLKSALWSSDWYKCSIQSKQAYVMFLRMNQEFTPFVFLKKFNLGLNFMISNLKLS
Dcit_OR24	KIIMEALIFSVCFLTFCHYGEVLARCNSSLNSALWNSQWYGCSTGVRKSMVMMLRRNHKFDYTPVLKGLVECNHIFMITAYKFSYSVFN
Dcit_OR25	MQMCLGLLILVAGYIALILMPLTTISLQVHYDLLNDYTKIMGTIHYNPSGQRVFHMNVRKGEYVEVESLFRGKRRKELNSRVYQEYEYYFMKQLIQYHQELRLMRRKIDSYLKVTWILRTGLMGPLLCTCMYALLTPGLLSTVIYNKFILESIGFLMASLFVFLAGELLASFNLTWRSALYNSPWYKCSNKTKKVIPLLLLLNQTHDYHSLNGLIPCSHEYMVRMIKMAYSVFNLLRVRRLNT?
Dcit_OR26	MNVRRGVSVEVESLFRGKRRKEINSRLYREYECYFMKQLIQYHQELRLMRRKIDSYMKITWVFRTGLIGLLLCACMYALLTPGLLPTIIYYKFILESVGFLMAALFVFLSGELLASFNLTWRSALYNSPWYKCSNKTKKVIPLLLLLNQTNDYHSLNGLIPCSHEYMVRLVKMAYSVFNLFSAEE
Dcit_OR27	MTMTCYFYACFASETLAQCEAKLRLTMYTSDWVHLLPRTRRAVQLFLSRTQRDGYLNYFSGSVVMCYRQYGRI
Dcit_OR28	WIPLLDLSQPLCFYIAYVSLLYCMVVFYFMVSNLLTMYPIYLIYQHGQYRVLNKYLSYIGHRGTRRYIVDSGRLKYRRIQRCYVDLWRNQYKVVDTEGQSKEWQDRLDYSNVRQAVQFHQKLISFQHKFNRSMGVICSPIVISWFLSTIISIYEITRLQSQHDLDKLIRVSSEFLMTMTCYFYACFASETLAQCEAKLRLTMYTSDWVHLLPRTRRAVQLFLSRTQRD
Dcit_OR29	SLLLFVELYLNNLHLSELIALVHQVEKLTLHDPKVLKRCQRQEKIFFYTFITLLFASFASLFVESVIPLPQEEIDFLARIYDRKHPENRLPVNMWIFYIDTSDPADPAYFYYIYIFETYFLGLAFILGINLFTFCPIILIYLSGQYYILEKCLVQLGSTTNQENGLVHYTDLWNNKFIVLSSQCQSGKKGRTQSTVRQHALHDVLQIKQMVIFHQKLIELQRKVMRCLEL
Dcit_OR30	LTACNYFYICIMSEVMESSNNGLRLAIYNSHWYNLCRPARQHVVMFLQRSQTPSHIRTFGGTVVLGYTHFTRV
Dcit_OR31	NCLLSESLEWSNCLVRQSIYQNKWYEMCPESRRMMLMFLQMTQKPHHIKTFGGIVALGNVHYLKMLKATYSFIRFINLIKR
Dcit_OR32	KNVLELLDRMNKFDITSSKTIFANCRKAERVIFFIFGSLIFFSVSVKFVNPFFSISETEAEYVQLIYGLKHPQNRLPLCLSLPYVDTSEPRYFWFLYALELYWALLVFSLGLVEALFFPFILLHLAGQHLVLSKQLRALGKQHVYLRKPHYIPQTSCSRIYQDGLKRRRDLLEMRKCIVFHQKTVKFRALVSNFFPSITYCFLIIKLCLFVDNVKGRNQFYFARAHLNRLNSNLDDNRYGYLGCMAEKRDMSNCLVRQSIYQNKWYEMCPESRRMMLMFLQMTQKPHHIKTFGGIVALGNVHYLKMLKATYSFI
Dcit_OR33	NLMSESLERDQNRVRRAAYQSYWYTMCPEAQRMLLMFLRRTQRPAYMRPFGGMFVLGAGHFMQTLKLIFSFTRFFNLKKK
Dcit_OR34	MSLDLLPPQERVMVINQAIMSMTFYFYINLMSQSLEWSQTRICRAAYKSRWYTMCPEAKRSLLMFLRRTQRRDFMRPLNGMMVLGTRHFMKLLKLIYSFIGFMQSMKK
Dcit_OR35	ERLDECYLRMRRASYESGWYQLTSPDAKQSLCLLMRFCQRSNYTSVMLGLLVFNHDLLMRTIKFSYTFANFMRL
Dcit_OR36	IKITSELLCFLMAAYNLMHESERLDECHLRMRRASYESGWYQLTSPDAKQSLCLLMRFCQRSNYTSVMLGLLVFNHDLLMRTMKFSYTFANF
Dcit_OR37	ALMGRTFTISDVSIYEKHKAKESRIMKCILCLCVGMWVTLLAQPFVDPPERVLVLMKSVYHAKPPYRRLPVLLWLPFIDINDWTVYSILYMLEAFASTLFFSALYQVVNFEVMFSTPLAGQFEMLSQFITMIGGQHQNSVGQRIYYTDIRHNISWTESQLDTWDRTKPYGNLRKEMMKTYEVEFVRQVIRRHQELVHFKNEYQKFIASLLDVFGICPTLLMTILSVYQIAYMEHLPITQRVTILIEFIFINVGYLHLTLESEKLDDCNRRVVQSLIASEWYRCSPDTRRCLLMTLRQAQMPGHLRFMCGLVRLDLGFMINVLRFSLTFVNFVMIT
Dcit_OR38	PPYRKLPQMVRIPFVESYSLPVYVVFYLLETHASVLCLASLYFISSLEITFTVPLTGQYEMLCEFVRLIGREQRDGNGERMFYTDVANGGSRYYQALVNSLFDICIIIPCFFLLVISVYQMGFTSHLTTGERVKIFVELMLIMIIDCHFIEISEKLDDCNHALVTAIIESNWYLCSPDVRRALCLVVRQCRKDN
Dcit_OR39	QYQDLMSSLFDNLMLVPVFAMVVIAFYQMFFLRDQLFTVEGVKILIEFLIMVVVESQFVEVSEKMDDCHQAIVTTISESNWYLCAPEVRRDLCLVIRRCQQPNHLTFLSGLLVMNHSLIVYWLRFSFSFINF
Dcit_OR40	SILLLLFFGELFVIKMRFHDVLELFHLQEHFYKISNRNIHRKYVMMESIELAVVFVINTVTSLTMLIEPFLPISERNIFLMTTIYGRKDPRKVLISPVWEPSFIDIDKDGYFILVFSLQILVILLGQIASMSLLMVVIIFPTFPASQYEMLGEFVKLLGAEHRDGFGELIFYTDIATGAYLTETQMVHYRYEKKQTNIFVLFFQYRRFLKTISNIFLVPFVLAFILAFYQMAYMKHLPRYNCFKIVFEFLYTIFAEFHYTYTSELMNSCNEMMVRALYQSRWYNCSPEVRKDVCIFLQSVQEARHISFFKGAVVMTYPFFMKLIRLSFSFVNFLKITGQM
Dcit_OR41	APFTVIWVLAFYQMAYMKHLPFYNRFKIVFEFLYTFLAVFQFAIKSESLNDCYVRLAGALYQSRWYNCSPEVRKTLCILLRNFQDSRHFFLLRGIT
Dcit_OR42	MRYAVSYYSSIFLPLLTIWLLAFYQMVYVKTVPQYNFIKFVAEFLFTVVSYLHLTIQSERLDDCNGSIQMAINQSRWYNSSPAVRRELYVLFNSVRKSRQL
Dcit_OR43	MLHLSIFNFFKIIMEFIFTFLSYVHFNMQSERLTSCNESIARALGRCGWYNCSPAVRRKICIFVNSVRRPRQFCLFGNSLEMSKPHLISVLKMAFSFINFMQLQGPL
Dcit_OR44	MLWSRRYAVTFYSFIFLPLLILWLLAFYQMAYMSHLPMFNFFKITMEFLLTLLNYFHLTIQSERLNSCNERIAQAITQCSWYNCSPAMRKKIGVFVNSVRRSRRLCLLGNSVRLSKPNLLRILRMAFSFVNFMRIENRL?
Dcit_OR45	MYNVAIVPFLVIWVLSFYQMAYMKHLPMFNCIKIVCEFLCVVLGAFNFIYQTDYLNDSHEIIARAIYQSHWYNCTPQVRKIICMFLRSAQQPKNISLLGGVIMLTRQQFLKLINGAFSFLNFMKMTGRL
Dcit_OR46	MWAVAAFALILLYASTFINAIHDFSEFLQRLFESMATMTFLGTIFCYNIFWSQVSELFDLQGRIYKVSNRKKYKKYKRQEFKFLSTAFLFTTLITMGFIMETLLPASERTLWLMSSLYYRKHPHRILPFIIWTPSFIDPSDMEYFVIFYFIEIYMILILQVTIFSLVVMHTLIPTSLIGQYEMLGEFVKLIGVEHRNKFGEYIFYTDVETGEYLTKGQILGNSESLVYSLFNVPKPDNGILISSHLIYFPSLFQYKRLQDTVHEFTVIPFITVWILSFYQMAYMKHLPKCNCIKIVIEFLCVFLGEFNLIYQSDKLNTCNEIIARAIYQSCWYNCSPQEKKKICVFLSNSQQTSKELSLLGGIVKANRQLFVSLIKTAFSFINFLKMTGRL
Dcit_OR47	MSLLEAVFDILILIMPYLISWILTFYQIAYMKHLPKSNCFKIVIEFLSNCFGAFNVIYQVDKLNTCNEIIAQAIYQSGWYNCTPQERKKICVFLKNAQEEREIRVLGGVLKANRPQFLNMIHTAFSFLNFMKVTGRL
Dcit_OR48	MEVKLKYWRTLIYPRFYSTQVVRRYQVLNQVMNKYMSLQEAVFNTMVLPFMITWILSFYQIAYMKHLPKYNCIKIIIQVVCTFLGGYNVVYQADKLNTCNEIIAQAIYQSGWYNSTPQERKKICVFLKNAQQPREMTALGRIFKGNRLQYLVC
Dcit_OR49	DKLNTCNEIIAQAIYQSGWYNCTPQERKKICVFLKNAQQEREMAALGRIYKVNRRQYLICIKAGFSFINFMKM
Dcit_OR50	KLNTCNEIIAQAIYQSGWYNCTPQERKKICVFLKNAQQEREMAALGRIYRINRQLYLICIKASFSFINFLKM
Dcit_OR51	MAYPHSMRKVLRILNYTGIMNHLVLYEARWKQVLHRVFCVICQVIGILSLISHILSTTTRSRRFLPEFLQRMLEDTCFISYSFEYLNCKYRMDEFLEIVTRMENTFSSVDKTIVKNCHRTEINIYLSFSSLLGLALLGSIIETYLPISNEELAILERVYRRKYPENRLETNFWVPFDDSDPKYYHILFYFIIFLILRILVMSLCVAFLPVLITQITGQYKILNLYIRNIGADLDDNGLRKYFTNIERGEFIYADVSKKSKNIPHNNSPQETIKSNVVKLKRQVLYEKLYVRQIIRFHQRIIHFEERVFQFFKGMMVVKVIANNMLVALCLYQLTSPEAISKERLYKLFFEFLAFSMQYFYLCHCSELLDNCNINLRTAIIHSFWYKNRDLSTRRDLTLM…
Dcit_OR52	CNRSTKILLIVFTTFGTVVFTLPVFETFLPISEQEKDLIACIYKRSHPERRFAVNLWVPFIDDSESWYYECIFMFEIYQIYLLLMVAVPATTIIPMFITYTEGQYVILSDFVEKIGQTHTDKIGRRIFYTSLRKGEWVYVSSLVSKRNEKQQLKRLLESYEKEYCRQVIKFHHMLLKFQYECNARLRRAVVNCDWHNLMLAICMYQLLANPQSLSVTRLVKFILDIAAVLTEFYYLCYCSERLDECNARLRRAVVNCDWHRCSNDTRLALCMFLRKVQEKNHLH
Dcit_OR53	LIMIVFALVHTIVISGTIIETYFPVSEKELELLRYVYQRKYPERRLQTNFWFPFIDDSESWYYEVIFYTEFYLVFIVTVLTVTSICLIPMLITYAEGQYTMLSHFVEKIGQPHHDEQGRRIMYTNLIRNEYVYVASCYERGKLVGTSSWSDKEKVEHLYEKSYCRQIVRFHQMLIQFQEKVSVSLQLLVDTLSRKRSSCEL
Dcit_OR54	MYSPFMLTKMILNNTVFALCMYQVSTNPADISRWRVFKLTSEFVGVALELYLLCHSSERLDDCHARLRRSLVSVSLSQVSPRVKRSLCMLVRRGQRPNQLRFYRGALVISHSYFMHVVKLSYTFVNFMRLRS
Dcit_OR55	MALTSVCYIPMFANYIEGQYIILGKYIEKIGHIHRDKKGHRIFYTNIIKNKVMYVGADNELRHRFKFKSMQEIEDIYQQNYCRQIIQFHQMIIRFQEQLFKLYRPYMMMKVVMNNVMFALCMYQVSTNPTDTSHTRLYKLVTELVGVVVQFYYFCYCSERLDDCNAQLRRSFSKVAWYSCSPHIRRSLIMLLRRVRGSNHMKLLLNFVVIGNGYFLTVVKFSYTFVNYMRLKSK?
Dcit_OR56	MYQASTNPTDISPSRVFKLVSELVSIALEFFFICYCSERMDSCNARLRRSATRVAWESVSPRVRKTMLVLLKMVGGGNHLALYCKSLVIGCRYYLDAVKLA
Dcit_OR57	MVGGGNHLALYWLTQLSPSFQLFSTYKPYLLVKVLLNNGMLALCMYQASTNPTDISPSRVFKLVSELVSIALEFFFICYCSERMDSCNARLRRSATRVAWESVSPRVRKTMLVLL
Dcit_OR58	YLLNYDRIHALIKFMDTSFCYANDKVVTTCVRRMRLLFIVVLIRNTITMIAVVAETQKPVSQEEIDVLAELYQDKYPERRVPVRYWLPFIDESESWYFEAILTFAFYQFTMVAVMANVCICSIPMIVLVINAQYTILAEYVEKIGHEHRDEEGRRIRYTNIITNEIVYVEEEGRNQGSRRYEEKPAADIVKDNEIIYVRELSEQNEPRKQIQVKGDMAEEEYQQDYFRQVLQFHQMMMDFQGELLDMYHPFLTAKVLLYNLTTALCIYQVTSNPTSFSESRKFKVICELIGVAQGFYLICFCSERLDDCHGKLRQAVARADWGRSSPKIRKALQVLLTMAQTPNHMEILGGVLVISNAYYQGMVQFAYSFVNFMKLKMSA
Dcit_OR59	VRRMRLVFIVVLIRNTITMIAVIAETQKPVSQKEIDVLAELYQNKYPERRVPVRFWLPLFDESESWYFEAILTFAFYQFTMVAFMANVCICSIPMIVIVINAQYTILAEYVEKIGHEHRDEEG
Dcit_OR60	RLFEDLGFNLYYMECLIFKWNYERLNNLMTCMENKFSTVNSNVVRECQRKEKCIFYGFLVLAACTMGATMIEACLPLSQKELDILAFVYQRKNPERKLPSNFWIPYIDDSVSWYYEILFLCQFYMGYLIVIMATVTMTTIPLIVTHLEGQYIILCQNIMDISRPGPNDYVINKLEKNKPNKLKRLRQIVTQRKLYQQRYCRLLVQFHQKLLRFQDEMYQFYSPNMFIKIFINNLMFALCLYQLVLSSTSMSNARRYKMFAQFMAIGSQYFYLCICSETLDDCNTKIERAIGNSGWYTCSAQIRRDLCMILRRVQRPNHLRFYQGMIVISLIYFLRVIKISYSMVNFMRMKG
Dcit_OR61	LGVFTLGSLESTEFYYKFQSEWKNKLMTVLFWTNNILGVFTLGTHIINTMTASTRYMPEFFQRLLEDVAFFEVYLEANLIRTNLKDLMQLLHHMETLFISQELEIVHKYHVKAKGIFFVAVAICGVYVAFFEVYLEANLIRTNLKDLMQLLHHMETLFISQELEIVHKCHVKAKGIFFVAVAICGVCLMASVLETYFPVSQEELDLLAYIYDRKYPDNRLQTTFWIPGIDDSEPPYYQVIFVMEFYLIFMFFLMAILSVSLIPMLVTHIAGQYEILCKQIQGLGRQEICIVSDKLQNLYSPNMFIKVLLNNLLFALCLYQLTLSTTTVSKFRVYKLTVEFFTLQNLYSPNMFIKVLLNNLLFALCLYQLTLSTTTVSKFRVYKLTVEFFTVAFQFYYLC…
Dcit_OR62	MAYDHGVYPLLKLILVLGYQFEITTFKAKWKNNLIEVVYWVHQIIGVASLISHVISTTTRSIRYMPEFFQRLFEDAAFNLLFIEAHFIRANFQDLHELIQHMETSFSTQETEIVEKTYAKAKFIFYVCVTSAIGCLSGSILETFFTVSQEELDLLSHIYDRKYPNNRLQTNFWVPDIDDSEPPYYQIIFVTE
Dcit_OR63	GLRQATAYILVFDLSKNHIDSTFQYIKSLRDQILESRAKDIEKTNFWVPDIDDSEPPYYQIIFVTELYLIYLIILLTILSVSLIPMLVTHIAGQYEILCNRIQSLGHSSIMWNKRRPIDDLQDRESLRSIMQAHKNLI
Dcit_OR64	SDLHELIQHMETSFSTQETEIVEKTYAKAKFIFYVCVTSAIGCLSGSILETFFTVSQEELDLLSHIYDRKYPNNRLQTNFWVPDIDDSEPPYYQIIFVTELYLIYLIILLTILSVSLIPMLVTHIAGQYEILCNRIQSLGHSSIMWNKRRPIDDLQDRESLRSIMQAHKNLISAQSKLQNLYSAGMFIKVVFNNIMFALCLYQLTLSNTNTVSKFRVYKLTLEFLTVAVTYYYLCHCSEILDDCNSKLCDAIWNSRWYHCSRHVQKDLIMFLRRVQRPNHLKCLHGAIILSHVYFLGVVKVSYSFVNCMRFKSRL?
Dcit_OR65	VQAVHVILLFGSLYHYRRNHRQLDELITFMETSFSKADPDVLKACEKKVKYTFLVWLGLMIFYLVTAVLESHTPLSEHDKEMRRSIYHVKHPERILPAVIWIPGIDETESYNYEVILFIESYMSFSNVMMVIPTYSLAPTIITHLAGQFTILSQFVRKIGHRGEDDIPDVNVVANQNIVQVNMDAHVNKDDHLKKDAPGKKDSTIAIVVRELPENEGLLLTKILIKVIKLAMMFISLLVHLYFVCYCSEQLNDSNLMLRDSLYNSLWYNCCPRARRDILMLLRRAQRPSYIVLYRGIIVISNIYISNFMKTAYSVVNFLKL
Dcit_OR66	QYYYLCYCSEMLNSSNVKLRRALESSLWYNPALRTRRYLSFLLRRLQRPNYITLYHGTFVLSQAF
Dcit_OR67	FSEFFQSLFEDFVFLLLYCRINLVCREENKLKEVVTLMETFSTVDVKIIEKCNRKARIIFTLYSTSIMLALVGLILAACYPITIQHDLELQHLQNPHRKLPTNILIPFIDETSSTYYEYEIVFLFQTYVLIVFLSSACVSMSLLPMLIAHVEGQYKILCYYIQQIGKVHYDGYNNVIYYTNIETKEYVLFQRVKNRKLRIRPHIAALLGAIFNAVAFCLCIYQLLLNPEPLSLIKQVKFIAELVALSQGIYYFCHCSETLDACHDILYAALQESHWYQCSYPVQQDLCLFLRRIQKSNHVKIFHNCLAINKRYFLRLLNVTYKALSFLHLYKF
Dcit_OR68	YWIMHIARHQPKMVKEIIDLMEKFSTADESIIRRSNSKARTIFSVCSTCLMVVLLGMILEACFPILPIVGVDMSSTTLYPRRKHPTNIYIPFVDVTSSAHYEYEIVFIFQIYVLTVFMTFACVSLSSFPMIITHVEGQYSVLCAYVEQIGKRHYDRNSCVKYYTNIETNEYVAMRSVTYGVGQKMYNSNEEEYQDLNFLKCYQPTPKLSIHNINMNTKHMSVRDMSKNVTIRPEASQYERVNPDGYVASQYERPKQVGYIKALTNDGSESLRNTEMVIKHGKKMTAALRVDDVPMPSFQDYNEVYVGQIVKFHQRMITFQNKVCTRFILLLLLVCIIYNLFAFCLCIYQVFLNPDPASLPASKLIKYVAELVAISFGTYYFCHCSEILDDCNTRLRRSL…
Dcit_OR69	MVKEIIDLMEKFSTADENIIRRSNSKARTIFSVCSTCLMVVLLGMILEACFPILPIVGVDMSSTTLYPRRKHPTNIWIPFVDYSVLCTYVEQIGKRHYDRNSCVKYYTNIETNEYVVRSVTYGVGQKLYNSNEKEYQDRNFLKCYQPTPKLSIHNINMNTKHMSVRDMSKNVTIRPEASQYERVKPDGYVASQYERPKQVGYIKALTNDGSESLRNTEMVIKHGKKMTAALRVDDVPIPSFQDYNEVYVGQIVKFHQRMITFQNKMIIKTDESKILIGIIYNLFAFCLCIYQVFLNPDPASLPASKLIKYVAELVAISFGTYYFCHCSEILDDCNTRLRRSLMRSDWHQCAPSVRRNVYLILLRAQRPNHLKLYHNSLGFLITNREIISQDVEDFEYT
Dcit_OR70	LVTSFIVFFQIVYINYHSRQMMELASLMETEFCTSNNKVVRKYEARSKNMMVLICLTVTLALAGTYCQTIFPLSSDEIEIRTNVYRTKHPARIPLSNIKIPFIDETESWYYEVIMVYQFYLAFYYTFGFTVVVTLIPNIIFFMKGQYTILCQHLERLGTQLRDSNGQRFVYRCLETDDIEYLPSVKKCQGICQPNVRQICLKQNKRIERKCEQLYFRQILHLHQKLMKLQQKVSR
Dcit_OR71	VVQLLCFNLQYEKITELTNLMENSCTVNSEVRKGRAKTKKVMVLFFLFVSLSMSGLVVQTLAPLNSEELEIQAHVYRTKHPERILMSNLNVPFIDETESYYYEAITVYELYLAFLFIIGFTVVATMIPTIIFFMEGQYTILCKHVENLGTKLRDSHGHRFFYTNLEKNRIEYFSSIRNKRFFRLNTRKRSLKHRLMIEKMIEQKYEKLYLRQIIYFHQKMMQLQQKVS
Dcit_OR72	FNQQYKRIIELGNLMESSFCTFNSEVIEKGRAKSKKTIILIALCITLTMSGAILQTIIPLTSEELEIQKNVYRTKHPERIPLTVIKIPFIDETESWYYEAIMVWELYLGLIFIAGVTVICTFIPNVIYFMEAQYTILCQHVENLGTKLRDSQ
Dcit_OR73	MENSFCTFKSEVIEKGRAKSKKTMILIALCITLTESGAILQTIIPLTSEEIEIQNNIYRTKHPERISLAVIKIPFIDETESWYYEAIMICQLYLGLLFTAAVTVICTFIPNIIYFTEAQYTILCQHVENLGTKLRDSQGQRFFYTNLEKNKIAYLYSEQNKNIFRPDKTEISHKQRLMNEKMIEQKYEKLYIRQIIYFHQKLLQLQEQVS
Dcit_OR74	LVVFQILCLNQQSEKTMKLAIYMENSFCTINNKAIQKSRDKSKKAAILIFLLTTLIMSFMVLQTVIPLSSEEIELQANIYKNKHPGRIVMSTLRIPFIDETESWYYEAIMLCELYGGFFAILATCVICTFIINIIYFMEAQYTILCQHIENLGKKLRDSQGQRFFYTNLKNNDIKYLSTIQNKEMFTSNKRKPSLKQRLTKEKIIEQHYEKLYLRQIIYFHQKLMLLQQKVS
Dcit_OR75	INLIVFQILCLNQQSEKTMELAIYMENSFCTINNKAIRKGRDKSKKATIMFFLFVSLMVSFMGLQTIIPLSSEEIELQANIYKTKHPERIAMSTLRIPFIDETESWYYEAIMLCELYGGFFAILATCVICTFIINIIYFMEAQFTILCQHIENLGKKLRDSQGQRFFYTNLKNNDIYYLSTIQNKEMFTSNKRKPSLKQRLMNEKIIEQHYEKLYLRQIIYFHQKLMLLQQKVS
Dcit_OR76	NLIVFQILCLNQQSEKTMELAIYMENSFCTINNKAIQKGRDKSKKATIMFFLFISLMMSFMGLQTIIPLSSEEIELQANIYKTKHPERIAMSTLRIPFIDETESWYYEAIMLCELYGGFFAILATCVICTFIINIIYFMEAQYTILCQHIENLGKKLSDSQGQRFFYTNLKNNDIKYLSTIQNKEMFTSNKRKPSLKQRLTKEKIIEQHYEKLYLRQIIYFHQKLMLLQQKVST
Dcit_OR77	PSEVKIPFVDESELPNYVFIFVFFAYILLLSLILGAITVNMIPFVTIHLRGQYSMLCNFVEKLGAPHTDLLGNEIRYTDIET
Dcit_OR78	ITRAVHYLPVFIECFFEDVIMFNLYAQICIYRRRHRQISALTAFMEKSFSRANEGIVRADARVIRTVFYLFVMAVGGVAVATLLVALIPLTQAETDIRRQLYNMKYPERLLPSEVKIPFVDESELPNYVFIFVFFAYIVLVSLILAAITINMIPFVTIHLRGQYSMLCNFVEKLGAPHTDLLGNEIRYTDIETNAYRVCGNSIGVNARVTRQRRDLERRLYHRNYVKQIIRFHQKLLAFQNEC
Dcit_OR79	ELVIRRKVYRTNSERKLPCNAKIPFVDETEYWTYRGLFAFQVYMLFLYIFISTVSFALLPIMTTKLVGQYTILCQYIDKLGAQHFDSQGREQEAPLQPGSAVSFTSLPILTTKLVGQYTILCQYIDKLGAQHFDSQGREIFYTDLETNKYAYVYLRTIGETRPKVLYNRWVGHMQCQKAGDSKQDDMNLTKREEAIDVESLGHLKSRRALFSKLKSHRIGSSETSDRANTEEACDLESVGQSRAHRPFSKLNNQYQKDYLKQIIKFHQKLLIVQRKVTNFFEQIAFFQTSANFVAIALCMYQLLSLRSLSALRLSKFMSEILFYLGQCYYWCHCSELLDDCNIAICRSIRNRVNVK?
Dcit_OR80	METDISDRRSHVTTMDTDSTDPQTFIQFLTILLEGIGAVNFHRKNKPWKNTLQEVYCYCQHLIIVTTFLLTHIINTSSRSFRYLPEFIQCLYEDVTGISIYLQIFLLRKKYKQLADLIGTMADSFSNADPVIVLKYERRMRTIFLTCFCGLSILLSVMVVEAFFPLPETELVIRRKVYRTNSDRKLPCNVKIPFVDETEYWTYRGLFALQAYTLFLYIFIAAVSFTSLPILTTNLVGQYTILCQYIDKLGAQHFDSQGREIFYTDLETNKYAYVYLRTIGETRPKVLYNRWVGHMQCQKAGDSKQDDMNLTKREEAIDVESLGHLKSRRALFSKLKSHRIGSSETSDRANTEEACDLESVGQSRAHRPFSKLNNQYQKDYLKQIIKFHQKLLIVQRKLS…
Dcit_OR81	VVFISMYIQIFLMNRKHKQLAELVHLIENSFSNVDQKIVQKYENKVRRCFRTYSIIMGLGFCELVTESLKPLPPNEIEHWHQVYKAKHPERRLPYNMKIPFIDETESRNYQVIFTLQVYVFGLTFILISIIFTMMPTMTLNLIAQYRILCQYIEKLGAPHYDLNGKEIIYTNIETNEYLYINVDKPQVMYNQWLDKSKDHGEENPETSLQESRIQKEEKDETVIHLSYHLGKMKQSNQNETYEKWAIKTASQITESGKTLKKSKKQENIDETTTQTRHHRFQRQDNETALNNDGESMGSSQPKRTQSSHLNHHEREIYQKEYLKQVIKFHQKLLIFQQKLIHFYNWNSFIQTSANFIAIALCLQQIIFTLKTLPFIFALKFFGGFIAYVVQSFFWCHCS…
Dcit_OR82	IHAGIKNQSLLQGFIAYVVQSFFWCHCSELLDDCNIMICRAIRNSQWVKCDCDTRKDVCMLLRRAQRSNYLRFSQGTITLCRGYTAQCSVI
Dcit_OR83	MAHFLSTSTRSIHYLPELMQCLIEDVWSFGMHFQVCVLVWKRKEFAELMNSIEHSFSKVDRKVVHKDEQMVKTIVRTCFAIVGFTLIFTIVEAFYPLPENETGYWHKTKRPERKLPYNMKIPFIDETEHWNYTVCFVYQVYIMLIWLMMSSVTLTLVPIMSTYLIGQYTILSKYVEQLGAHHYGSNGQEIFYINIETNEYYEYYNKTEVTQMNENPKINYSHIQCFRRKNSKIEPQPGFQSIGTAGTGTSQFSVQNSRGNYQKKYLRQMPQPNFESIGTAGTGTSQFSDQNSRGNYQKKYLRQIIKFHQKLVIFQKKMTESLEPYVLIQIFSNFIIITLCLQQLVFSTSSLTISKLFKFIGEFFVYIAQCYYWCHCSDLLDDCNTMLCRSITNSQWIKC…
Dcit_OR84	VILSLVIMVVMTEMFFLVNIPFIDETEYYEVCFFIQLYLIILYFTLFIVVVSYIPIMIIYLIGQYEILCKYIVKLGSQHHDLVGKEIFYTDIETNGFTYSHPSKIDESKARNMDIWLPFGANISNTKHSPRLKKIYQKEYLKQIIKFHQKLLIFQKEMTDLFEVNAFVQTSTNFIVIALCLHRLTSGFETMSFFHLFKCAEELSLYCAQCYFACYCSDLLDDCNIMICTAIRNSKWINCDSDTRKDIWMLLRRAQRPNILKFGQGFFQLRRELFLKVVKIAYNFVSFMR
Dcit_OR85	FLGEFLVYSVQCYYWCHCSDLLLDDCNIMICKAVRNSEWISVDSDTKKDLCMLLRRAQRANLLKFNQGFIVLRRKH
Dcit_OR86	VIFFLAYAVYFLRSRHHQITSLSDFMETAFSKADPRIIQKCYRQGKLTCLGFLIVVALAIAGSFLETFLPMSSSELRIRRSVYSETKHPERRLPFNLRVPFVDETESWAYEIIYAIDIYIMINFIFWVSLSVSVVPIMILHIRGQYEILSKYVALIGKEHRDGHGYRIFYNNIEADDYMVKMYSGVGRRRRGRFRDVCLALRRQITYERHYLRQIIEFHQKLLNFQDEVAITMEYFIICNCSEIMDDCNGLMRSALMNCGWDKCSTSLRRDLCFLWRRVQRSNHLRFYNGAVILSRLFFLQVVKVAYTFTNFMRLKS
Dcit_OR87	FQMILEDVMMITVFLAILYFQAKSERINYFIKYIDNDFNKSDKDIIDRSNFLASLIFYMILFAVACAGLGSIFESLLPMSEMDLEIQRLVYRTKHPERRQQYNIRIPFIDETESWAYEIIYLFETYLNVMFICLYSVYVTLFPVIITHFCAQYEILCKYLVMLGEEHRDSDGNVIFYSNIERNEFSIKMYKSLKQNRTALKKELVKQEDYEINYLRQIINFHQKLLGFQDELINLVSPLALGILIANNILFSLCLYQMVVNPTKLSQYRLFKFIAEFIAVTIEHFLILNTSEQVDDCNVLMRQAITNSGWHKCTNRTRRDICMLLRRVQ
Dcit_OR88	VLIFTVYLNISNYKRCRYQLLEQLLEMTNAFSHANRKIIQKCENQAKLLLVHLVAVVFCAVFESVFETITPITAEDLKIRRNVYRTAHPERRHPFNMRIPFLDESKSWTYQWIYFVQCYLGLLIVIWVSSVISFIPLLAIHMRGQYEILAHYIEKIGREHRDPFGNRIMYVDIENNEYVTLPGNGKGRARMKPRGNLECEYQKRYLGQIINFHKRLVVYQDQCVNLVSPVVLLLVIVNNIIFTLCLYQLVASPSKLSPLRYVKFIVEFVGIVVATFFLCNSSETANDCNILLCRAITNSRWTMCSNEMRRDLCMFLRRVQQPNHLRFYDG
Dcit_OR89	RRHPSNVRILFMDESKSYTYEIIYLFQSWIFVLLIVWITVVITFIPVLVVHMRGQYKILAKYIEKIGEVHRDPLGNAIMYTNIETDEYVCVKLLSPIVLSLVMGHTIIFTLGLCQLVLSRTELSPQRLFTFISEFVAEAFAYFILCNCSEIANDCNLILCKAINTCSWTNCSSQTRRDISILLRRVQQPNHLRFYSGALILSRAYFLKVLKVAYTFLN
Dcit_OR90	KRKADLLFRVFLLSVAFSTVNTVLENLLPLSEENLNLAKRISKTKYPSRRLITHLRVPGLDETESWNYEVLYVWEIYLTLVLIPLSAGIVTLLPTVVIYVEGQYEVLTRQVKQLGHREEDLAGD
Dcit_OR91	RMKMDEFNKILKFTEDSFSPAYPHILLQTRRKVQLKFCMFGVLVGCVFVGFLLELWAPLDEAELAMRRRLYQTARPERRLVFDIWIPGVDETESWTYEILIILQLYCGFIAYLTSVIAIMVIPTLVIYSQGQQRILCKHIQLLGTPHYDSDGNRIFYSNFEKNDYVIVLYAMERMRLTRRGWSQVYRKKQTEYERQYFRQIVRFHQKLLDFQEQIVKLTDILAPSIVLMNLITFSLCFHQLLTNPRHLSPPRLFKYLSEFTSIVVQYYTFCNDGDTVDDFHYHLRNALWSSGWTASSTATRRGIVIILTRLQRTTNPR
Dcit_OR92	MIRFMETSFSQFDSRVILKYKKRADLMFNVYLTMAMAIMCGALLEPFFSKTAAEFKIRRLVYQTDHPEKRHPFNVRIPGVDETQPGVFEAIYLFEIIYGFIFALVACVIMPIIPMIVIHLQGQFELLCHHVRKIGTSHEWEDYQIYYTDIETDQFCMALYSERMTREKDSLLNCDGQRNGGDGHRIGSDLHEGQRNEFDGHERQRIGTEWQRNGHDGHRNGLDRQRNERDWQRNERNGHRNGRDWYEEQRNGLDWHEGQRNERDGQRNGFDWHEGQRNGGDWQRNQRDEYDWSHFRQVLKFHQKLLMFRDQVGSSVPH?
Dcit_OR93	MIRFMETSFSQFDSRVILKYKKRADLMFNVYLTMAMAIMCGALLEPFFSKTAAEFKIRRLVYQTDHPEKRHPFNVRIPGVDETQPGVFEAIYLFEIIYGFIFALVACVIMPIIPMIVIHLQGQFELLCHHVRKIGTSHEWEDYQIYYTDIETDQFCMALYSERMTREKDSLLNCDGQRNGGDGHRIGSDLHKGQRNEFDGHERQRIGTERQRNGHDGHRNGLDGQRNERDWQRNERNGHRNGRDWYEEQRNGLHWHERQRNESDGQRNGGDWQRNGGDGQRNGGDWQRNQRDEYDWSHFRQVLKFHQKLLMFRDQLTGFCNNIAFLVIICNNICLSLCLFQLTNNPGDLPPVRLLKFVGQFLNIVVQSFLICNSSELLDDYNTMLRRAFNESCWYACAP…
Dcit_OR94	MQTLFTPIMIPFFFCNNIAFSLCLYQLTDRPGNLSRVRIFKFLLEFITLTIQYFFLNNSSEVMDDCNTMVCRSITSSHWQHCTRDTKQGLMSLLRIVQRPNHLKFSG
Dcit_OR95	MDDCNAMVCRSINSSHWQHCTRDTKRGMMSLLRICQRPNHLKFYGGAIILSRVLFLNVVKIAYSFVNFMRMNSRKGN
Dcit_OR96	MDDCNAMVCRSINSSHWQHCTRDTKRGLMSLMRICQRPNHLKFYGGAIILSRVLFLNVVKKAYSFVNFMQMSITRKG
Dcit_OR97	MIPKKCSQDEIRWRESVKAKRETLEMEQFKRIVKLHQSLLQLQNKVTTCLSSAVWLTVIESNLSFSLCLYQMS
Dcit_OR98	IFQKCKRRGKLYSQFFFCLFICGVIGNIFEAFIPLSQEETETLRHLYRSKYPAKRHPIPVYFVLFDETEGWQYVAIFILEVYYLYLLVHILPSLLSLLPLTTFQMEGYYEILCQKIMMLGDLEIEESIQEYNHPTVSMKQTLIVTKKQHYLLSKKKEINEKRHYSKIIKFHQMLLQFQDELTTLLSPAVALLVISTNLTISLCLYQMVVILDNKSGIRFYKSLIFFLAIAWKYYFICESAETYNTCSEDIRRSIINCNWHKCTNQTRRQLMFMFRRAQKINHLAFYRGVIILNRAYFLSVARVAYSFLNFMRLRN
Dcit_OR99	LSVTFYLAMLYRIRICTRLGTILDFMDQPFSNADMKIIEKWNRRGKLYYNFFFCLLICAGVGNVLEAFIPLSQEETETRRHVYRSKYPAKQLPIPVYFVLFDETEGWQYVAIFILEVYYLYLLVHILPSLLSLLPLTTFQMEGYYEILCQKIMMLGDLEIEESIQEYNHPTVSMKQTLIVTKKQHYLLSKKKEINEKRHYSKIIKFHQMLLQFQDELTTLLSPAVALIVISTNLTISLCLYQMVVILDNKSGIRFYKSLIFFLAIAWKYYFICESAETYNTCSEDIRRSIINCNWHKCTNQTRRQLMFMFRRAQKINHLAFYRGVIILNRAYFLSVARVAYNFLNFMRLRNQ
Dcit_OR100	ETYNTCSEDICRSIINCNWHKCSNQTRRQLMFMFRRAQKINHLAFYRGVIILNRAYFLSVARVAYSFL
Dcit_OR101	TILDFMDQSFSNADMKIIEKWNRRGKLYYNFFFCLLICAGVGNILEAFIPLSQEETETRRHVYRSKYPAKRHPIPVYFVLFDETEDWQYVAIFILEVYYLYLLLHTLSSLLSLVPLTTFKMKGYYEILCQKIMMLGDLEIEESIQEYNHPTVSMKQTYATKFINFSFQLTTLLSPAVALLVISTNLTISLCLYQMVVILDNKSGIRFYETLFFFLAIAWEYYFICESAETYNTCSEDICRSIINCNWHKCTNQTRRQLMLIFRRAQKINHLAFYRGVIILNRAYFLSVARVAYSFLNFMRLRN
Dcit_OR102	MKAGIRFYEALITFVGIAFQFYFFCESAELFNTCSEDIRRSIINCNWHKCTNQTRRQLILIFRRAQKNNYMAFYSGAI
Focc_ORCO	MQQLLSPSHSGDVSSAPRTPRTARPAVAPLLFFFLLPIRFYRMLDCWNTTNSHPMFAENDARHHQQTLQRQRRLLMQLIALTVVSVMCWIGITFVAQPVRNVPDPENENATITVEVPQLMVGAWYPWDARHGPAYMFSFGYQVYWLLVMLGQANMYDVLLANVVVHACGQLRHLKEILRPLMELSAAFSPASGIAPSNGKIFTTQAVFSAKHNLVMPDMMDLDYRNMFNNARGQANLIQGQLPPVSVNGDRPPSVEDVNPLPMTNTLTVAKNTDSMAVKEEVFVRSAIKYWVERHKQLVKFVSYISLAFGGELLLHMLNATVILTILAYQATKVSDFDVFACSTAGYVLYSMAQIYLFCIHGNELIEESSTVMEAAYSCQWYDGSEEVKTFVQIVCQQC…
Focc_OR2	MDDHLRSCVRYHHMVIRLRDETERIFSGVSLFQMLYVLLALCIPALRLLHEKTISAVDVVFILLYFAWNFSQLLFYCWFADVLAEAVSVPILSAMGSFLI?
Focc_OR3	MGQKNQYRGLVADLMPNIRAMQITGLYCMEYHAENSAMQRLMRKAYSLFHVTMMTLGYATLVAFLLTESYNVEDWAAHTVTTLFFLHSLCRTFWFMSNTK
Focc_OR4	MLLPQVLTPWLWLCAAPIRDSLLRFADYERVYASITNDTLAPRLGVRRRLLQNLMPVILICAIVTLACAINYIQGTRVPIRWAYFPAALSAIMTQGMLTILFTTYSYQLKVAAGALCQYLQQATVRSDVSVSQVNLTVQNTRRLWVSLRALYNDVSYRFVDVFQLLHLLLSLILAVYMFHVFRITELMFNLVLEGGFVVYSLLQLGIITNEAHMAVEKMFGPFVGVLDGLCTDDTRLAQTVSLFYHSMAAYPATLTLGGFTKIGRPLFTSVLSATVTYIVIMLQFQQSDSTVVESTVQNTSDTYSSNLSLNSNLSMREL?
Focc_OR5	MRFYLPAAYSSTVISTLLLMLNTTYSLQLREAATALSEHLNQLRPGDTVGVRRAQKLWVSLRALFNDRPSVYLLDVFFVSHIFIMMLLAVYLSFALLSLRIVMLAASQYFWMLFLGFELFWMSDLAHAAVTAMHGPVVSALDKLSLDAHDEHFHRAVTFFYMSVSSRPAHLSLSGFTSVDRPLFTSIVSLSVTYLVIMVQFRSDKSHPSSPPQ?
Focc_OR6	FAGEIKNARQSVDTKPKAKAEPQKQGGEETRTDSLYPFVRSSPLAVVVLGLACIGQVPVSFHRCYEPLLSVRRSSLVYNVLIFCIFGVSYAFVLIDQSVTVFSPSTNWDARLYCLQGLLALLPGSVSPWVWACASSFRKMLWGFAEYEESFLSVANRSLRDRWPSHVRNLRWGVIILFVFVGVGSIAGPFYAETEFGNSAITFNIVFKNMYYYIPSAYVSITSSTLFFMFTITYFQQLHEAAIALGEHLDQLRPGDTAGVRRAQKLWVSLRALFNDRPSFYLLDVFFMSQLFAMLLLSVSLWYDLSSAKMLVSASTQVIWMFVLSFQAYRMSDLAHGAVSAMHGPVTAALDRLSMDARDEHFHRAVLLFYMSVSSRPAHLSLSGFANIDRPLFTSIVSL…
Focc_OR7	KNAWQSVDTKRKAKAEPKMQHGGDTRADSLYPFVRSSPLAVVVLGMAAIGQVPVSFHRCYKPLLSVCRSSLVYDVLLYCIFCVSYVCLLKDQLMTVLDPETKLDALLFCLESILALLPSIVNPWVWACATNFRKMMWNFAEYEESFLSVTNRSLRDRWTNGVRNLRLHVTMLFLFGGVGCIAGPYFAITERTKAIFSTYNVTSDDPYGNTYYYVPAAFLSLVSSSLFFLFTIAYFLQLRETAIALSEHIDQLRPGDTAGVRRAQKLWVGLRALFNDRPSFYLLDVFFMSQRFALLLLSVSLWQTLASARMLWSAASQVLCMLALTSEQFRMIDLAHGAVTTMHGPVIAALDRLSINAPDEHFHRAVLLFYMSVSSRPANLSLSGFANIDRPLFTSIVSL…
Focc_OR8	MRLERTWLKLYYMVNAGLRSITTTTFLDIVILVLNYTIVSFNVLYVIFNGFTILGVFLIFAGLLGLVTLTRICDQAHRINEELGGRPRQALATIRTYGRHRDTVGELDMFRLILRTHPARVVLLGFLPINRAVLGTVRCDADII?
Focc_OR9	MKKMYPPAVSPPQSGRDVFGGHGIFEDMQPLIFVMALYGMLPVSFKPLRVSFHPLRSTLIHCVLVTALVVWSAFRLATARLELYQADTDPLETQSTFTSVVTLFHLSGLAMLPLIWLEARNFRRNETLCASLMAHFPNVRKTCRMARTVALTAALMCLVAAPMTVGVWMTVVTTEAVHWTHVFANHHVVQLEIVVTALNFCLFQCVKNFAMDLCSTMVQELSLPYPSPCRVVEFRRGWLALRDLTQGLVLMPLTQLCMMIFSQLMFTLNSYLGLVCVFDQRLAMGALIFCIGLQFITMLLIICDAAQRAKDVVGKGFLQPLETFCTLRSMGEATADEISNFREIVASSPVVVSAAGFWDIDRHSLSSIMATSVGYLIVLIQFRASPESVLKTLRNSTTT…
Focc_OR10	EQHCSLMDNNVMKQTVKTVGPILWIFVVYGLLPVQFKPARMSVHPLRSTLLYVLAVQTLITWSAHQVYASFSGLLHSEPENARGVDERLLATLSIVHVLSHVIVLVIWFEVPRAVKCRVHLVDFAKNYFQMVGEHPYSKGTCFMRWYALAFCFVVAPITVVIWCHYILRKPFLTHGPAHLLQIVNVFSCLVVFALACMIVRDLASKVAAKLKEELDSDRMTASRLEEFRLAWLNLRQLTLDLGSMPLTGLSMVFYLLVMLTLTSYQSAVSYYNNYILLCFGSTGVLILSQFALIHICDTAHRLKDVMSDGFYEPLASKSWRGLPADLLTEHQQFLHTISTNPAEVTFMGMISVKRPTYLSIMAAIATYLIVLFQLRMSDEDLPTKATANSTESSLDSLF…
Focc_OR11	DNNVMKQTVKTVAPILWIFVVYGLLPVRFKPARLSVHPLRSTLLYVLAVQTLICWSAHQVYASFSGLLHSEPENAHAVDESLLATLSISHVSSHFVVLVIWFEVPRALKCRVHLVDFVENYIQMLGEQPYSKGTRFIRWYTLTCCFVVAPFTMVIWCNYILRKPFLTHGPAHVLQVVNVFSPMMVFVSACMIVRDLASNVAAKLKEELDSDRMTASRLEEFRLAWLNLRQLTLDLGSMPLTGLSIVFYLLVMVTLTSYQSAVSYYNNYTLLCFGSTGCLLLSQLALIHIFDTAHRLKDVLSTSFYEPLASKSWRGLPADLLTEHQQFLHTISTNPAAVTFMGMISIKRPTYLSIMAAIATYLIVLFQLRMSDEDLPTKATTNSTESSLDSLCGSKTSK?
Focc_OR12	MPLIMLMQVGIAFPVQRRADGRLQWKILSPIWLYTLVVYGVLTVPVVFAASAAVRQLAKEDNTFHDQIYNMTPLLLLHAHPLLPFMHWLEAYFVAGYFNSWIKFEELFHKVCRRPLHMGLRGYVARMAAFSFAVAAFLTGTMPMYMSLSWLQCLAYLHLYLLAICLVSVWLLSSKALCIAAEALRESMHEMVVTGACTAERMADYRQAWLELSELTQESGSAWTYQCGHQLLYLFLLMTVTSFGVLAGVARHSLEARTLAYGALAAGSAFILFIVCSAAETAADRVAEVLREDLLMVQLSDDTQHFKNEVQMFMTALAMDPPIVNLSGYATVNRALFASLLETMVTYLVVLVQFAYSLDSTPDNSTSVTTEAASVKVTAGPTPVPTPTPNAP?
Focc_OR13	MPLGLLLLAHFILATLTLYAVLGQVSYTYAARLPSLGTGTALSGLLLYLACDTGHRVARAVKQLAVEELLAFHKRTTVIGADLRKMVETFISTVQEVPSDVSLSGVTTLNRGLFTAMLSTMVTYLVVIVQFRISLEQAGSDKGARPGTANSSTTLPGND
Focc_OR14	MLSPIYHQRVSRHMPYWKLPIYPFTIMLAIMLGVLWRALNSEVVATSVKLRALFRQRRTSRRGLTGVVVRGYCMLWLRLRALTQALGRAWGGVVLHMLITMMVMTMTSLFGLLSALQHGLWRRVTSTIASAVWGATLIFWICGQGRAAARSVSREMLLELLATPLETLDADTAIEVMRFTQVVTFKPVRLNLKGFVVVSRELSVASAATITTYIVVLAQLALTISAGLSAPSPTSRDQPAAAP?
Focc_OR15	MYHQVRHLAVLIKAVGGWPIREEAGGGYAAVPLRSWPAFRCLFIVMLLVSMACAALHRTINEYADVEFVERVTGIFHVLIEISILVVPVFHWRAAHNLASYFNDWRHFEVEWRELTGTPLLPILTGVRTVRVWASLCFAYAMLSIISSSFLSPDLKRNQWKTPLYMAVLLHTVSMAALWSLLNCQVIRVCRALRLHLQHELKSRTALDVERVKHYCLAWLHVRDIFRSVKTSWGSVMSRWFIVVPGSALLALFISFAALINGHYRRTITTLFVSITNAAYVVLVCLSAEAAEKEVHTYHYFC
Focc_OR16	MHEIYYLWRILRGLCLLPATFTETGYISFSWTSWVTLLTVSFWAVMAPYAAMVCYLIAAAEIEKTGDQKEGLQEFSQMAAVTIVTMFEVYVPVPLFLSMRSFTKLTYSWERMEIKYLKLTGSPPKLGIKPLTYGLFVITQVYSVILLVGLHDQIGWPFWMMLPFTHAVLCTVSITMVWVSGYVAIAVLAYDLARRTFKDCEAQGVTGLRRHRLLWLHIVKLLHTFHSCWSAVQAPLIFWTFVISTLYFFNFIRTLMLSWDGLSACVYSFTILTCKEINLLRKLGQNLLVWIACAGCLFFVCFSAQIATESVTCARQTVLRLPLSRRGAFFQNEAFTFLEEMREKQLSLTLNGFIAINRSRVITMMVVALTYCIVLSQFTLLK?
Focc_OR17	APTLFDDLLPLLWTLRFVLILPVTVSRDTRTVRFRWLSWTTLVTAVLWMLTSAITCAVVRVRLAPVLSTGKHFHVWDVVPQYSTAIGMSYIFFLPVACWATADRCVALVELWLRVEALATAVTGPLQLPGLRTRARVYSFGSLVLPVLMQSLAMFVLPHERLWMLPAMLHSIAFLMVGTSFWLCCCIALGAFGSLIAARMPADLQRMGPQGLRAHRQIWLALAQLLNQLGVAWGRLQTLLLAILFLAITSISFVITAYVLHGIWDKRLVWLGTAVFFVVISIFNICNGAQIATDGVRLAAIRQLLALSVTHKDEPTCHEIICFLDDIRLERHHLTVCKLGGLSRASLLSFFSLACTYVVVLSQFTLSSETSRTKFDKLPADLVIENT?
Focc_OR18	MGDKDVPAKFPAWFLRTRASRGRGNERGSKPRPRTPDDTTLFVTNLTLLRWTGFWRQPAPPAGEPGGGRTDGAWARARAAAQRAFFNVNMVCNVAFITTKVVHTALDTDNIRNITENLSDVLCIAFSLLQLVVLTDVEPRLLKLLDRIDGQLEHVLHATGVGPEGLERQRRVCRDVAIRTFAGFLFTGLNFGVVVTSTGKSKNALPIAIWTPFRQDAPGTLSILLMVEAVGVVLTVAGSGALSALFLNSFLVVQSQFRALHGYFQAEAEGLPDGAWDTAAKRRTRERLVQGVKLHQGVLSLADETCEVLSPFVAVQLGTIGFIICVALFQISVDPMDPGNSRFVVLAATITVEAFVLCYMGTLLSDQAMEVQLGLEFGNWYLQGQEIGYIVKFASMRSQ…
Focc_OR19	MINYLLWLLIQLWILCWSGENIATKSKNLAEVAGRCNWMGSSRNFQKDMQMVMLRAQRPLTLTAFKMVKLNYPVYLDIVKNSYSLYTCMLRMKSEKPRKGRGNTM?
Focc_OR20	MLSAVRLAVRGSDTLGLIFIVVAPVSYFHLCLLGDSLAHASGGLAKAAYHCDWVALPPKTRQMLLMVALRSSKP
Focc_OR21	MLSAVRLAVRGSDTLSLIFIVVAPVSYFYLCLLGDSLAHASGGLAKAAYHCDWVALPPKTRQMLLMVAVRSSK
Focc_OR22	MWLLILTLLMFMETQYALLSVRLRTAKGLREVAECVERMSEMMQFENDMRAIFFTGVLHMLAGALLVPLINTYQLLFGPRTMFSALTLSTLPLVYGSMSLLGDRLALGCDEVRFAAYSGDWPDEEPRVRRLRVMLMQSCSRGAPFAVRGLGDFTRGAAYHVLKTWYQYLNLLISTVA?
Focc_OR23	LFHGFILHHLQITLLIPLFACYEMMHGQFDEFLVVLVPINVLIFIPLCFAGQAMMDASEAMSYSAYSGSWLESDRFCRILRLQVMLRSARPQQLTSQELGTVDLKLCQNTLKSWFSFLNFMIN
Focc_OR24	IIVVFVPLCYSAQAMSDASAEVGLSAYRGAWPAEDARARFIRTMVMLRATRPAQFTCKGLGAVGLPACQSVLRSWFSYLQMLLNFAK
Focc_OR25	MVLLLSAVLLLPIQGMYDIVQGHIDAYLLSSFPIILVVFVPICISGQGLSDASELVGLRAYQGRWPAEAPEHRRVRAFVMLRASRPACITCRGLGALGLPVCESVLKSWFSYLQMLLNLSNKTAHATD?
Focc_OR26	FVVFVPMCYSGQASYLLKIGLLDASEVVGLQVYAREWLCETPASRRVCTIVMLRASRPARITCRGFGAMGLPLCKSVLKSWFSYLNTLVKFSTKTAS
Focc_OR27	MLQRFFTIYSFLVAFTLLSPLASGGLPFPTWPHPDTWSYPHVTLAVVLVSQTIASVCAGFAYFTLWGLMLATQEACTALFVTIGTMVEEAVTPEDLLVCVRLQVRISTAATLLNRVTSDVMVFLLSAIMVVPIQATYEFLQGNVDFFLLLSCPIIFVVFVPLCYSGQDLTDASRRVGQKAYTADWVAGCPAYRRTCVLVMLRAARPALITCRGFGTMGLPFCKSALKSWFSYLNTLVGISS?
Focc_OR28	LYVLGLWPIAFAYTTVLGLEGDLVQESSELMLHAAFAGHWQEGARRFRRDALFVMLRATKPVSIRAAWLGNLSLPTLHSLLSSWYSFTQLFIRLS
Focc_OR29	TGREIVPYYPEVDNPWLKFFIVLFHSSCVFHSAAVFLILSSLHWMALMCIDCATHLLIDRVNDVRSWRQLLELVRLHQQLVFGLQRVQACFAEDLSLVVRLMLILGVIGAVRMSLGIRDVSNTTVWLTIFAYITMVCVAAQMQENAGEEFHFAIRSSCPWEAWGTKERHLFSLLVMFTRQPPEVRFLYFGALRLSTLSNIFNAVFKYTQVLRASIGDTAGMASGPS?
Focc_OR30	LLFADLFAHIVSALLTLPLLGTAELLVNIKDVDSLTLATFAVIATIFMPMCLAGESQELEDSSAAVRERLYEGPWLQEDAATRRARAHFM
Focc_OR31	LLLAGLLFQWLPVILVLPLLATVELIVAFKVDLLALTCFTVIGTIFVPVCITGQMLEDTSAALSDRLYNGPWVEESWKTRRLRLQFMAGATRRANLAVQGLGSLNAPTCLEAIRRWFGFINVLLNLQY?
Focc_OR32	DLCRVVDRVWRPLVPFLLLTVLLMPMLSTAEMVIFRGQTDMLAIGSLPAMVFVFVPLCFSGQRVKDASRALPGRCYSGPWLSEAMAARRARLKLMQSASRPCAMHVYSGGTFDRPTCGDVVRTWFSYMQIIINLSN
Focc_OR33	RGSWLAFMAFCTMCCVSAYYALLAFILGIHIACANLYKELGKQFQIDSGVAETTQLAMLHANLKETVQLLDEMLGWLYPHFLFAGTAMPLLCSAKVIISKGQTDSFALGTVPLILLVFITQCLVGQSLEDASRALPDSCYFGPWLQETSPKRKGRLLIMLLAHSHAVLRVRAFGKLNRPTCVNILKSWFSYLQVLLKFGS?
Focc_OR34	MSAFAKLHTSVLASCSEVNSVFGLLLPQYLLVSVVMSMLSTVALILSDGAPDGFASTCALYLFVFFVPMCIVGQQIEDASRTVSVAAYRGPWLEENTATRRLRLIVMASPPARFKVAGVGSLNRPTCRRVMRSWFQFVQVLVNLRKR?
Focc_OR35	SFALCFAALKGPWLEENVQARRSRLLVMASCSRPANFTVPGVGTLDLPTCRKGFRLWFQFVQVLINLQ
Focc_OR36	MLQGCENTSRSVRLHVSLLAACRHANAMFGLFLPLYLLGHFALSMLSTVVAVRSSASGEVDLHALSCLPYLLVFFVPMCIAGQRVHDASYGLKDKAYAGPWLEENVQARRSRLLVMASCSRPANFTVPGVGTLDLPTCRKGFRLWFQFVQVLINLQ
Focc_OR37	MLLAACQQANAMFGLLLPLYLLGSYAVSVLSTVSVVRGGVTSDMYGMVCTSYIFAFFGPMCFAGERIQDAALGLSTRVYEGPWPEEDVCTRRTRLQIMVCCARPARFMVPGMPVMNLPTCRQGVRSWFQFIQVLINIQSR
Focc_OR38	MYETVRSVRIHVMLLAACQQANAMFGLLLPLYHLGSFAISLLSTVSVVRGGVTDDLYATACASYIFAFFVPMCFAGQRVQDAGTSLSTRVYEGPWPEEDITARRARLQIMVSCGRPVRFMVPGMPTLNLPTCRKGFRSWFQFIQVLINIQ
Hhal_ORCO	MQKIKMHGLVGDLWPNIRLMQLTGHWLLEYHEETGGMVRLIRLAYCWLTTFLVVMQFAFLACFLILDTYDADQMAAATITTLFFLHSITKFAYFAIRSKYFYRTFGAWNQVNSHPLFAESNARHRATALSRMRKLLMIIGVITIMSVMAWTTVTFLGDPHREITDPEDVNSTITVEMPQLMVDAWYPWDAKTGFCFFATFIYQLYWLFISLSHANLLDILFCSFVIFACEQLKHLKEILQPLMELSATLDSVVPNSGELFRGGSGGSNMPLVENDGNDFDIRGIYSNRGDFSGFGQTAVSTIQTNGNGIGPNGLTKKQELLVRSAIKYWVERHKHVVKFVSSIGDAYGSALLLHMLTSTVTLTLLAYQATKIEGVDVYASTVIGYLLYTLGQVFVFCIH…
Hhal_OR2	NAVELVSIYTPIIVIYYGNLIIIVVFGLFTQIKAEQVVLAIYNIPWYQMSKRNADMLRLMLLMARNPVKVTAFRAPTFLLNKETFIS
Hhal_OR3	MIVVFGLFTQIKNDRDNFIQGFGIGGFGIINIFQLYMMCSSAEVLATESERVALAIYDIRWYQMNRSNGEMLRLMLFMAKNPVQVTAFRARTFLLNKESFIGFITSSLTALMTFTKINDIRQSQSSS?
Hhal_OR4	VTSVLATGGSITLFYFFYQNRLEKFTDNWNALNDNILNSDLDKKDFFRQMFLQVAKNNESFTKTILFVVFWTPIIYCTPVPVVDAIKQSYRTNLPLPILYLYDDRQPVVYEVTFFLHMMGLVISVMKKFGNDCFFLALFKIHIAYLRYLSVAIKCEGTKFSKCNNKIIKQNLISWIKIHQQIVKNAQDLIRLYTPIIIVYHVNLICIVVFGLFTQIKVSHSSVQRIGTAMFCTVNIFQLYMQCSSAEELTNEAEKVSQEIYNTPWNEVDECNADIIRLVLKMASRPVEVTAFKAPTFLLNKQSFVA
Hhal_OR5	DMCTLGIVIAVLATGVMLSIFYIHYQQRLEKFINNWDNLNTKILNGEPQLAKYFQRLYLEITKSNETFAKRILFIAFWTPFIYCSPVPIIDVIKGSYRTNLPLPILFPYDDRQPGLYEFTFCLHVFGLLISVMKKIGNDCFFLGLFKIHSVYLRYLSESIKDAKKKFANNDWFIRRKQIEMIKLHTEIIR
Hhal_OR6	IVLSILVNSVMLTLFYALYEPKLKKFYKDSNTLSYNIMNSELEHYDLFKKNYLKVAKSNNNFTRNVLFFVLCTPLIYCVPTPIIDLCNREYRKHLPFIVRYPYDEHRPGIYEITFFLQMLAILYGDVKKFANDCFFLTVFRIHTVYLKYLSASIRTLGQDFEEIGDAVIKRKLVTWLKLHNHLIR
Hhal_OR7	RVKHVSRQPPSSPLGFTVHLQDPEPSLSCGDNSVESRRQLNANDLISLYTPVICIYYANLICIVVFGVFTQIKHESGSIESIGLSGFCIVNLFQLYMQCSTNEEVGVEVDKLAFEIYNIPWYQVSKANKDIIRLIQVMANRPVDITAYRAPSLRLNKEAFLAFISRTVTAVIAFGQMSEIHQ?
Hhal_OR8	MYLVYPFDDHKPGFYEMTFLIQTLGLVCGDLKKFANDCFFLSLFRTQTVYVKYMSASIRDLGEEFKKTGDLNLKKKLIKWIEIHDHFIRNFNELLSLYTPVICIYYANLICTVVLCIFTQLQEKKFGIIEGIGLGGFFSANVFQLYLQCAANDDFIVEADNLALEIYKTPWYEIDKTNKGIIRTMFLMASRPVEITAFKSPTLRLNKEAFLAFVASTITAVMTFKNMSDLHQ?
Hhal_OR9	MPMPWWVQKPSKTVWLLLVTYDTLTLAVTCFALYLYVYTVTLDDVEFEEVNVLPPAICFKLCVLGISLLQFLDRGRIKQLSDDLDAVVRTIIETDLGQDESVKESFIQMYSKKSKFLVNYCRTMPFFAVSYYVIYFGSVPLIDWSEGIYRSHYPLPLLTPFDGRKPGIYEFLVFVVLISLTMVSGKQINNTCIFLAFFNVLRSFLHYLSLTMSEMQKISYKERNDPSIRRKIRVWIQIHQEVNRNLQVLLKIFSPVVIIYSIYLLLYLITAIFMQMQVNTNKFFFLK?
Hhal_OR10	STIFFCSVPIVDWFEGNYRTNFAISIVTPFDYRQPGIYEFVVLLLTTALFISTCKQLNNALFFLAFFNTLRSYLKYLYLSMDELQNNIIKEDYTLTRQSIRTWIKIHQEINRFVIARDLANAVYGLPWYEMDKRTKREVQMIITMCNRPIHVTGYR
Hhal_OR11	MLKSFLYWGMPTPCLPKLSNPVWLLLVVYDFLTLAVILFALFVYGFTMARGNIGFQDVTLFLPGFVLYSFALYLSLYQFLIKGRLEKIIAEMDALARDIIESKLGDEEFLQVYSDNSKNIINHCQTLPFLYVSISFIFFCSVPIVDWYEGKYRKNFAIRIETPFDYRQPGIYELVVLLMSLALSISTSKQLNNALLFLAFFNTLRSYLKYLYISMGELKRKTIKNDNINNAFSRQDIRTWIKIHQEINRCLQVLLQLFSPVVIVYCLYMMFFLVSALFLQMQEKRNSIYQTFSAFIGVMVMLIQFYMVFNIADHVTFEAEDLANAVYGLPWYEMDKRTKYEVQMIITMCNRPINITGYRTKSLILNRETLAGILTSAMSAYLTLCQMKDAFGPKE?
Hhal_OR12	SYLIRYKDRLKKITDEMDIITKKIIESELGEGEFLLNEYNKNSKLMAVLTDGSLYLSFATPIFYCVSTPVLEWYNGMYRSNLPIQTLSFFDEKAPGCYELMVIFTACSIAISTSKKSANDCLFIALFRIQTIFIKYLSVSKRALEKKILADDSLRGQRKLLAWIKLHQDIMK
Hhal_OR13	MCARHQICSMRRNTISNSLLQLIDFCAIGIAGGCNVCGILVFIHHKRYSTRIHELTDTMDAICKQIMTSDLNKKDEFLKEYERNSKIMTALANYSFYLNFTTTCSYFLSLPAIEWYTGNYRANFPLAISNSFNDRIPGVYELIVLAIAGSTSISTATKSTYDCLFVSLLKIQTTFFKYLYETIDNLKGDVQSQHHFLEWIRLHQEIMKNNEELLQTFSPVVIIYYLLVINIVVCGAFVESKKENDHLIQSISVGSYVVVTILYYFLLSNAADELTNEAQKLTFAGYALPWYQMKKRNTSMIKLILTMSNKSIEITAYKAPVFLLNREMFVGFMVAALSAFLTFCKMGGS?
Hhal_OR14	DICLFGIGFGSSACSMFITTYQILYSYRLKEITDKMDSIGKKIMENDLGGKDFFKQEYVKNAKFLSIFTRCSMTSIFTTPFSYFLSVPVVEWFEGNYREHLPLPLANVFDDRQPVVYEIVVIVLSAGISIATAKKAALDSLFISFLSIQTTFLKYLSVAKDEMSKEVRFADDGRSRRKLLTWVKLHQEVIKNIEELVEYFSPIVVVYYIVVIEIVVCGAFVELKKDNDSIVQSISVGSYVMLTVIFYYLLSNKADELTTEVQKMVAAEYNLPWYAMKKSEVSIIKVVLMMCNKPIHITAYQAPVLRLNRETFSQFIVRAISALVTFFQMKDIFG?
Hhal_OR15	MATPWIQKPRSLWRRLPFLLWDTLLVVIVVYMLFCYAYSIMTISIPFQDLFGLGISTTNYICALSVTFYHALYGPRLKKITDNMDSIAAVICTNNLGGAERFHKRYATNSKLMSVFTTLSIHFSAYLPFTYFFEVPVTDYFTGKYRSRFPVKINSPFYDREPGVYELVLGIMSLCVSSSIGKKTATDCLFMTLFMIQRNFLYFLSDSMKDLEKEFLTGDNKLFKKKLSIWIKLHQDIRRNAEELVLTFSPVIIIYYVSVIGNIVCAAFIQMKKDNDSMFQSICMSIYVMVALTYLFLLSDAAGRLTVEAEKLAFVVYSSPWYESNKTNTDTLRLVVTISNKPIHVTAYKAPVFLLNRETFLTFVASALSAFVTFSQMKDRFDQ?
Hhal_OR16	MTTIGIVVCGAFVQSMKENEMVVQSICMACYILITLVYYFLLSNTADELTTEAQDLAFIVYSTPWYDMTKSYADMMRLVITISTRRIEVTAYRAPVFLLNRETFAKFIVTAISAFVTLCQMKMVYG?
Hhal_OR17	ELCGLGVSTSNFICALLVTFYQAHYSQDLKRITDNMDRIAERILASDLRGADHFLQLYKRTSKLMAILTDYSIFFSFTLPIVYCFPVPVMDWMEGHYRSRHPVRIANPFNDKIPGVYELIAIVVACSIAFSTSKKAAMDCLFVTFFSIQSDFLKYLSVAMSELQKELRDEDSPLTRNKLITWFRLHQDIIRNTNDLIETISPVIITYYMTTIGIVVCGAFVQSMVTYVRNFRNWQTYIICSKHYDNLSMFQKENELFIQSISIGGYIMITLIYYFLLSNTADELTTEAQKLAFVVYSTPWYDMKKRNADMVQLVVTISTRPIEVTAYMAPTFLLNRETYAK
Hhal_OR18	MPAPKFVDHYRALLTGLRRVGLATPWIEMPSLLGRLPYLFYNSLLVSIVVYMLCCYVYSVTTITIPFQELCGLGVSTSNFTCALMLTFYQISYSEELKRITDNMDRIAERILSGELAGAEHFLKLYKRTSRLMAILTNQSIFFSFALPLVYSFPVPLMDWMEGHYRSRHPFRIASPFDDKLPGVYELIMLIMTCSISYSTSKKAAMDCLFVTLFTIQSDFLKYLSVAMTELQKELKIGNSTQVRNKFVLWFRLHQDITSANRQ?
Hhal_OR19	MQSIGVGSYVLVTVLLMLLLSNTAEDLCTKAQRIAFVAYDVPWFEMDKTNADMLQMVINNSSKDIHVTAYRAPIFLLNRQTFAAFIINCIKAFVTLVQMKRCFG?
Hhal_OR20	NSVILAAIGTLIYCLSVPAMDWYADQYRSHFPVLIESPFDERVPVAYEIVVFLVAACMIVSIAKKIVTDCLLISLFKIEIAFFKYLSLSLASMKKGFLKGDHAFIDKKLKLWIGIHQSVLRSVDELILISSPMVIMYYVTVISIVVCGTFVQIMKDNENIFQSLSITVFISITLLYYFLLANTADQLTAV
Hhal_OR21	NSVILAAIGTLIYCLSVPAMDWYADQYRSHFPVLIESPFDERVPVAYEIVVFLVAACMIVSIAKKIVTDCLLISLFKIEIAFFKYLSLSLASMKKGFLLKGDNAFIDRKLKLWIGIHQSVLR
Hhal_OR22	MVCYMLFLHLYSLTQISSPFPDLFHFGISGTLYGCSLSITVYLALCRERMKTITDGLDSIAETIFRNELGGADFLEQLYKKNAKVMTVLTNNSLFISFITPVTFCWSVPFISWLAGKYRSRLPIPIESPYNYRVPVIYELMVVLMSSCLIIASSKKAVADCLFMSVFNAQITILKYLYVTKRYLQVGYDNDIMVDRKKLVLWIKLHQKINENIRQLIETFSPLLIIYSVGVITIVVSGASVLVMNDNNNLIQPISIGTFIAITVLYYYLLSNTAEELSTEKAQKLAFMAYNLPWYQMKKADADIVRMVILKTNRPIHVTAYCAPVFLLNRETFNAFMVTTISAFLTLSQIKDRFD?
Hhal_OR23	LFQGKLKVIINKIDSIAATIQQNEIGGSEFLQEMYKKHAKLMVVLANNSIYFGYLTPMIFCLSVPTMDWYAGNYRANLPIQIDAPYDYHIPLVYELMVLLLSCCLAVSTTKKAATDCLFMSLFNIQITFLKYLSITKSYIQDDFNSTNKTFSKRKLIIWIRLHQQVNLNIQQLVSIFSPLVILYSVGTIMIVVCGTFVQIMDDNNNLMQSISIGIYVAMTCLNQFLMSRTADELTQEVNMNILLSWKEVVR
Hhal_OR24	MVCYMLFLYIYPIMKNSIPFAELCLLGNGFALLGCSLAITLYLVLFKGKLKVIIENMDSIADIIHQNELGGAVFLQEMYKKNARLMKVLTNNSIYFGFLTPVIFCWSVPTMGWFSGNYRANLPIQIDSPYDYHIPLVYELMVLLLSCCLAVSTTKKAATDCLFMSLFNIQITFLKYLSITKSYIQDDFRSTNKAIVKRKLIIWIRLHQQINLNIQQLVAIFSPLVILYSVAIIIIVVCGAFVQIM
Hhal_OR25	GTLAIIRRIDMYLNSDKYKDLTERYLSLYPDSPELKADVQKYGKIIRSIPRIMFLFTAVPMVTVGLLPAVIAITGGPRDLGVPAIYPFDPAEYIFVFCFLCFFQSTAAFHSTLSSLLFENMFNTFACRQLALTKHLSRELYRILSTAKVDVKGVATFESHDGTLMSKEESNQTVLAELKQWVKNHQQSSRLARDLQDVYSISLFVQFVFTGSILCMSAFVVANVVGGIVKVIFCGFYVLGLMVELLITCRLGNLILYESDSLEAMIEGTHVYALPGNIYKEWLRMILIKAKVPTKIVAVSLFPLDVETFKSVSITN
Hhal_OR26	MELEEGMYRSGFNRIVSFVTCMRGPLENPGKGLWYGKLYIAYITYIEFAVIVNWVTIGTVFLKPGMTVEVRCFTGFPVVASAFCCIRRVDMFLNRQRYKKLMEDYLSLYDNSPELNKDVLHYAKIIGNIPRILFFITALPMIIMGVIPILVAIVGGVRITGGYTCTLRALCFENMFNMFACRQLALIRQLSRELRRILKIPHVDDSGELKYQNDEGILYSPEEAKNVVIEELKQWVKNHQKSMRMAKELQDMYSISLCIQFAFTGLLLCTTAFVMANKVGGMMNLFFCGAYLIGLFIELLITCRIGDLILYESNMLERTVEGTHVYVLPSDVYKNWLRLILTRAKVPTRLSALGVFPLDMETYKSFIVLTYSFFTLLKELKHET?
Hhal_OR27	MKEVDIDSRYFRAIGLWQFVVDYKATYWVLFNFALASVFFVNISVQLMNTLTGGYEFSLLTEKLSVNLTVMESVIKIIYYCAKRRKLYSLSLCFRRDFLICRNHDREVADEVLNTGFSSVNTVTKGFVVMIFTTVGLWNSFPFLRCLTGDCSKWNIMPSWYPEAMDGLPAFIYIFEFFIMVFCAALLYNVNCFFSALALSLSSQFQLLTKSFSSIETNAERRKGCKIYNMNVLLRECLIDHQRLLRLVKEMEDMYNPIFLFQMLTSTFTICLVLVQLNDRTSSKGEMPVAMVCKFFMYLMFGSMELLVYSWGGQIIYDQTGEVHRSLYESGWASASHYFRKSVLIAQIRTLRPEYLTAGKFYAVDLASFTQIIKASYSYFTFLHGSGGSSR?
Hhal_OR28	MERNQEFNYVNSTYFRMFGPSQMNVFFEERPHNHEGLTSWKLRRAFSYFIAFVYFPTFCLIETTGILFGRNSELEEVIFAIAYISFMVQMVIKLSYFHWKIEDFRELCLQFEYFHTSRHRPDFAKGYLEEASDSLRRTAKVYNFVIYVNLILWNLNPLVVQPVRFVLNLTGFTDDKDATLIPDIFPVVYMFDETKTWYLRTLTGCLEWIVLNAGLCHAVALELFFMSLFLMLAAEVEVINKSAQSTEELGREIERDYSTLLGPRDDLDRIDITLLIEDHRIVLKKINKVSDIMNPLLGLAIGYCMVVLPTLGVVITKAIRDAKSTTEAFLNIITWIGATITELLVLFMYSWICAKLKDSEEGISEAVYSTNWYERDIKYKKTVLFIMMKSLRPKKMRML…
Hhal_OR29	MGCSIFLLWLVQLIFYLETAATTLFLTTKKIGEVMNPILGLVVGNCMVLLCTLALVITTKMKTASSFSEVFREVFGFIVVMTTSLITLYLYSWMCGELKSSEEAVFGAVYSSDWYNRNKDYRDNVLIVMRQSYTSRPLRMMSMGDMDKETFIKGLKGIYTYYNFLTHFE?
Hhal_OR30	MFLGRKGDLAQVAFDLSYVAHIVQLVIKMGYFLYYIEDIRCLCLRFERFHTSKHRPIFSRRLLGERGQFLRRLASTYYTVIYMNFLFWIITPLFIQPIIYGLTQAGFIAPTGPQNIIPKFFPVRYPFDETSTRNRIIIACMEFTVLSAGFTYFIPIDQFFVSVIVMVCSEIDVICKSVMTSKELTKELDRDYSLLLGSEDTRDRIDLKLFIEDHQRALRTTKKIGEVMNPILGLVVGNCMVLLCTLALVITTKMKTASSFSEVFREVFGFIVVMTTSLITLYLYSWMCGELKSSEEAVFGAVYSSDWYNRNKDYRDNVLIVMRQSYTSRPLRMMSMGDMDKETFIKGLKGIYTYYNFLTHFE?
Hhal_OR31	AFTKMGVFWFRMEEMATLFDLLREDFLTCIPPHKKSKAKEIYRSITKRSNLFCFLAFFANTMTVVTWIAMPGFDTNLEGTGRKKIIAGWYPFPYSETPYYEVVVTYESVLMVWFGLSLCPYECFLVQLLSGLCAHFTVLNHHLATLTKEDVFGKIPENHGGVNAVMNEELKKIFDDYNKLLRYGDILKDVYNVFVTIILGMVMTDLITASLHLLFVSKNHVYS
Hhal_OR32	MAFASMILCMSSWIIVPGIDGVDDTGAVSKKILGGWYPFPFSRPPWNYIVFYYEMLLMSSHGSLISLFECVMIQPLLCLCAHFTVLGHHISTLKISDVVYSKSKNELHYMNSELRAILLDYDRLLRYTAVMQDILNLLVTAILGTGIVILIIGVLQFKFGTLDPMFVFHFLTFLSYQATEVFLICTSSSALHSASSDICFSIYSSDWYLADREYARTAQMIMVRTYKPSTLTAIKMYPVSVEILVGLFQFTYTAAMVLSK?
Hhal_OR33	MKEGSNARCLAQKRPFLAMEPRRPLQEASILEGLATMHMKFYGLWYCLNVTRTTGKVSRLFILVCALIVIIASTYVMFQIIYMFTIHLDLQKIAFVYLIVAPCMQDFYKVIFFLAKMQEICLIYDTLLVDFLESIPKHKMPVVKEIYRRTAKKCNQVCSFAFSGLIIAGSIWLFVPGYDTDDPTSDRKKVLNGWYPFHYSESPRYELVYAYECIMTLWCGGWYCIFECAILMPLICLCGHFDVLSYHIATLKKSDMVHVLGRSSASHLESNAFLNDQLKYILKDYEKLIRYGDTIRETYNLVITIILGVEIGNLTVIVLHLIFEDKDAMFLVKTGTYMSFQLIEVILICFSSDMMGEACKEAKLI?
Hhal_OR34	MLLVGLYSHFVVLGYHLSTLKKNDKAVVKAGVDTKIDEAFNIELKKIMQDYNKLLRYSTLLRTTYNAITTVTLGLDIGVLILTIMFLMFGSSDGLSTFKMMMYFSFALIEITLLCVTSSIVGSASMSIHDSAYSSDWYVADKKFATTAQMIMIRSMIPVSLTALKMYPVNMETMIGVRFYRV?
Hhal_OR35	MHKEFVAIIRDHQYLLRCGKIIKECYNTYITALLLAGGNLMIITVFQFFYGKKDIPTTINFVFYLSYGVMEISLLCWTTTLLETASTNIAFSIYSSDWYTCHKKLRNTGQMIMLRSEKPLSLAGFKVYHVNLETLMNIMQFTYSSSALMSRMVE?
Hhal_OR36	MAPERVMEKDLMDGLSIFFVKYLGFWGTVNTYRTSGKANFFFKVQWFLTFLCIPFPIFQFMSPAYIKFDLEKATIIMLNTLSFLQMTFKQVVYSMNLKEHAALLEVMTNDILRSLPEYKKPNAKRIFKRITKKCNFWCFIAVVIAFTAVSLWTMNPCISSEYIANHVGNMKDVTTGPKKILGGWYPIPFTRSPWEEIVYVYEFLLFFWVGYTVMIYELVITMEVMTLHAQVSVLNYHVSTLSKKEIVQYSDKKGLTQGEVEDLFYKELLAIIRDQEMLFGYGERLKNCFNGYITMLLATGGLLLIASIFQFLFGAKDAIVSINYMFYLLYEVAEFIFLCFATTMLETSSTNIAFSIYNSEWFTSDKRSRDTIQMIMIRSRKPMSLIAVKMYPVNVETLM…
Hhal_OR37	MAPERVMEKDLMDGLSIFFVKYLGFWGTVNTYRTSGKVNLLFKIQWFLTFLCVPFPIFQFMSPAYIKFDLEKATIIILNTTSFFQMTFKQAVYSMNIKEHAILLEVMTKDILRSLPEYKKPHAKRIFEKISKRCNFWCFIAVVITFTAVSLWTMNPCISSEYIANHVGNMKDVTTGPKKILGGWYPVPFTRSPWEEIVYAYEFLWFFWIGYNVAIYELVITMEVLTLHAQMSVLNYHVSTLSKKEIVQHSGKKGLTQREVEDLFYQELLAIIRDHEMLLGYGNRLRNCFNAYITMLLATGGLLLIASIFQFLFGAKDAVVSVNYMLYLLYEVAEFIFLCTATTMLETSSTNIAFSIYSSEWYTSDKRSRDTIQMIMIRSRKPMSLIAVKMYPVNVETLM…
Hhal_OR38	MSHEPFIKDSDVIDGLNIKYLKFFGLWKVINDYRTTGNRNLFIKFKVFLTLFLAVPYVLCQYICYFFIKADLQKATILNLHSLPALHICWKILIFWLRMDSQCRLLGLVRKDFIKVPKEKREAAKEIYEKITKTANLFCVAAFILDSSVIIIAILFPGVSVDYILYHTGNVFDVTTGRKKILAGWYPLPINESPYYEMVLVYEAVLVGWGGMMLAVYDSLVCQSLMSLYAQYKVLGYHVSTLKIDSHSRRTKNGENNDSEMLKELKVILQDHQRLLRYYIEIFSYPAFSSSPILLAP?
Hhal_OR39	RILVFWVRMDSQCKLYNLIQKDFLHIPQYKMAKASIIYRKITKNANLLCILAFVMDFSVAFAIASIPGVPVDYILYHKGSMFDVKTGRKKILSGWYPLPMDQSPYYEIIFAYEMVCVLTGGLFQPIYICLFYQVLVALIAQFEVLGYHVSTFNISPNSDISQINYNPSAECSIIDSDSYNQNNINSNSNISHRKKITSEKSDSDISEDLYRILQDHQTLLSYADELRSVYNPLVTMNLGLAICFLIVSVFQYQSGETRDIVFVFKALLFMAAQMIELFMFCFGSSSLQAASSDLQLAVYSSDWYKADVKLRKTAQMLMVGAKKGVTLTAIKMYPVNKETLMSVSSYNLS
Hhal_OR40	MQYQQPLRGPDVIDGLSIWYLKLFGFWKIINDFRTTGKRNLFFKFEFIMSILISFPYIACQFSSYLTIDVDIQKATLINFYCLPAVTMCSRILVFWFHADSQCRLFNLIKKDFLCIPENKKAETRKIYRRVSKSCNMMCMFAFVLDLSVVFTTVGIPGIPVDYILYHTGSMFDVTTGRKKILCAWYPLPMAEYPYYEIIFVYEMMCVLLGGIYLPIYASLFYQVAVALHAQFLVLGYHVSTLKINPNIKQKKKNMSSGITEDLYKILLDHQKLLSYADELRSVYNPLVTINLGGAIGILIVSVFQSHMGETRDIVFVLKSILYAASIMIELLMFCYSSSLIQAASSDLHFAIYSSDWYKADTKFRNTAQMMMVRAKKGVNLTAIRMYPVNLETLMSIFQ…
Hhal_OR41	MGYQVIEDSDIIDGLSVRYLKIFGIWKVINDYRTSEKRNYILKFQLIITLVLAIPSIIPQYFSFLVIQVDIQKATILNFHSLPSLQVLCKLLVFWFRIDSLCKLYNLMTKDFLDKTIPDCEIESVKHIYTKMSKRTNIIVLTACIVINCGVFLLVLFPSISVDYILYHTGNMYEVTTGRKKISTGWYPLPMDKSPWYEIILVYEGLVVLWAGSFIFVFMCLYYQLLMCLHAQFIVLGSHVSTLKIESLFEELEATDRIKNVEMYKKLYRILQDHQKLISFADELRTVYNPLVTMILGMGISVLIIAVFQFLLGKTGDPMFILRSFMFLLYQCIEVSMFCYSSSFIETASSDLHFAIYSSDWYKAGTKFRKAAQMMMIRARKGVTLTAIRMYPINLETIM…
Hhal_OR42	CKHLLFCFRLESICRLNNLMMKDFLKESIPEYQREKVISIYRKISKQTNIFCLVAFVVITIGVSLICIPEVPVDYILYHTGNMFAITTGRCKISTGWYPLPMDKSPWYEIVLVYECIVVLWASSFVTAFMFLYFQILMSLYAQFVVLGSHISDLNIDSDYQKNSIEYRILNLQNNRELHRILQDHQKLLSYAAELRSVYNPLVTMILGAGMSVLVIAVFQFLFVST
Hhal_OR43	CCKHLVFWFHLDRICRLNNLMTKNFLKESIPEFQSEKVISIYRKIIKQTNIFCLVALVVVFTGLSLIVLNPDVPVDYILYHTGNMFDITTGRFKISTGWYPLPMDKSPWYEIVLVYEGTLVVWGSLFVLAFICFYYQILMCLYAHFVVLGSHISDLNIDSDYQKNSIEYKKFNLQRYRELYRILQDHQKLLSYTAELKSVYNPLVTMILGVGISVLVLAVFHFMFGQTGDLVFIIRSFCYVLYQSIEVTMFCYGSSFIQTAVS
Hhal_OR44	MALTQIFNSYIFFLSYQSSDLHFAIYSSDWYKADVKFRKAAQMMMIRAKKGVTLTATRIYPVNVETIMAV
Hhal_OR45	LHALARHLVFWFNIDSICRLYNLMRKDFLEKTVNDIEREKVEFIYRKFSREINTTCLVVFIVINIAGSFILIFPGISVDYILYHTGSMSAVTTGRKKLSTGWYPLPMDTSPCYEIVVLYEGILVTWTASSIIVFMCLYYQLLMCLHAQFAMTVSHVSTLKIDYKYEKNNIESSFTNHQVYSRLYRILQDHQKLLSYAAELRSVYNPLVTMILGVGMSVLVIGVFQFLFVST
Hhal_OR46	ALCKHLVFWFNIDSISRLYNLMRKDFLEKSVNDIEREKVDFIFRKFSKETNRTCFLVFMVINVAGSFILLFPGISVDYILYHTGKLSAVTTGRRKLSTGWYPLPMDTSPCYEIVILYEGFFVTWCGYSILVFMCLYYQLLKCLHAQFALIVSHVSTLKIDYEYEKNSIEYRFTNQQVYSRMYRILQDHQKLLSSDLHSAIYSSDWYKADVKFRKAVQMMMIRAKKGETLTAIRMYPVNAETIMAV
Hhal_OR47	MEAMRDSDVIDGLSIRYLKIFGIWKIINDYRTTGNKNMILKIQVIVTVMLSVPSILSQYLALFVIEVDIQKATILNFHALPPLQALSKQLVFWFNIDSICRLYNLMRKDFLEKTVNDIEREKVEFIYRKFSRETNTTCLVAFIVINIAGSFVLLFPGISVDYILYHTGKLSAVTTGRRKISTGWYPLPMDTSPCYEIVVLYEGILVMWCGYAIIIFMCLYYQLLMCLRTQFALIVSHVSTLKIDYEYEKNSIEYRFTNQQVYSRMYRILQDHQKLLSYAAELRSVYNPLVTMILGVGMSVLVIAVFQFLFGQRGDLM
Hhal_OR48	IQICCKIMVIWFRLDSQCRLFNLVRKDFIYIPEYNREAANKIFKEISNKANILCIAAFIVNTAVIISSIAVPGISVDYILYHTGNMDAITSGRKKILGGWYPLQMDESPHYEIVFVYETTFILWAGILLAVYISLFYQVLMCLYAQFSVLCIHVSSLRSDPDAEKKYRNRKVDSEIYKELYIIIRNHQKLLSYANELRSVYNPLVTMILGIGIFVLIIAVFQFLFGSPGNPTFIFKSLLFLAYQGIEVCMFCFGSSYVETASSDLHFAIYSSDWYKADIKFQKAAQMMMIRTRKGVTLTAIRMYNINVETMMSVSNIT
Hhal_OR49	LSKIQICIKVLVVWFFLRIQCRLSNLMKKDFIDLPEHKKSEAKQIFKKIAFQTNLLSVAAFIINTSYYIVSIGFPDTPVDYILHHTGNTFRATTGRMKIVGGWYPIPFDKTPYFEIIFFYEASMMMWVGTFLAVYVSLFYQTLMCLYAQFAVLGIKLTTLDSGDGKEKIWKSDSERYNELLAIIKYHQKLLRYADELRLVYNPLVTMILGTGVFVLILAAFQFLFGTTTSTIFIVKSLIFLPYQAIEVCMFCFASSYLETASSDVLFAIYNSDWYKADIKFRKSAQMMMIRAKKGETLKSVSIYPINVETMMS
Hhal_OR50	VFLVNLITLIFAVNFPVASVDYILYHTGNMDAVTTGRKKIFGGWYPLPMDKTPYYEIIYFFEAAFHLWAGMLLAAYISLFYQVLMCLYAQFSILSLRLSSLKVEKENSQDINGDSKIYKELYMIIKEHKKLLRF
Hhal_OR51	CKIVVFWFKIESQCKLFDLLKKDFLSVPEEMRPEAAEIFKKITRRTNKLCLAAFIVNISIIISSIADPAISVDYILYHTGDMAAVTTGKKKMLGGWYPVPMAETPYYELIYVYEAVAGTLGGFLLAMYVCLFYQVLMCLYAQFTILCLKTSALKIKSDNGRINSSIYKELNEILKEHQKLLSYAKELRSVYNPLVTLIIGIGLFILIIAIFQFLFGGKSDFMFIFKSLQLLVYQCVEVSMFCFGSTYIETASSDLQFAIYSSDWYMTGMKFRKEAQMMMIRATKGETLTALRVYPINVETIMS
Hhal_OR52	MSDQAIEDSEVLDGLNIRYLKFFGLWKVINDFRMTGKRNKIIKIKVFITFAFALPYIFCQSMSYFVINVDLQKAIFLNLHLFPGTQMCCKIIVFWFRIGSQCKLFNLLKKDFLSVPKGMQSKANKIFTKITRRTNVLCMAAFVVNASIVILSIVDPGISVDYILYHTGDMAAVTTGKKKILGGWYPVPMSETPYYEIIFVYEAIAGSWAGILLAVYVCLFYQVLMCLYAQFTILDLKASSLKIKPINSRRKYKINSQINSSMLKELYEILQEHQKLLRYHT?
Hhal_OR53	MVKYIHFYKSVFPFLKICLFQQSSDLQFAIYSSDWYKADIKFRKAAQMMMIRARKGVTLTAIRMYPINLETM
Hhal_OR54	MSSQQGIADSDVLDGLSIRYLKFFGLWSVINEYRTTGKRNGIIKLKLFITLLLSIPYIFSQYLSYFIIEVDLQKATFLNLHSLPALQICSKVLVFWFRIDNVCKLYNLIRKDFLSLPEHKRDGAKCIYMKITKTSNMLCKAAFIVNSSIVALYVMQPGISVDYILHHTGNMAAVKGGRQKIMHGWYPLPIDRSPYYEAIFVYETMLIIWDGILLAVYDSLFYQLLMCLYAQFTVLGFHLSTLKIVASQDPNSRLNDSNSPIYRELYKIIKDHKKLIREVQEAPCSYLGLCCFWSIKGLKSLCSASGLHPLRRRQSSDLQFAIYSSDWYKADIKFRKTAQMMMMRARKGVTLTALRMYPVNVETIMSILQFTYSVTALMSRKAEIK?
Hhal_OR55	CKVLVLWFRIDSQSRLFNLLKKDFFGIPKSKEGEAKSIFSKMTSECNKLCSAAFLINTSVVILSIIDPGISVDYIMYHTGNMHAVTSGKKKILGGWYPLPIDKSPYYEAVFVYEILLIIWGGILLAVYVCLFYQVLMCLYAQFSVLALQVSTLKYSYIQDGKGRESVNSKLYKELYEVIKEHQKILRYAEELRSVYNPLVTMILGVGIFVLIIAVFQFLFGSTGNPMFIFRSLQFLAYQGIEVSMFCFGSSYIQNAVSKL
Hhal_OR56	MRHLAAITDSDVIDGLNIGFLKIFGVWGIINDYRTTGKKNFVSKFQVFITLLLAVPYIFCQNLSYFMIKVDIQKATFLNLHALPALQMCCKVMVFWFRLDSQSRLYSLVKKDFIHVPEEKKDEAAKIFKKITTKANLLCLAAFLVDLSITAFSIADPSISVDYLLHGTGSMTAVVGGKEKIMGGWYPLPMADWPYYEAIFIFETVLMIWSGVLLALYVSLFYQVLICLYAQFVVLNLHVSTLKNHFSIDCDRKNINNREVHSSLNKEEIYAVAKDHQRLLSYANELRSVYNPLVTMILGMGVFVLIIGVFQFLFGKSTKPMFIFKFMLLLAYQGVEVSMFCFGSSALETASSDLQFAIYSSDWYKKDIQFRKAVQMVMVGARKGVTLTAVRMYPVNVET…
Hhal_OR57	VQMFCKMLVFWFRIDSQSKLYNLVRKDFLDIPLHKRTVAKEIYKNITKKSNVFCNAAFLVNASIVTIAIVCPGLPVDYILYHTGNMDAVTTGRKKVLGGWYPFPMAQSPYFEAIFVYEAVILVIGGIFLGSYVCLFFQVLMCLYAQFAVLGYHLSTLKISPERGDTRVTENRRDDSKMYKELYGIVKEHRKLLSYANELRSVYNPLVTMILGMGLLVLIISVFQFLFVS
Hhal_OR58	MSYQTVIADSDVIHGLNVGYLKFFGIWKTIKEYRACGKRNAIIKIKVFITLLLALPYIFCQYLSYFMIKVDIQKATFLNLHTLPALQMCCKILVFWFRLDSQSKLYDLMRKDFISIPKSNTSVTDEIYEKIAKKSNVLCKAAFVVNTSIVVLSIADPGISVDYILYHTGNMNTVTTGKKKIMGGWYPLPIDKSPFYEIIFAYEMIVMIWGGLFLAVYICMFYQVLMCLYAQFAVLSHHLTTLKFKLNQKTNQRNNSLLYNQLRDIIKDHQKLLSYANELRSVYNPLVTMILGMGIFVLVIAVFQFLFGKKGNPMFIFKFFQFLAYQAIEVSMFCFGSSYIETASSDLQFAIYSSDWYKADVKFRKAAQMMMVRSRKGETLTAIRMYVSRLDKVVAGSGW…
Hhal_OR59	IQACCKVLVLWTRLGSICKLSGLMKKEFIEISEENKAAASEICKKITYKSNILYKTALCMNAGSAVVYLLSPGISVDYILYHTGNMAAVTTGRKKHLAAWYPLPFDNSPYFEIVFAFEALLISWDAIILVVYICMYYQILTCLYVQFTLLGLQMSSLKNENIKKKDNIIKKADRTTYDKLYRALESHKELLSYTNELKTVYNPLVTMILGIGIFVLIMSVFQFLFSKTGDIMVIIKSLQFLGFHGLEVSMFCFGSSAIESASSELDFAIYSSYWYEGDNRFKMAVQMVTMRAKKGMTLTAIRMLPINLETMVS
Hhal_OR60	MFVFKSLQFLASEGLEVSIFCFGSSYLEEASSDLHFAIYSSDWYKAGTKFRKAAQMMMIRSKKGVTLTALKMYPISLETLMSV
Hhal_OR61	MICRILVFWFRMDRQCRLYNLLKKDFLHIPENKRVLVDKVYQKICKTSNICCTASMIVNFSIIGLYIFNPGISVDYILYHTGNMDAVTTGRKKILGGWYPLPMAQTPYYEIIFVYEATCVSWAGILLAVYFCLFFQVLISLYAQFTVLGVHISTLKFQSNKKDRKCDTKMFKELSQILRDHQKLLRCPLLIFFFHRQSSDLHFTIYSSDWYMAGTKFRKAAQMMMIRAKKGETLTAIGMYPVNRETLMTV
Hhal_OR62	CRLLVFWYRMGSQCRLVNLLKKDFLNIPTQNRKAVDEMYKKISKTSNMCCTTYMISNIIIVVLLIAKPDTSVDYILYHTGNMDAITTGRKKILGGWYPFPMNESPYYELIFIYESICSIWTGLLLVVYFCLFFQVLFSLYAQFMVLGLHIGTLKIEDQDQVHKNDIKMYETFQRVLKDHQNLLR
Hhal_OR63	MYSGSWRTHQFWFRSQSAMIKEGIKDSDIIDGLSLRYLKFFGIWRIVNEYRTTGKKNAILKLHLLGTLLLGIPYVIFQFMSYFVIKVDIQKATILNFNAIPALQLCCRMFVFTFCMESQCRLYNVLRKDFLNIPKQNLEVKEIFMSISKTSNFCCTMSLAVNGSIVLFYIIYPGVSVDYILYHTGSMAAVRTGRKKILGGWYPVPIDQSPYYEIVFAYEAIVLLWGGFFLAVYFVLFYQVLMCLYAQFSALGLQMSSLKIEQYRSDINTSLNHNYISSTVYEELYKLLKDHQKLLRYTEELRNVYNPLVTMTLGMGILILIIGAQTGDPVYIFRFLQLLAYQGIEVSLFCIGSSSLQTASSDLQFAIYSSDWYKADIQFRKTAQMLMVRANKGVTLTAI…
Hhal_OR64	MERLYITKFIILRGHQFATRSRSVMIDEGIEDSDILEGLNVRYLKIFGLWKVINDYRKTGNRNGIIKFEVFCTFILTLPYVICQYMSYFNIEVDIQKATFLNLYPLPALQMCCRIAVFWFRIDIQCRLYDLIKKNFLNIPEGSRAQIEEIYKRISKVSNMCCMATLIVNATIVSLYVVNPGISVDYILYHTGSMTEVTTGRKKILGGWYPVPMAESPYYEIIFVYEAICILWGGLFLAVYFSLYYHVLVCLYAHFTVLGFQIENLKMKSVKNGGSKSCIKRDQNNNSIVYENLIDIIRDHQKLLRYFEELRTVYNPLVTLTLGIGVIVLIIGAIQFLLGKSINPGFIFQISEVFALQGLEVCMFCFGSSSIEAAGLTGLAFRQSSGLQFAIYSSDWYKA…
Hhal_OR65	MSYPAEIRVSDVIQGLDIRFLIRSGMMRFINDYRTTGKMNPMIKIHLIGTFIISLPYMVFQCLSLFKVQYDIKKGTFVILHPMAAFQIYCRILVLWFNIERQGKLYNIIRKDFLNIPKEMSHDASELYKKQNRTSNLCCNATFLWNASIELVYIFFPGVSVDYIENREINKKVVNTGKNKIFSGWYPVPMSEYPYYEIIYIYEAMCLLWASTLLGLYFCMYFQLLMCLCTQYVALGYRVANLKIDPVIYKLDKKYKSSIYQELCQIVKDHQKLLSYTDELTSVYNPLVTMTLGIGIAVLIIGAIQFLLGKTSDPEIIFKLIQMFSFRTFFEVSMFCFGSSRIEEASSDLQDAIYSSDWYKADTNFKIGAQMMMIRAKKRVNLTALFLYPVNLATLGSIV…
Hhal_OR66	MSLFCYGSSLIETASTDLHFAVYCSDWYRADTKFRKSAQMMMIRARKNMNLTAIVMYPINMETLGSICQFTYSTAALMSGMVE?
Hhal_OR67	CRIIVFWFRMDSQCKLYDLMRNDFFDIPERLRGKVKELYKETNKLSNICCLIPFIWNTGIEIWFIAFPGVSVEYIQHRTGSMSAVTTGSKKILSGWYPFPVEEYPNYQLVFAYETLCLLWAANVMAMYFSLFYQILMCLYAQFVVLGFRLSNLKVEFRDDDIATLKTSGQEKKNPRINEELNAILRDHQKLLRYTEELRSIYNPLVTMTLGLGILIITIGAAQLLLGKTSDPSFLFQLFQIFSFQFIEVSLFCFGSSRIESAVS
Hhal_OR68	MDYEAVIKDSDVIDGLSIRFLKFFGMWKAINDYRTRGKKNIIIKIHLLGSLMITIPYVVFQVQSFFTIQFDIQKITFISLHALPALQMCCRLLLFWFQLNRVCRLYDMIRNNFINIPEDMKDQMRDLYINTNRTLNLNCLVVFIWNIGIVLIFSISPRVPIDYIRYHTGSIAEVKTGRMKILSGWFPFPMDEYPYYEIIYVYEVFCLSWATTLVSVYFCLFYQVLMCLYVQFTVLGASLSNLKIDCPDFRQSKRHKNIIQNRNSNLYEELYECLQDHQKLLRYTDDLRKVYNPLVTVTFGIGILVLFMGALQILLGKTCDLSFLFQLFQIVSFQFIEVSLFCFGSSRIETVSTDLQFAIYSSDWYKADVKFRKAAQMLMVRTRKSSTLTAIVMYPVNLE…
Hhal_OR69	MAAVKTGRKKILSGWFPCPMDEYPYYEIIYVYEAFCLLWAATLLNVYFCMFYQVLMCLYAQFTVLGARLSNLKLDFPDFGLSKRHKNIIQNCNYNLYQELYESLRDHQKLLRYTDDLRKFYNPLVTVTLGIGILLLFMGAVQILLSTDLQFAIYCSDWYKADVRFRRAAQMLMIRTRKSSTLTAIVMYPVNLETLGAVSKGRGGKP?
Hhal_OR70	MVTITLGIGIMVLIIAAVQLLLGKTSDPSFIFQLVQVFSFEFLEVSLFCLGSSLIGTASSDLQFAIYCSDWYKLDVRFRKAAQMLMIRTNRNATLSAMVMYPVNLETLEAIIQFTYSATALMIGMVK?
Hhal_OR71	CCRILIFWFRMESISRLYNLMRNDFFNIPQHAKAGVKKIFKKISRLSNICCIFLLLWNAGIEILYLIFPGTSVDYIQHHTGSMAKVKTGRKKIFGGWYPVPMSEYPYYEIIFAYEFVCLFWAATLLAFYFCLFFQVLMCLYAQFLVLGFRLSSLKVDNDDSDSRKNNTYNKNNNTRIYEEL
Hhal_OR72	RILVFWFRMGTLCRLYNLMRNDFFNIPEHVKTGVKELYKKTSKMSNTCCMYVFIWNAGIEILYLFFPGMSVEYIQHHTGSMAEVKTGKKKIFGGWYPVPMSEFPYYEIIFVYESICLLWAATLLAVYFCLFFQLLMCLYGQFVVLGYRFANLKVDDADRKIRKNNPYNRNNSSRIYEELHQILLEHQKLLRYKYTDELRSVYNPLVTISLGIGVIVLIIGAVQILMGKTSDPGTIFQIIQVFSLEIMEVSLLCFGSSLIGTASSDLQFSIYCSDWYKADVKFRKAAQMLMVRSRKSSTLTAIVMYPVNLETLGAV
Hhal_OR73	TLNMLADTISPNFFMQVFATLSIVIFSAFTAVTSNESQHFSACLSTLATLLTYCWLGQMVTNATEALHFAAYNNKWYNCNRRMKMNLQILSSFTREPFEIRGCSIVRMNLQTFKEVVTDSYSYLMILITMDDTS?
Hhal_OR74	VPYPAWEAYEINTQGRRTLHFFTFYGAIAICWLVTASVDTVVLHLTNQLCDKLAILNNTLQLIGVDQEQRESVLMKKKVLPLQDYKDETILKTSLEEHCHLMRLTKSLSQFLNEVFIYQGVNSMAVLLVCLYIFSNSSDLVNDTVAFSGALVVVFLQVLTSCWSGELIKMRVSTI
Hhal_OR75	MAIDVFRKHRYVLRFLGIVLPGELADSWLRILFHIWFRYLSVCLPVLTLCFLFGITQLHDQYSVTACMYSFAGVVSTTSASFKLILLYSHRYDIKELVDFLKDFKADTTVGRITYVLIYFYEFLALSFRVIALIEIFMKAKLKLLMPFWTPFPRDNVMVAICTYFFFQGTAIIKTICNFFIDTLFLLISNQTCHRMFILRNTFRIIGLPEEEKLERLKHKHMLKLPPGAEDMVRESFKVIPWTTVIFLQLFVSCFAGELIKSR
Hhal_OR76	MDTFRNEKIALRLLGITFPKDLSSPVLKTMVTLYFWLQIAAEGYWAYLYFRGAYLYLHEHFLIRMVGLSAAISVSGTIAKLIAFKLNSGLLQELFDQLGGFVANTDRGKLVKKTTILYESAVAAILVTHNYGYFINSTPTRSTPYYSRYQTGPYEEVALDYWYTLYCVFVTLTGNVMGDTVFLLIINQICHRLLLLSNTVSVMGKQEKNSTMEKMDMRGGESDQEIIQMCVREHNTLLKFKNQLEELYNYVIVVQLAYSFSTICLTLFVISQEANVMEAMSELLPQTISLFLEIFLYCWAGQMINNHFEELRLAVYNSGWYDSCRKEDRSSVLIMQTFTTVPVEVTAVSVFHLNFQLYETICREAFTYYTIMSQLLGQ?
Hhal_OR77	MKFNAFRKHTICLTILGVRPPGGVKWKWLGVLLDIYLIVQLFCIATWGYLFFQGAFLYLPDAFMDRIVGVSAAVSVLGSLAKLITFRRKGHVLKELFDQLGGFPVNTARGRLVAKVVTIYEVSVAAIVVTHNMHIAIDPQIHRSSPYWTASMTSGTKQDIIRDYLFNLDSAIVALSANVIGDTLFLILTNQICHRLLLLAETVASIGKGIRPLEGLSVPEDATDEEVIRRCVDEHNLLLKMTKQVEELYDRIFLVQLVYSCSDACLTLFTISQYEDFVEAMNQLLPQFISLFLEIFLFCWGGQMINNHFERLHLASYDSEWYSLDEKNRSSILVIQTFTGRPVNVTSTSIFHMNFHTYETICKEVFSYYTIMRQLFSQK?
Hhal_OR78	MISITTLTIKYVLQREHPTMLDYTRAMNGVVACIAFVYAICKSLVLKLFGKNLWHLMDMVDDLGEVDEIAEPHRDSSVRHATLYLGLLCLIPATWTVCSMFYMHNIPFPTDWPWGDYTPFRYFISFTIDFIAATYCAVTHSTYDTIFPISAGAICGHIASISAKMEKLGRTGDKEKDKKILNECYRLHVALLKISDHINNTFGLVFLIQSIYTVLHACVIIYQVMKVSDITLAVLNTAPILASSYAQFLLFCYYGELLTDYFERLRFGFYNNHWYKLDMELKKTLVIMTLAANRTVRLEAYGITFAGHKTYVSGLQDSISYYLILKTVTTDT?
Hhal_OR79	MDERVIKSAIKLHVDLLHGADLVNSSYGILIMFQSLYAIVHAVIIIFYLVKVPDILNAVALSFMLMGAYSQLFLYCSSGQLLTTEFEKVHGAVFDNRWYRSKPSIRKSMVMMGIRSQKLVIVKNYRIFTALHTTFLQSCQESFSYFIVFRTLAANIKLS?
Hhal_OR80	MFFFIGIQLISVITVNSFIINTKIETAGDFTQVINSLIVSLSFITGILKLMILHFTSGKFKAMVDFLESFPSDGIVFPTRKKFLIYSVCNLTTISSWLIYGIVTKGWPWDADFAWDKTTPTGHCLGITLQIVSSLPGGTTHLMIDSVLGAAVERLRPQIKNLKNVYYRIGPNLKENKLIIKEAVELHNAIQRSVYLINNAFSLMFMFQVISLAPLICINAFVITKIGDVRYILTSVLPMSLCVCGQVYMFFGSGQLLATEMENMDHVCYDNEWYLAPVQTRRELTIIMECSRKQLSINAYGVAFANNVNLLAVVQQGYSYFLFLHTMADIIDSY?
Hhal_OR81	MERFCTRVLEYFEGDKLRLGFAPQRLMFKVMGCFWWKKPTLLQRIYGSFYWIGLQLLTLISVISFILNTNIKTAEDFTQIVNSLIVLMPFMMGIIKVEVLHINSTNFKAMVDFLESFPHDGTIFPAGHKFFINTSCNLITIGSWSVYGVMTRGYLWYAVFPWDTSTTLGHGLGIVLQIVSALPAGSTHLMIGSVMVAAVERLRPQINKLKVVFSKIGPNPEDNKHIIKEAVDLHSAIKRGVYLINNAIAIIFMVKVLSLVPLICINAFVITKVADIHYIVTNLLPMSLCVCGELYMFFGSGQILESEIEDMDHVCYDNEWYLAPVEDRRKLSIIIECSRKQLTINAYGIAYANNETLLAVVQQGYSYFLFLHTMADIIDSN?
Hhal_OR82	MIGSVMVAAVERLRPQISKLKVVFSKLGPNPEDNKHIIKEAVDLHSAIKRGVNLINNAMGIIFMVKVLSLVPLICINAFVITKVGDIHYIVINLLPMSLCVCGELFMFFGSGQILATEMENMDHVCYDNEWYLAPVEDRRKLSIIIECSRKQLTINAYGIAYANNGTLLAVVQQGYSYFLFLHTMADIFDKN?
Hhal_OR83	NLNTVLMGGVCFMKITGILLNEANIKWIIAKLEEMENRGKNMLGLNEYKMIADYRDRRCKLLVIIVFTYLSGLVQWVVRPIYDICNGRTSLIIEAVIPWDKDTIYGWTIVFILQFVHLTTAIMALIIIYVLYLSIMEMILCQIDVLHYSLKKLDFSPPGADYHSSITLRYCVKQHQDILSLCYRFHKVVNVQLFVFMMFSTVVLCLSVFELSSIKDTTLFKVSNLLELTLNTVFLIFMYCLYCHNTVDKLTEGTLRAAYKNNWYMGREEDKKSLDILCTMSIKPFEFGFIIPVNLDTFITV
Hhal_OR84	NEEYDKYAAYKYKLCRNYVLTIFIFLAGLIQLTIYSLYWTYHGHVSYIVETWVPWNTDNLQSLIILYTLQVVHSYTGLTAYATVYHLYMSIYEMILLEIKAFHIALSKLDFSPPGVGSHPPVSLDLCVKFHQDLLLLCRKFNETINVTLFLFIMFSSLTLCLSVFELSLV
Hhal_OR85	QQPKKGRRGESSLERPKRYSRLLSKLNWFGHWPTDDGLKGGLQRTASYTILFWTLCLFGAELFSSQQTFLSGDLIGMLGNLNEFFSGLQCYLATLVFVVYRQPLEEAMRLLEELTQEVTTELEEVAMEEFSRRRKNGKRAYYVFFGTFVMVCYWAVRPLLSMAIYGESSLIVHSWVPFAKDSLLGFFGNFMFQIVPCLSFCLGFCLFASIFVFLSEMFLGHFAMLGKKLNSMDYGKEPLESKLANCIDHHTRLLKICSMFQDITSVPLLTQCILYVLGLCISMFELSD
Hhal_OR86	MAKSYIQWPWEKENITEIWKWPIIFWLNIYGWWAEEASSTFWRKWLSRLRVICFINASACFWSMIFAIIVKFSQGDIMVNLFSVFGAGPGVVGTFKIVQCIRHRKPLKKAMDLLDVMMSEIDEPELEPIVRNGMKRCWIAFFLCLFFGSCISLHWLSRPLIILLFYGERTRIIDTWPVLDDDWFQWSITFLFQGTNVCLCGHTFYIFDNVYFCISESLLCQLRVLKYRLTHLKLDGSVGSDAALEICIKQHTQILKVCDKLKFASEGVIIFQCINTAIMLCTGIFILTLMEHINFNVLLNLGEITLVIIIILYFYCWYSNEITFQCSELATYAYMMDWTDGTFDQKKKLLNLMTMPMHPVIFGGIVEINLNTFINVMKTAFSYYNFLAAADAGGDHAK?
Hhal_OR87	MGWPFNRKEISEIWKWPHIFWLNIFGWWAEHAKTEFLRTWLSRYRFILCVYFTIVTSMMLIAVGVRCVQGGILDNMFTVFGACPGIVGIFKVYCLILFSKPLKNAMEGIDELFLDSKDPNETKMIRNTLKRVWIIFTFYLIMGSCISMHWVVRPVISAIFFGEKTRIVDTWPPFIDTWPQFFFSFCYQLPMILGLGHAFYIFDNIYFCISECILCNLAVLQYRLNRMKLKEKQGRSVDLVHSIEYYSKILRTCTYLRDSSSAVIIFQCIITVTILCSGVFIITMAEHTDVNVLMNLGEESTVVVFVLYFYCWYSNEIRFQCQDVCNAAYMSDWTNGTEENKKSLLVLMTRTAKPVMFGGILEIDLSTFFTVLKATFSYYNFLIACVSNK?
Hhal_OR88	MIQVYIKFAEGDIMQNLFTIFASGPGMVGIFKFFDLVIHRKILKSIMGRLSGLISEVNDPILNTMTRKAFKKTWIIFLSTLLVFDSVVLHWALRPIIAAILHKEKTRIIESWPVFLDTWTQFFLSYLFQVPGVILLGHSFYIYDNLYFCTSDVILCHFEILKHKLNRLVLNENEKSSKDLVSCVKYHSAILSVCNDFRDATSKVIIWQSINTVIMLCTGIFILTYLGKNINSNALMNLGEVSFTLCTCLYYYCWFSNEITLQCTKVSNAVYMTNWISAKSSDKKIMLITMTRAMHPVMFGGIMQINLSTFINVLKTTFSFYNFLIAVQVSSTKNE?
Hhal_OR89	MPEHLFARVLQCPARDFQENAVALEKEKPVRCLEMASSLIGKLVWGFVKFAEGDIMQNLFTIFAAGPGMVGLGKFLGIVFYRKQIKSVWDRLSAMISEADNPKLEHIARNSLKRTWILFIVYLSIFTASVTDWLMRPPAAAILYHKKARIVDTWPVFLDTWLQWFLSYLLQFPAIVLLGHSNYTYEILYFCTSEVILCHFKLLNYKLKHLVLRDNKESTEKLISCVKYHQNLLSVCNDFKNSTSKVLIWQFLNTVIMLCTGIFILTVLIKQTPYVAVINLFEVCTFEIMSLYLYCWYSNEITFQCSDVSNAVYMAEWINAKPSDKKTMLITMSKAEQPLLFGGILEIRLETFINILKTSFSFYNFLLAFQVNSTEK?
Hhal_OR90	MLFCLNFSGMVYVNGGSFLKAYVIYQTCAFIIFGTSLILFAYFEPKPLIAKLQTLHFLIALSQIFCKFLSIALNQRETVDILDNLEKLSKEAFTDQKNAEILKRANKSSTKLPKIFMYVFCGYYPLRTINLLIRYLVFKSPQKFVEASWIPPFLASNYLTGLIYQVATCLCTGFTNAAYTGLIIFLTIQLSGQIQILRRAMEDGYPIKECVVLHQKLLRLFFRINRLLNALMLAEYILSSLYSCISTFLILKSLSSGGKGVANNAYVLVLVLLRVFLICYCGNIIQTQGEKLHSSAYFGEWYRKSLPEKKSVQLMMSLTMVQPFKYNYRRILTVDMALFLKSIHTTYSYLTMLLSFADHK?
Hhal_OR91	TEKLQSIQITLTILSGLMKLCNAVLQQNKLNTLLLDFDGLWDEFYEEQLNREIMDKSEKFCRLLFKLYKYFVTVTPITNIVMALIGYLATGADQLILQIYMPFDNKKYYIPTQIVQMMLVISPLLANTTSFLLYLVASEQLTTYMRVLRRKLREEKICNQTIRQHQEVIKLLNNTNELFSWLLYFETTAISVECSCSAYALYKVHIKEGQRENVFIDLINFVFCFFTPYVISYCGSKITTESNLLFREAYNNAWYEHDLKAKKDLRILMLGASKILNLQYGNIVVFGMEHFKS
Hhal_OR92	MRVMTKVNSLMSGLLFFEYLLTSMQCCLSGYQLLADKKNDGIAGFFYHCTFFAISVTFSSVNCYCGDIIKLKSENIFEAAYCNNWYSLSNVERKKLLVLQLASSKPLTLSYRHLITFDLALYGIILKGAYSLVTVLQTMETV?
Hhal_OR93	MFSLCTPIYCLIAFAINLNLDPEDREPLFKIWDPLKYFFKIEDYFFIRMFYEFMMFSYALSTIGTLYLIYLIPSFMAASQIRFLIKMLSSKDLNVTACIEFHQKVLKYVKDINSLFTVHMFFEIILATLVITFRSYQLIMIITNYDHGAVVVSYYLILCFMVPLLVCYSGQMITDASEDLFHWTYQNEWYRLNTKDRKSLCIMMTAASIPLSLCYRNTVTFDMNRYMAV
Hhal_OR94	MVVPLMLCMWNKHGFQKMRTFLNAGNPKVISSFFFLSLCLLGPFIVCLSGHVITDSKEKLFISAYNNAWYSASPREKSSLVILLCQASKIKRLNYKNLLDFNMERYSVVVQGTYSYITLLQGADL?
Hhal_OR95	MVVPLMLCMWNKHGFQKMRTKEKLFISAYNNAWYSASPREKSSLVILLCQASKIKRLNYKNLLDFNMERYSVVVQGTYSYITLLQGADL?
Hhal_OR96	FYGIPQLITYMLYNKKANNVIERLKLLYGKRTEQWQWDMFHKNSKFVWIIIRFNLIAAFLFIVVYYLPPLLNDLFRLIFNAGGENMFSFPYPLKEIQSESRDFKYYGIFFVSLFWTTTTIFYGVGNITFHPIVCSYCCIEIQILRKTLEDGRKKKLLNDKTFLKKIIANHNEILRIVEDAQVVLGPAEGAQIATGGLLLTAFVFALMEIKGNIILLIAHISCLFVMTLLNFSICFFGEMLQLQGDKLFECLCGLPWDEMTPKTRKNFNLILLQARKPICISFKGLLPVNFESFKFV
Hhal_OR97	MKPRNCSRNVVTINVIADAQEVIGPAVAAQIALGAILLAAFLFSVMEIKGNISLTVTYIILFNIMASLNFTFCFFGEMLQTQGNELFECLCCLPWNEMTPKVRKDFNVILVLARRPILISYKGLLPVNFESFQFVMNSSYSFLMLLTSTKNANDM?
Hhal_OR98	MANTIAKRNEPWQKEILNNLLNPLWKIIRISTFYSLLLLTVAFYGPILFDTLSTVFTSAEPLNLNVTIDGLLPSVKKGNFFYYFLQWYNAFLEGLGLAHFIGLVSILPLLVNYIRVEIKILCRKIDEYSRRGVAEQEALLREIIEDHINIMRLTELTNKFLAAPLILQNVAAAAAITLFTYAMTNSISQGYDNVTALLFNLNSPIAMTMVVFLSCYSGEMLHLESLNIYDGFCQIQWYNMPKKRQKDILIILVQVQRPLRIQFRGNAVDLRAFKQ
Hhal_OR99	IRMMEKLILQCDKNLSSYNEHWEKKLIQTDTEKVKYIANCFSYGLTCFGIVYTIMHVIVNIVRSITGNPERYTVPLPFDGYLDDTKERNFNFYIYTLLSDLWLAFGVPNTVAFQCTIFYVVSCTTTEINIIKEYLRILQIGQNNNATILPDWNLNQIILKHGQILRFNDLQNQSIALPTLVQCRIIFTLSICFVMFLIL
Hhal_OR100	MAEAIPGKFHWYLRHGYDDYPSRTDHVLQECTSFEPVCVWYEGDPKEEAYDLVLLTFYESSDPPVELNFFEGYLNAKNERSFLFYTTLFCTYYQVIVGGMHIIAMLCMLPASVAYMCAELRVVGTRLQLWSKDRKNPHRDLVLRQIIQEHNDILALIHLMRKYFGELYISQNIIVPLSITLSLFSVTKALKAGNMDLVMNVSYTVVGWTSLTFISCYFSQHLYDESVRLSETLCKISWYKETPQVRRNLLVMMMATKKPIVLDYKGVIPMNLPRFREMKVT?
Hhal_OR101	GTITLSVYIYLVLNQKKLKKFLVQLKVLQRMRREEWEDEMFHKETDKFWRLYFLYSDFIAFYCIVYMTVSFLMDFIVGYFNPDAPSSRLPSAGQGFIDSTEPRSLNNFLASSISILYIAAIYPPFIATEGFLVFSMIYTRTEQKLLNKKVSILKYALENGELDVNKKIKEIINQHQIFLKQETIGFPITIKYATTSVILCLNLFTVSTALTTSEYSGTIIAVTAIGSLGTLLLILCTAGESLEAENSELQFNLYDLPWDQFKPQDRKTLVMVLRQVGKPCCINYQGI
Hhal_OR102	MFMGAYSVGTLVVCLLAAIEGGFKKTMEQTAFYIVIGIITSAQQVYLLCYQDQVKKMVDILKGYQEQHVGKWQTEMFERDSLGVWKVIRYYNMVMGSYNVFYFSLPFVVDLVGGLINPNFPVVRFPLPSQQYVEDYEPRSWGNVLYSLIGITTGILTIEMNIGIEALIYISIIYTKTELNMIKKKLSIIKEVMERKGDNYRMDVVRLMKDVTRHHQSTLEGLDMMDNILGFPIAVQNTIYSICFCIDLYVLTIFDSEVKPGPFIVSIFSLTMMAIILFLFCYIGESLENTNNEVFEALYDVPWYQEGPQIRKHLTMMIQQANKPFVINYHGMSNLNLHNFMQVINTSYSYFMMLKSTM?
Hhal_OR103	FAVLTVTNAIKHIIYYFRKNEVRELLNVTVKLQEEHKKEWERKMFEDGSNDAWNDVHKFSVILTCYVIFVLALPSILDFVIGIFFPDAISIGVHLPCEGLMDFLGPRSLERFVFTVVVLLWCFEAITIDIGTESLTFIPIMYTKIELRIIINKLLIIKNLMNEREISYRDETEKLLREVISQHQRILEILNSMSKTLGLPLAIHNSTFAITLCFSFYCIITIVRTIFYYNNIYIFKNQELLKAIYDLPWYNQNLNFRRAVLVMIRQSQKPLVINYRLISNLNLQTFMQVI
Hhal_OR104	AAIFSALSTTISVKQLIYFFRLAQVKKLLYTLKKLQNHHRETWEIEMFEAGSVDTWNAVHTFCLTLLCYLMLFLVLSAVLDFTIGIIFPRAPSLLVQLPGQGFIDFFEPRTLEWLLVTTLFLMWAFEAMVIHIGTESLTFVPIMYVKIELKILRHKLLLFKEELEKLGKNTRHADKLLTDIILHHQRTIEVLNVMKKTLGLPLAVQNTAFSITLCFNFYCIITFNEGGSLAVKFNGVLVVICIGLLLFGLCFFGESLEKENHEVLNCIYDLAWYLQDKNFRRSVLTMLRQAQRPYVINYRRIANLNLTAFMQV
Hhal_OR105	MLWKVIAQHQRTIEVLNNMKGILGLPVAIHNTAISVTLCVIFYCLMTFDERGSLSIKFHGITLIMCCGSLVLGLCYFGESMEEENNEVICSIYDLPWYSEGKNFRRTVAIMLMQAQKPFVIKYRGLATLNLKTFMQIMNASYSYLMMLKSTV?
Hhal_OR106	MVKIIKELLGDLPRILIKTFLISRDSKKRTGQTFVTISNAIMTLVCISSMYFLGLEKSLEGTASFSAYAFIIATKHVIYYFRQDEIKRMLNIFARLQKEYKEKWEREIFKRDSEDTWNMVYKFCLIMISYQVFYLMFTISVDYIIGNIFPNFPSVRVHLPCDGFIEFFEPRTLGRFIITIPVLMWTAEAITIHVGSETLVFVLMMYTKSELKMIRYRLIIIKKQLNRNKSNCSVNAEMLLWEVIQRHQRALDVLDVMKDTLGLPLAIHYTSVSVTLSVIFYCLMTFDERGTLTAKFNGITAIICIGSLLFALCYFGESLEEENNEINKRIYDLPWYNESIFVKRAIIIMLRQTQKPFVINYRLTAQLSLQTFMQVINTAYSYLMVLKSTVR?
Hhal_OR107	MATKTTEFMTVVEVFHWMCDFTIMTSMTMSCLYYNPILIRMEARIKAGFFDYGGPLTPEQIKVRATMNRNSQLMSKLYCSLCYCGLVATYIHVFFAKKEYLLPYPMWFPHEIRNMYQYVLTLIHVFIVAETMTICAFSQLSAFVALSSHLIAQYKILIIAIKEIDLIAGTKATPEEKILKMHAKLKTCVKHHVIINKYFDDLHKLFSIPLLTTAIFICLAICTLGFILLSPNVSVPVIGALIILFLPEMFIIVVYCVYGQKVADVCEEFGHTIYYSDWYTKPLSVQRDFLMILIGSRKKRQLTGFGLHEFSMKGLSEIIKATFSYFNMLRAMN?
Hhal_OR108	MQATVKSGFYDYEGNMSEEQIIARAVANRDIQVSTSIFSACCMAALLFSYFKAPLFMRTHSLPFPIWLPYKIKSFWSYLPSMIWMWFIAEAMVTCANSNWVALVTLAGHLIGQFKILIMAIKAIDSLAKDKDAEHKVLERIKCCVQHHLLLINFFFDLQSYFNISLLVAAFSTGLILCTLGYLVISPETSLAVAGSLMFVLIPEMCIAGYYCVLGQKIADVLNTIQNKDSCYSTVYEFETLMLNKP?
Hhal_OR109	VESIHYVLTIIIVISYMSNELYNNSNLDQAWKLINLAYNEFSKDRDENRQIHVEINVSSVKTNKLFCFLMSSSCVGYLLFAPMRQLFTEEDSSARKLPVPLYMPFDTSDNFGFSLGMAWEAISLFYICGVSTSIHQSFRGIMGRLRGELKLLNNSIKGIHVRAEKYQGKVDDTEKLEAHFQFLVYKCLREDIGFQMIEGKGEESLKYFITFFSFISSNNLRNLIIVSTFSYSTCFRYYSLTKIYLGTILLLFIFLSSIILGAVGFLITKPNSNTEDIIKFLAIVTAELFFVYQLCWEGERVAEEV
Hhal_OR110	ELNNTQKKIKRQTIEYIKFTDRVFFWMLIFVCVLYSILTPLKDYFYPHLRLERSEIIDRKLPIPFYIPFEDSYGITFIIVFLMECCCNMMVHSLITSIHEAYISLTGQIYGEMKLINYSLSHIEERAIKLYLSKQQKRVHRLKCIYRLPAFQKCFKKCLKEDMIHHQTLLSSIKLVRPFTGRIIISVFTLCSIVWAVDVYVISKMIEQASAMDKVLEFLLMLFTEAVYVFDMCHFNEKIRSENDELFMQIYSTPWYNYDRKLGQNVHLMLMNTIKPTKLNSNLFNVSASFETLMPV
Hhal_OR111	IEIKAAQESDKNQKEYIKKLTKYVMVIVFATAFAVLMLPPFAELLTRDGPIPDDEIMNPYLPIPLVLPWDSFSIGGYLLIYVFLFLVSYNICTELLALSMGYTSFLIIYINQFKILNNSVLKIEERATKRYKKVAVKQLKGMEKFDDPIFQECMILCLKQNIKHHQILLKWMDEACHFLGWGVLCTIFTTSFLLAASGFLITMESDSSLLKSLILVQVQILELLHAYLFCWWGENLATESAKLYHSLYKTPWFYCGKRFNKLMQIMMNRASKPVIPRDPLFKINASLEVYMSVSTT
Hhal_OR112	SKLTDQELLGVGTFLMMLLTELVFILQFCLYGEEISNESGKLFTSLWSTPWWNFDKRVKLVLSIMMLNTKKPIIFKTSFLNVSSSLESFSNIISSAYQMGNVMLNM?
Hhal_OR113	RYLERKRYHVRRIRIVSNMFLGLAISNGILLSFIKQVKKSSEVGNYGKSINIGLPIPIFLPFDTTTTNGFVLGYLINVVAFFYLVVITSSAQQIFLSFMEQGIVQFEILNISISNIEKRAYYIYSKGKACAEGISIELYRTRKFQNCISQCLRQNVRHHQTLLRFRNDIKTYVEAVFVLLILASIVVFAAIMFVILELQDLSEASTLFWLLSTEIIYVFVVCIYGELFSQESAKMFYALWDIPWWNFDKRNKVILHIMLSNSMNPVVINAPFFSSNMSLESFGDVSYRC
Hhal_OR114	MEGEAKPNLVDRDVLYNFEQERELLMMISCYKVSKSSKLNHFLSLSYVSIVWLFVLFELCMGLYSVVLTIDSPKTQLLETLHTVVLTFYVIAHMTNRLQSGFDAALEIINKGFYTYDENMGETHYEIRKEYVRRIRLVNKWFRIIIIYSGISFLMFNTAKKYLENVYKTEPSKIPINPYFPIPYFMPFDTSTVVTFTSAYLLNVALEFFICSVTICIDEIYVSLIEQLKAQFVILNLSISNIVERALRRYQDGKAGSVPNVEELYQQKEFQDCVLQCLKENIRHHHALLR?
Hhal_OR115	CFKFYYSKGESIRLSIYGIDWFEMPQECQSTLKLMIERTLRPLDFYTLTGQKVDLQNYMAV
Hhal_OR116	MFFFVESYCTYDYPGKIMEKKREEVVEKKAKTFKRNFNLIFYLTCYTFINLTLYGLIEGILRGEDVYLLFPCWLPFNLDNTFLYIVVILWQAILTANMQFMAFGGLGILYIPYEHIKAEIAILKFALQKMQERSKEMAEERGDFRKDKDKKVDQLLLYSSHLSCMRSCAEHHVEIMQYVDS
Hhal_OR117	MGYFMKSSVYSMIKGSIWSHDYESSIITIKRRELETARERDIKMLYKLLVVGIFYMMLDVILMAFVEARINNDLFLLFPCWIPFDMNQISTHISLAIWEIFLVLMVALCMFGAMGIICLFYSHISTEFNILEYAMDKLEERALEMASDYGGFDTRNAEVMKLCYKRCLCMCVDHHAEIIR?
Hhal_OR118	MGKIWLKNIEEGLKGPRMFLSLAGLGVVFKGRFAFASFVFANNVLALCLLAYSIYYYLDQIEKVSNIVHHAVLIMDICVALVLGYFRHDEFIAILSDPSSSYHYEGQMMSKKIEEVKGIACKNYTGMFKYIVLSMVYLHVLMNVLAICQRYFNDEEILLLFPCYFPFPIDNYPVHTAVIIWQELVVSNIGILVFSGLLFIHCIYTHVKSEIDILKFAMVNIEERAYEMAMNQKESRDPTSHPETLSRCQVKCTRMCAEHHSIIISYFHNGGFLIETVYFLVILTGLVVCSCTGFALISENTSLKIKFVGIMIIQIIFLYIMCWLAEETAEQSQSVGDVVYGMEWYRLPKECQTIFLIMMIRAGKPLLMRMLTGQKVDLAAYMALIKASYSYFNMMLATM…
Hhal_OR119	KRAETLKGFFKTIEYLIYYSTINLLGLTALLGIIQREVVYLFPCWTPFDQNNFFWQITMLLWQVYLIISMTFMAFGGGVLFYISYSHIAAEVKLLKYALKTVEERAHEMAKSLKRSQGEPYARILSFCYKECVRMCAQHHSEIIGYFNNGKDITGIYYSSGFLCGGVACTFSAYFIIS
Hhal_OR120	MENQKRRMAKINLDIIAEATRKLRIIIGLSNIMESYKLFSLITFINSIGGCCLLIYSFYHFRHSSDDLAGVAYNFGLLNGVVVGSVSGHLGKIKLFKIVDDSYFTYDYQSSIMKKKIEELEKPRAKALKRFFKTLLILTYAAQANLTGLTVLIGMIKKEEIYLFPCWHPFDLSNILSQIFLLAWQQFIILGITFVAFGCWGILYITYSHIKTEISLLDFAIRNISSRAREMMQHRESVQKGEDYDKILLACYKQCTRMCAEHHSEIIRFFTNGQDFIGIFYTTAFISGGSACTFGGYYISSENIELQFKYLAMTTFILTYLYILFWIAEAISGKFFTIAQTVYTLEWYNLPKECQSTLRLMQIRSNHPLFYKLVLGQRVDMEAYMSLVKATYYYLNIII…
Hhal_OR121	MARTRKASNVGSVKSKVLSECYKECVKMCVEHHIEILGYFYRGKRLTGIIYTTGFFSGVIACTFGGYNINSENLALKFKNLAILFFILGYLFAMFWIADATTTEFLTIAQTVFEVKWYELPKECQSTLQFMVFMSNQPLFYKLVLGQKVNMEAYMSLVKATYYYLNFLTA?
Hhal_OR122	MDTKNQAKRHNNGPGLVEETSQLFLNGLRRYKSESPLSIPIPLIVAVGNIMVCLMVTGGIVNYTKTDWVQLCINLIFIPVSVMVGTMILRFKRSFSWVNKEIDSWWSYKLLGKETDVMKKNAAEWMAWYGQYYYIGMYLAWVMNLVPFIKCHIWGKSEDPMNNLMYPCWTPLDLGTWWGFVLTYMFQFMSMYLSYFTFGNTCFYLTTAYISIGYQAQLIGLAILSVEQRCRKLSDENKDSSKREEIYESYVKEEIKSCIKHYQQLQRSAKELSNIFSTLAVLSYNIGIVVLSISGIRLTTETDKLMLVNSFVNTCVTLGNQFIISFICELLTEEVEKLRKIIYYSSWVSMPVSCQKYIYTFLMMVDYMPTPVTLTGLKTNYENFSKVVNSAYCYFSLIL…
Hhal_OR123	MDTKNQAKRHNNGPGLVEETSQLFLNGLRRYKSESPLSIPIPLIVAVGNIMVCLMVTGGIVNYTKTDWVQLCINLIFIPVSVMVGTMILRFKRSFSWVNKEIDSWWSYKLLGKETDVMKKNAAEWMAWYGQYYYIGMYLAWVMNLVPFIKCHIWGKSEDPMNNLMYPCWTPLDLGTWWGFVLTYMFQFMSMYLSYFTFGNTCFYLTTAYISIGYQAQLIGLAILSVEQRCRKLSDENKDSSKREEIYESYVKEEIKSCIKHYQQLQRSAKELSNIFSTLAVLSYNIGIVVLSISGIRLTTVEKLRKIIYYSSWVSMPVSCQKYIYTFLMMVDYMPTPVTLTGLKTNYENFSKVVNSAYCYFSLILSMRNK?
Hhal_OR124	EKENPYTLIRLASAIVSLFFHQYLISYVSEVLTDELENLRLAVYSSQWYNVPQKLKKNIHLFLTLLLYIPTLRTIMGTKTNMENLSQILNTSYCYFNIILTLKSRFSVE?
Hhal_OR125	MIITVTLHAFMYAETINALDKLIDYGFPAILVSSMLCTLKYRREIHNLSRDVDSWGTFRYLEKETEDVRMNAKLLAQRFSRFYMFTIIMGTGAYCLAPLGKFLFLEPSDPADLLIFPCWTPLPIDTNWGFYTTYFCQSVIIICANIAFSRVFCYKIICFYTIGQQMRLIGSALSTIEQRAERQMREKKNLIVKGKTNIHFIMEQEIKQCARQYQTAYRAVKDTTSIFRPVTSVVYHYGMWVICATGVKIAIEEQLFMKVQILMLLNVILVNQYLYSVSSENLKNEVELLRIVTYSCPWYKMPIHCQKSILLMITSMSHIPSFNTIFGTETNMENFGKV
Hhal_OR126	MTYGKSIKGLFFAEEGNKEMGFISNIARFVLAGVTMWQSHSRFVIPSALVGFFGVLMLLSNLIHTIYNFDKLNWINKVVDYGWTSVYLTSSYIVVYHKEEIKSLSEELDRWWQYTYLERETAKLKKKSEDWMRTFNSYYVTCGCISWVFYVGLPAVKFFYKTPEQRNEALIFVAWTPFQLDTTWGYFITYGLEVVMMAFAQCIYIQIFQLLMTFAIVMGHQMRLIGTSLLTIFKRIKRMMKNMTFESRIEFYEVRDLLLEKELGNAIMHFQNLYRCSSRLSRIFASITNVTYHGGVWVMCSIAVKAATEMSFVAVLQAFMMIGAVTLSQYVYSFFNECLIEEVQKLRNEVYDSPWYEMPTKSRKTFQIFQSMLDSDRFPTLRTIMGIRTNMENLSKVIN…
Hhal_OR127	QEELKERLQRKLKKFNNFYNRCEYFMVTMGIGFGMMPLGRYFYETEKSSTNLLLERCWSPFPLDTWWGFSITYWVELTSMLSLFYSWAYIVCFLISVMETIGKQLQLIGISLVTVEERVKKAMSLFKVKDKEEWYELYVRMMQKELKNSVKHYQKMYRLSEEACSVFSTPINVCFHSGIIALVASCVKLATERENKFVIFQAIVMVVNVLVNQFIVSCINQILTDQLDNLRDTIYESSWYKLPIPCRKTIHMTQVMLLRPPSIRTVMGTKTDMEFFATVI
Hhal_OR128	MTIWKNGKLCWVLRYPTNIAISFIVLTWTVVHHVINFNRYSHVAKMFDYAYPVASILYITEIHRRQRQIRRVSKILDKWYRYPFLDKTMIELKKNAKEKVKRFYYIYYNFMKIGAVSYCLMPIWRYYQNTEKDASNLLLFKCWSPFPLYTWWGFAITYLMELMTIINVFIVFGYIVTFLTAVAITVGYQCRLITIALLTIDERVTKSMVVQNIGTGGVWEEARVWAMKKELSNSVIHYQRIYGLTKEVCGFFVGPISMCYYPGIFALVVCCGRLATERENKFLLFQAAFMVNAILVNQYIIAFINQMITDEFEKLRMAVYDSPWYKMKVPCKKMVHIMQTMMLRKPNIRTILGTNADMEFFATVINASYCYLSALLSTNIKY?
Hhal_OR129	MIYADDIVLIADSEEALQTFLDEWNEELKIRVMILGFLCIFFQPLGKFIWNGRTDLKDLLLFKCWSPVPLDKTWGLVTIMVFEIIAQFSPFFMYSAIGSYMITMTILFYHQTNLIGVAFTTIEKRVWMMVRARTETSNGAYQIYSKNLQQEIANCARNYQNLYEYLKKMCEIFNVTTNILYYTGMCLLVSSGLQIVTKKTNALLLFQAVMLITSVIVNQYLNSFITETLSEAQSSLRISVYNCDWYNMPKKCQININLMLILVSYSPKLTTILGARCDKEFLSKVINASYCYFNALHSMRADRTGSLE?
Hhal_OR130	MWAPFLQQHLWTILLLYAFQVACIFFQFFGYGVLTAYMMSVSVACKYQTRLVEISCLTIKDRVLALVRKEQDISERKTLFCTIFLKEIAESAKHYQHVYRNWKEMCRLLSRMADVVFYSGMCIVIMFGVRVATQQENSSVILNSFLFIVVVICNQYLFTIINGTFTNQVISIQNSVYNCPWYSLPVSCQKSINLFQIMVSYIPTLSTFMGVEASREFFGRTINATYCYMSALVSMNRK?
Hhal_OR131	FVVVVFCSTSFYIIFWFRKDKVHNITKLLEQEIFKYKGTLDLETRSEIDEMTLKMKNRKNKISNIMTIVYIICGLFGVILLPIIFKKSAITVKEERILLTVPVATYYPVRGDFGWYLCSAQQYLTTFFIISALNGSDVAFSCYCEEGCNQLRILCHAIRHSLRRARYLHTHIFGKEPLTLRDETFAICLKMCLDESVMHHYRVIRYFKEIQSLFSWCIMIVMMAGASMLCLCGIYFFFDVVGFGTKISFAFYLSGELMHTFIYAWYGQQISEMSAEIREVLYEIDWEDCSKTVKPYILIMQAYTNNPIKLKGGDFMEYNLNTFGNVSN
Hhal_OR132	YVVSLPGLGLFVSFSIMLCMSGFIFTLNEVPLVSKFVFGLFLLSECAMLFALCYFGEKIIELSEEIGDALYNSDWINYSQVMKNYMLIIQIRSRCTMRLSLMGFMDVSRNTFSNISSTSYSYLNLMNEFN
Hhal_OR133	MFLGNPLLPVAFILSGFILIYFMLGTITKFYKTDLLCAIENLHFLIFVTVELVAMMSFLQKRAVLVSMYITIGKGFFDYENTLDDECLELKRDAYDKTDSRKRLVHHSFVTVVMSACITISVFRPAVLILFPKENMGNPNDGMIRVALAPMWSPFDNTQWHGIVIVWLLEYIVAWTTPGIVFGATFFVLFSLEELGIQLQILKKSLTNVIQRAERLEQGMEENIKLCLKYSVRHHQLLFEFHDKLNEVISLPGLGLFVSFSIMLCMSGFIFTLKEVPLVSKSVFGLFLLSECAMLFALCYFGENIIELSEEIGDALYNSDWAIYSKVMQNYMLIIQMRSRRTMRLTLMDFMDVSRNTFSNICSTSYSYLNLMNEFN?
Hhal_OR134	KGFYDYENTLDEECLSVAAKTLNESKRRKKIIAKVFIVVVMCACLSITILRPIMKFLLGEHLLGKPDDGILRLIPVNMWTPFNKDSWYAMVIFYLSQDVIGYVTPGLVFGCTLFVVFACEDVGSQLIILGQSLKSVIRRAERLDMPTDEALKLCFTATANHIFSSTFRCVKTLEKLLYIPGLGLLFGSTILMCICGFIFVSKEVPFPSKFVFGMFLLSELMLIFLVCWCGENIQKTSTLIFDMVYSSEWPDNMSSMKNYVLIIQLRTIEPIKISFGGLMDASFETYSNVS
Hhal_OR135	MVFGLFLLSELLMVFIVCWCGENIQNTSTLIFDMVYSSYWPDNMKLMKNFVLIIQLRSIEPVKISFGGLLVASLETYSNVS
Hhal_OR136	ESVHFIVFITIELTAMTVFIFKKKTIDEIYRAMGRRFYDYENTLDEECYDVIANAYKSGRSRKKIFHDMFVGCSMSTLLTASIVRPLLSYFKGDPDPNDGLLRLIPVTVWTPFNKGSWYIMMGFFIMQDVVAYVTPGIVFGCTLFIVYTCDDVGTQFTILGQTLKLVVRRAEGLNMPREEALKLCFSHSIRHHQI
Hhal_OR137	MGRGFHDYQNTLDEKCLKFSAKSLEESKRKKAIIAKMFIGVVMCACITITILRPIMKYLLGEHLLGEPDDGLLRLVPVTLWSPFDKNSMYVRVIFFILQDVIAYVTPGIVFGCTLFVICTCEDVGTQFTILGQTLKLVVQRAEGLNMPREEALRLCFSHSIRHHQNLL
Hhal_OR138	LAFLGLLSIAILWHSWLKRSNVTRLHRIITQGFFDYKENLEDKMKVLGEDRIKERKRHILYVILIGFAASVVVILIPAVNQFGTFRYNSTAYKVNFDLPVPLPYPFMGTEPLDLLPGYTMIVVTASSIALMNCTKSFMAIDCNLHIQMQLKLLLHQIEIIKSRAGRLYIKLYGTEPKYNGLKLYDKKFMKCYRICLRRSIQHHQIIVRALNEFNEVFGFYVFFYYLTGTLDIAMSMLATSS
Hhal_OR139	MSMLATSSTDEFPGTTIGAMIICLVEVCFVALFAHMGQRLTDLSVDLREVIYNTPWYRCDQGVANNIKILQIATLKPISFSFYSLLNINYDSFATNLLPFVQITLAVAHEKALEWMNG?
Hhal_OR140	MTGGLLPSSNIAELNDFSSMPLFAIFFVAALIIALAMLGSSFWKVLPGNTIASLVLCGTEIAFIGTLSSLGQSITDLNEDIRTAIYGIKWYHCNKRFCMNVRILLVKTLEPVTFTACGLIKICYDTYANIINSAYSYYNIVSATGS?
Hhal_OR141	MVGSSNWKVLPGNTIVSLMLCLVEIAFLAIVSSLGQSVTDLNEDIRNSVYGIKWYHCSKGFCLNIRILLSKTLIPVTFTALGLIKICHATYANIINSAYSYYNLASVTSS?
Hhal_OR142	MSKNFYDYKEKDTEFIERFKKECDRDVKLFSIVPVSTVIGAVIGFVLSPALDKYGTHTPEEISSLNINLPAPIIAYQFSTHNNMGFFFAYFLQVCTGCVVIFIIAGGGYLYIIMVQNVCCQLKILIYSVEKLEERADECYYQMSGLKMKHTEKEKFSDQLYDYCYNQCLKKNFEHHQIILR
Hhal_OR143	MSKNFYDYKEKDTEFIDRFRKECDRDVKLFSLVPTSTIIGAVMAFVLSPALDKYGTYIPEENSSLNINLPAPIIAYHFSTQDNMGFFFAYFLQVCTGCVVIFIIAGGGYLYIVMVQNVCCQLKILIYSVEKLEERADECYYQMCGLKMKYTEKEKFSDQLYDFCYNQCLKKNFEHHQTILRLFDCVRHFFSIPVFMAYLIASIVIALSLLANNIRELPGTSINSSVLGCIEVSYVAFISFLGQEIIDLNDELRVKMYETRWYYASNRVKNSIKIFQQMTLKPLVIMSASIVPINLDTFAVVMNSAYSYYNLINAFSD?
Hhal_OR144	MAGTIVIALSLLSSGSGIELPGTTIASALLCFAEVGFMYLFSVFSQHITDLSLDLRFTMYSTKWYYCNKSTAQSIAIFQTMTLKPMTLTAGGIVPANMDTFGKVMNSAYSYYNVVNAFNITV?
Hhal_OR145	MWPVDKITHMFDAMSAESNDEVDDYVSAQYLHLIQYSAMYTRLTRKHRLFTLLEIIIYEFILIYHLIHLGKAALMLIDVSLVTFGETIHFCLLIQLDIILIIFIQTKHNKIALFHRAMAKNFYDYSESYQNNMEELQQDIRKERMLLAMIPITVVMAVPAVLVLTPQVDQYGTFDFSKISTEFNQQLPFPYIIYPYHTEEGIGYYTAALLQVVLATILGGSIGLGGFAYIVMSQNLWIQMEILYDSVNHIEERAEILRSDLFGAKNKLSGDKLYQQVQFEYCYNICLKKNFMHHQIIMRNFHLWADIFSVPTFLAYLTGTLVIALSLLSLGSWVELPGTTISSLILCAGEVGFMYIFSVFSQRLTDLNEKLRFEIYCIKWYLCNKEVKTSLKIFQEVTL…
Hhal_OR146	MWFLDGSKEAEDSGPVEAFIDKQYYRIMQVSALYLRMDPKNRVLSFLQLITYVVILAYHWSLLVNGTLVLFDINMVLFSQSVHFSLLVQLAMILPICFQIKHQKMYQFHKMLSYEFFDYEDPPIIGEDHLRSAMAQENRKMFMIPVGVVAAAGAVLIMAPIVDMNAGSFDFSKTANIFIDNLPYRYAPYPFPVEDGFGYYFALLGQMLCGLLLTLIIAGGGFLFLNLSQNVVLQLKILHSSLDNIEGRTEHLIIKLFGNFDKKKDSYGDSRYAYCYSICLRKNFEHHQIVVRAFKILEELASVPVFLAYTTGTIVIALSLISAGSMKELPGTTLASMILCGVEVGYMFLFSVFGQRLSDLSSDLRFKLYSIKWYLCNNKVKSNMLIFQEMTLKPLTMTV…
Hhal_OR147	MVLFSQSTHFTLLVQLTTILIVWLQTRHRQITLFHKLLSVDFYDYQEPPAKGADALRNGMVRERRLLSAIPVGAALAAGGVLIIAPIVDRNAGLFDFEEMSKEFSTHMPYPYGKYPYQTIEGISYYLTLGGQLIIGLLLTIIIGSGGFIFLNLAQNVSLQLKLLENSMDQIETRAEFMYLRKCGKTRRDTPSLYNDHQFIYCYNKCLRKNYEHHQVIMRAFHYMEETVSVPMFLAYMTGTIVIALSLISAGSADELPGTTLASMILCGTEIGYMFLFSVFGQRLGDLNMDLRFKIYNIKWYLCNRKVKSNMMIFQERTLKPLTMMAGGIVPANMETFATVSN
Hhal_OR148	MVLFSQSSHFALLLQLTMILTFYFQTKHRELMLFHKMLSHGFFDYEEPPPPGDKELRSAMLRERRILIMIPTAVALAGGVILVGSPIIDRRLGSFDLEVLDREFSTHLPYPYGKYPYQTKEGFSYYAALAGQIFNGSLLTVFIGTAGFLFLTLAQNVSLQLQLLQNSLQHVEVRAEEMYFRLFGKTKNDGTSLYEDPQFSYCYSTCLRKNFKHHQIILRAFEYTEGIMSAPMFLAYMTGTIVIALSLISTGSVQELPGTTISAMILCGVEVGYIFLLSVFGQRIGDLNMELRFKIYSIKWYLCNRALKSNLLIFQEKTMKPLTIMAGGIVPANMETFATVMNSAYSYYNLANAFGS?
Hhal_OR149	MMQVMSYAMMLVHQMLMHIKTIITIFDFNMALFSQNVHFCLLIQVSLIVLGTFFRKNFNLFHIHRLLSIDFYDYHEPSVIGEELLRTTMEKDRRRLTLIPFAVAFAAGIVLTVSPIIDFNVGSFDFNRTDAIFEYQLPHPYMKYLYYSKDGFGFYFAVFGQMGVGFLLAAIIGGAGFIFINLTENISLQLKLLNNSLEHIESRIEHLYTKLFGEMDKDSMNSLQHDSRYDYCFTMCLRKNFQHHQVILRAFHLLEDTTSLPIGSSYLTGTIVIALSLISTGSANELPGTTIASIILCAVEVSYMFLFSVVGQRFADLSTDLRNKIYNTRWYMCSKEIKSYLMIFQEMTLKPMTLTGARIVPANMETFTTVMNGAYTYYNLVVAFDRK?SDKLKF?
Hhal_OR150	MGISYLTGTIVIALSLISTGSAKELPGTTMAAMILCVVEVSYMFLFSAVGQRFTDLSNELRCKMYNTRWYMCSKEIKSSLMIFEEMTLKPMTMTGARIVPANMETFTTVMNAAYSYYNLVVAFDIK?
Hhal_OR151	MWQYREDPEANRLVDAYILKHYYYLLEISGLYHRMDGRTRIFSISQLIIYFFTLTFHLILIIKSTIPIYGLNKVLFSQNVHFALLMVMSIIALLSSMWNNLKIFLIHRLLSNDFYDYQEPAVIGEDILRSNAKTQLRRLTLVPITAALAAGTVLSVSPIVDFKAGTFDFNRTASMLDYHLLPQRMAMNASSTYYNLINAVNKK?
Hhal_OR152	MLSLPCDRGRSWAFNLIKEISSIPIGSAYLTGTIVIALSFISAGSAKELPGTTVGSMLLCAGEISYMFLFSLSGQRIIDLSTELRYKMYNTRWYICSEEIKKSFMIFQEITLKPMTMMVAKVVPANMETFTAVMNASYTYYNLINAVDKK?
MEAM1_ORCO	MLEKCRRGLVQDLLPNIRLIHASGIYLSGYYDESSSALDTLRGIYSWGTFTLMLFQYLLLVFHTATMSYTTEQLTASSITCLFFAHSIVKFIYFSVKGKSVCRVLDSWNQENSHPLFVESNKRHKVRALYRMRKLLYMIIGGSFFTYFAWILLTIAEEPYRMMPDPENRNNTVLTRVPKLLIQTWFPWNYESGVGYYVALGYQLYWLFMMIAHENLPDTLFCSTVIYACEQLKHLKEILKPLIEMSSNYDNGVPPKPNILRMRSGDSDMPLIDDEKVPEENYQPVYNLIREFGPVYQRKNIHNMQNSFDALNDKDGNFVANAIKYWVERHKHVVRFVNDIGSMYGIALLLHMLISTVTLTLLAYQATQITGINVFGMSVIGYLGYSFIQVYAFCIYGNE…
MEAM1_OR2	MVHYERDHRGKTSVVFFAKIRKGDALTTVFLVARYFGLNCDSRWSWPKQLLYYTYAVTLFLFNSYPMYFEIKDAYYHFLDRDYRTVFQIIGVVINAVGYVFIIFNYYKHKREFFEVLVLLRLSMEQSLLYAPEIVRSVQPLRDKFAKRFLILSIFAYELMYVIWCSPPVVTFFARLPDVNYSTLPLAYGRQNYGLNENEPVEFWLIIVIQFLHGTACLSGICFGNTLTPILCILLGCQLDILERALTQVGYNVEAKTKRALFLAKLHSKNMPFNGGEMMEFKTDMTDTLIIQSDRDYLTQCIEHHQTCMRAVYKMRPILAPYLFVVLMTTIISITNLMITTAMSDALGTIIIINTGVIFVSLLVIMTWSLTMVRSKLSNVLRYLYNSKWSQLSECPSRK…
MEAM1_OR3	MILRLIGWLVVPHWGRAKKLAYRSYGIAASVVVSVSALEQARGINDRFSIEEYGSGFTAIAQVIAFFFVASFTVLFAVYAKRLREFDTELKEASGGSLLVSELNLRNYLKLSDRTGTVALAMKYSPKITSERYDRSETHSSLIVLTVLSAFEASVVLWFGMTLYDHLFLIESTGKSPRFAFPWLFYGLDPHREFWIILALQFMHGLFCACMVALGFSFPPAMCTLLQGQIEILKESLPKARDSAGRLILSGFDSKRKIGGVRDAGGEDMEDHVDLRDCILHHQMILRLLRRAKAIMTPFLFFGVMFLQIILANLAVASASIDERHSILLAAVEMTLFSLILFVEAMYITNLRVACSEVGFLAYSIYLKNHRAGKDLLLVVYRSNRQEKFSCFFTSSFTS…
MEAM1_OR4	MVKRDEFSETSDFAASYSPRLAAKKQRDCQRSFRIFMRNSSLFVYITLLGWFVYPIYEYWSMYPDVDYSQLHLFYGDQDFSLERSRYLWYLHGVSLISVAVLTMVMLLHYALPIMLIETQVHVLIGSLRATATSLNRHAMSHRVQFIRPATPRKKNRHVRLRNSKRTASRETFPLRIKEASKNAHPKHFLGFLEDHQNTGKLALRYCIFHHQKILRLLRQLKYLLAPVLFLKVLSSIVTFTHIMVIIASGGTHMPNLLLYLTFVVFFINLVFTILYLSRLMDACRGVSDAAAELVQYRHIPRKDLFIIISRSLKEETFSCYLTSALSFKDLYRLLDFSWNYFIIAEAMARKRPENSS
MEAM1_OR5	MRMLGILPMKGCSKAVQRWIAKGILVILLFNVLGKLIYIYKVSPELSFWRKVSNVNLWYYQTYTFFMYLSLYVDSEGILTVKQHVEGTFYHTSSEETKKIIRSSRRKEQTFCLVAALAMISLVALALFAYLFVVPKSSGLSQSTVEYFRREGKRYPENQNVIKNWFPFDETVPPWPEILNAIGISLFLSCTVLLYIFITFVPLVGFHVQGQFQILLHQIASLSGDLLTAPVSSATGDERHEVVYKKIRDLVEHHQLILRLGNRCLK
MEAM1_OR6	MKMVGVLPMEGCSEVLNKWIANSVTAFLCLNVITRLIFVRKFNSEISFWRSVPNISQWYYQTFTFFMYLSLCIDAKGALTLKKRIERTFRQYSSEETRKIVMSSRKKEETFCLVAMLTMMNMVAIGLFALLVIMPRSLSLKQSMMEYYRREGKRFPENSNLIKNWFPFDETIPPWPQILDIFGIFIIFFSSIFFYISFTFVPIVAFHVQGQFQILLHHIANLSGRNSSNETVFSAKNNENHKSVHDQMRSIVKHHQIILRSDYGNILNEAN
MEAM1_OR7	SLSRTTWQEKIVYFHLRGGTGLSRTLDTGERASKMIRMFHTTMVVPILILLSLEMCGMVSHLCSSPISLQKVILTLNFGWLFFGNFVVQYIFLVRQFRYIVCLHNISDRDLYCYGDRVKGFMLYKNKITDSFLVCMLVFMYSLGIFNGIVSPILRFGLDFDDWFIVIPMWYPIDVTSSRRVFWFVLLFETVIIWYLSFVFATMGVLYIHTILSIRAEFETLNQYLENDGRGHSSQTQESLFKTSEKGMSTFDLGMFNNTRFSDDFDGNCSHLKRVIQDWQTLRGHAKLTGEIFAVYYTAAYVLGAATITIMAYAAIYIRTTESMGKMISETAMYFSWMVGTTGHLGLLSLTTNLFQNTYDDTRITLGEGNWHEKSMKYKKIFLSFTLALNRSFQMKALT…
MEAM1_OR8	MSRKKCAWQDKIVNFHLRGVTGIREVDGVDDFLGRVIRKVHVVMCLPILIFAALEIWGVLLSLLNSKEVVFQRVILYSLFCSLISADLVAFQTMHLQQSRFVTCLRNILDRDLHCLSGRADKFLWYKDRSTNVFLVFMTCSIYSVGVFTGIVSPLVKSYVAADKWFVVLPLWYPVDVTSSRCVHWCAFVWEYVMIWYTCFLYASIDVLYLYIIMSTRVKFEALGQFLRDDGGGRISPSQTSWRGPAMFEEGKQAEWTFDLSSVTDDRFNNIEDLQHEKLRRGLQDWQKLKGHAKLIPEIFKPYFAASFSIGMVANTVMAYAVVYELRHSESVAKAISESAMYIGYVLAACWHLGSISYNATVLQDTYDNLRLCLWEDSWYMESLKFKKLSLNFSMALST…
MEAM1_OR9	LSLERTPWQDKIVLFHLRGATGLGRSLDASDCLSRSIRMTHTLLQVPVLIFLVLEICGVILCLSSSETPLYQTVLHMVFGGLFVDNIVVYQTLLVHQPRLLASLRNASDKSLHCLVGREKELFWYSHKSTNIFLAYFLVFTYSMGLFTGIVSPICRFGLAFQEWFVVMPMWYPVDVTSSTWVLSIVFVLEFVLLWYNTFMFASIGVLYLYIMMSTRAKFEFLRTYLLNDRKWQLSQSGASSLFYAGMQIESIYDPFSLSKKGFGDIFDVRCQKMKQGIEDWQKLRGHSKLILESFTLYFGAAYASVMITNAIMAYAAVYLRHSESAGKKISETTMYFAYVMAGSGHLLLTCFNATLFRDTYDGLKVSLSENDWCEKSIEYKKLLLNFRSAMNSSLKMKA…
MED_ORCO	MLEKCRRGLVQDLLPNIRLIHASGIYLSGYYDESSSALDTLRGIYSWGTFTLMLFQYLLLVFHTATMSYTTEQLTASSITCLFFAHSIVKFIYFSVKGKSVCRVLDSWNQENSHPLFVESNKRHKVRALYRMRKLLYMIIGGSFFTYFAWILLTIAEEPYRMMPDPENRNNTVLTRVPKLLIQTWFPWNYESGVGYYVALGYQLYWLFMMIAHENLPDTLFCSTVIYACEQLKHLKEILKPLIEMSSNYDNGVPPKPNILRMRSGDSDMPLIDDEKVPEENYQPVYNLIREFGPVYQRKNIHNMQNSFDALNDKDGNFVANAIKYWVERHKHVVRFVNDIGSMYGIALLLHMLISTVTLTLLAYQATQITGINVFGMSVIGYLGYSFIQVYAFCIYGNE…
MED_OR2	MHKKCPLFFAQILVTHPRAGVSEKTPAPGTVITGLTALPCVLNDETFPLPTSLRTSIIADLESRHRLVALSVTPATQIMVLFYFLPPIVTFFLNPSPSRQLNLPLGLGIPNPLSLLGITPNDVTRALVYLCISASIATQFYVAHIGTLLVFITVDALKTAFFLSGISFETIGHDDFSQREQFVSAVTHHQRLFRLTSKVKEVVEPILEITLTGAMTFGVIGGLAIIQDFRDNFKMIAAIVTSLGFIYAYFILMGSTSHMAEDVAMRIYFNEHCVGRKLEFAQHFPFMIMRSYKPVKFRIHNCWAITFENSVKFPLPASLRTSIITDLESRHRLMVLSVTPVTQIMVLFYFLPPIVTFFLNPSPSRQLNLPLGIPNPLSFLGFTPNDVTRALVYFCISVS…
MED_OR3	LANRIYFNENWLTQRLEYAHHFPFMIMRANKPVKFRIYNCWVVSTENLLKVNKYSIFFIL
MED_OR4	MSKRRQKDYLMGVLEPTLMVGLFHGLFPYRLVKKGAFTEVKGELLSFNALYAISFYAVISMVFLACRPQSKTLQLTNVIWPIVMLLIFWIKTKQALHFFQLVNAFDDKMPYDEAFVKACPRRRRFWFTGGLCLYVYSFVAYIGLYLDLLHDAENHPLWELVLCFLSSFLLRIPRILIGFFFVVIADEVVRRFRFVRRNLTLRLRDKYNGGGGGGGGGGGAEDDQFLLEEMRTDYFNLVKAAEVGSSFFGDALLVVLCQNLYETFHLCYKIIILSETVTFSMVLHYFYDYYMIHSMTTAAENMIKAIEIMSVQIQAIPLVISASGYFNINRSLLLSILTSIVMYLIVLIQLAPIVKKIEKETAQN
MED_OR5	MKVSTITFDIPRAKRVWDSLEVSRWSDRNRYYDATCLILKAILILGISPVKITAIGEAEYSLWSKRTGCCILLLVLFFYYVSAMFLQSAATVARLSYNFATFTHNLVPFMALSPALVSPFATWIEKEGVVDYINAWSHLQERYERITHSRLDRIFEGSRKFCRIGTVVSVLTPILTGLWAIYGSLLEIYKETLHFLPLTYTVMQNYLLFTFWLINVRIMSKLIREYGKNFEQQIVRNPKVTNRMIEEYRQLWLDISLLTNQLSSVFIEKIGPHIIIQTATTIMSVYVWIFYSVDVVNFRLDTLSLHIFYEVTTLFLVLSYCNSGYIIGKIVRNCHEVEKASK
MED_OR6	QVIGFFFVASFTVLFAVNAKRLREFDTELKRKRTVALAMKYSPKITSERYDRSETHSSLIVLTVLSALEASVVLWFGMTLYDHLFLIESTGKSPRFAFPWLFYGLDPHREFWIILALQFMHGLFCACMVALGFAFPPAMCTLLQGQIEILKESLPMARDSAGRLILSGFDSKRKIDGVRD
MED_OR7	MLASPVRFWLAYVYESIVLWYTGVHYLHSGTLYFYAIATAKTRFHVLSDHMVNVAVQSDCSNPNEWKCSLKTVLTLNPIRTIDYKSLILTLAFRQKKLFNRAFLPYITALHFVTTASATIMTFGAINEIRSNGKVTMNALNNMSYCGTSFGSWLALSYCANRLQEAHDRLRYSLWESDWTLGGREFKQNFLNCETLLCYRMPLKAYKFYQINLHSFTRNFYNVWSVIAFLYQVSGKQLRRNSTA
MED_OR8	MSESLSRTTWQEKIVYFHLRGGTGLSRTLDTSERASKMIRMFHTTMIVPILILLSLEMCGMTLISDLYCYGDRVKGFMLYKNKITDSFLVCMLVFMYSLGIFNGIVSPILRFGLDFDDWFIVIPMWYPIDVTSSRRVFWFVLLFETVIIWYLSFVFATMGVLYMHTILSIRAEFETLNQYLENDGRGRSSQTQEPLFETSEKEWKPKTSFDLGMFNNTGFSDDFDGNCSHLKRVIQDWQTLRG
MED_OR9	MTLFRFVTCLRNILDRDLHCLSGRADKFLWYKDRSTNVFLVFMTCSIYSVGVFTGIVSPLVKSYVAADKWFVVLPLWYPVDVTSSRCVHWCAFVWEYVMIWYTCFLYASIDVLYLYIIMSTRVKFEALGQFLRDDGGGRISPSQTSWRGPAMFKEGTILVVKKAEIAECLFTRLDLRLHCTAEFDEGTTGKAYASAHNIVLLVYIVSIQVTGLMAAVVSPLLRFYYSKKNSTYVLRPIWHLNNIKSIFMQWANFSVLGGMTTITMMTFAALTEFLKSDKSGKAITQGVVFLSYVMSAVLVMFTFYYSATLLQESVG
MED_OR10	MSVLQKRIAWQDKVVYFHLRVGTGLDGTLDTSKDEGKIIRMFHAVMRVPVTMFLVLEISGMVVCLTSAQVSLQKMVLYFVFALLMVANFVVYHLLLLRQSMLVTCLQNVSDRHLHCLAGRSKEFLWLRHKSTGVFLVLLAVFMYSLALFTAVVSPALRFGLDFEEWFIVIPVWYPIDVTSSRRIFWFILVWESIVLWYNSLMFASVGVLYIYILMDTRSKFEALSQYLQDDERPQFSQPQTFFKDFETSEGNTDHHNNYVSA
MED_OR11	MHFSWYQVMDLSLERTPWQDKIVLFHLRGATGLGRSLDASDCLSRSIRMTHTLLQVPVLIFLVLEICGVILCLSSSETPLYQTVLHMVFGGLFVDNIVVYQTLLVHQPRHSKLILESFTLYFGAAYASVMITNAIMAYAAVYALRHSESAGKKISETTMYFAYVMAGSGHLLLTCFNATLFRDTFRKSGVGTTASIASARENQLKCEISGSFDNVNTAGMIYSVLSFLKTFESNISKPVKDKVVYFHLRVGTGLDGTLDTGKDEGKIIRMFHAVMRVPVTMFLVLGISGMVVCLTSAQVSLQKMVLYFVFALLMMANFVAYHLLLLRQSMLVTCLQNVSDRHLYCLAGRSKEFLWLRHKSTGVFLVLLAVFMYSLALFTAVVSPALRFGLDFEEWFIVI…
MED_OR12	MDSGPGTDFTHRGGRGQRSPGPPATRDTEEYGYCRRTRRRGDNRATTDWLILFIAEGVVRTPPRVKIRDEDGPHSKLILESFTLYFGAAYASVMITNAIMAYAAVYALRHSESAGKKISETTMYFAYVMAGSGHLLLTCFNATLFRDTDKVVYFHLRVGTGLDGTLDTGKDEGKIIRMFHAVMRVPVTMFLVLGISGMVVCLTSAQVSLQKMVLYFVFALLMMANFVAYHLLLLRQSMLVTCLQNVSDRHLYCLAGRSKEFLWLRHKSTGVFLVLLAVFMYSLALFTAVVSPALRFGLDFEEWFIVIPVWYPIDVTSSRRIFWFILVWESIVLWYNSLMFASAGVLYIYILMDTRSKFEALSQYLQDDERPQFSQPQTFFKDFETSEGRKPELISVPIT…
Nlug_ORCO	MNSHPLFAESNARYRAIALTRMRKLLMIIGIGTILSVFAWTVIIFLDEPVRDIPDPNDVNSTIKEEVPQLMMYSWYPWDAKTGMRYMLSFGYQLYWLFITLSHANLLDVTFCCFVIFACEQLKHIKEILKPLMELSAALDTAVPNSGELFRASSTTSNLPLLGSDSEKAGSDFDVRGIYSNQRDFSAFREGGGGGVMSVSGGVGPNGLTKKQELLVRSAIKYWVERHKHVVKLV
Nlug_OR2	ERRMPFPLVMPCDDTLSPCLEIEAVLVVIEIFQGIALMFFSYTLVPSFITQVCGQFKILLEKIERISDVLDQNNNEEDRESGNEISLLTSQSLKDSDVREVVKMHDSLLNISHKVIKLMRPFIFLKTFFSFGMLSVGLFTTLTLGIGSPSFFVAGGFLVVATLELFLVCIYSENLSTSSLAVYNASYNVSWPDMKESSKKSLLLLMLRSQRPLQLNVKSNFVPLDLNTFIQV
Nlug_OR3	MSGYIAVGQTIIILQKREKLTELMGSLLDEYNGKTLGKDKIINERLSGKILMTLIISIVLSILGCIVVTESLPNLEVIKVNSEIFHRKYQDRVIGFLLWLPFDSSVSPQNEVTRVIVYLTIFLSVPLVAVRFSLLPVMALHLVGIFETVSSKIGKLKYSCTENTDETIIEIIKLHQKALMISKNLVEFFRPIILLKAIFSFWMFAVLMVVITESEKVGVAAYQCQWDRMSNSARKNLVLLTLRAQRPIQLDVRPYLIPVSLKTYVQSSEKLYKTCSKLSSSFPMVVTPSTACWRND
Nlug_OR4	VTLTTSGSYKAMFVFVRQRDYQKLVDVMQTKFMEKPFFGETKPRKTMRFYLRHTELLSNMYVYSSLIAITLWGLTPLLNNFIEDEETMNSCVQTSSTLNNTSCNTLYKDLKLPINLWLPYDISWFPMYQILFVVVFVPLIDSTLFYIMEDAFFFTMLYSVCGQFDLLKESLENMSQHIVKNGRQSDRNSVVNGSHDNYGSNDYTAIDKTQYDEVELHNILKKCIEHHTVLLKFLRDYEKLSQTMIIVDFLHAIISLSFALLEITVSQNIIEYTKMLLFLVICIWHQFLNNHFGELIIQKVGKIS
Nlug_OR5	QHNLNPKLPVKIWLPIDYSWTPLYQIVHLVTSFILYECCLIYVAQDAFCFTLLYAVSGQFQILEESLRNLGDLTDVQLMDGDELIMNDERKMNECKGEERTCLTVENFEDEGIYLIYNRLLRDYEKLMETMIIVDFLHAICSLSFALLEMSVSTLKPRNNRVLKNERLLQQLSIASAVYSLPWERYPKKIKSSILFMLLRTEKPIVINGFKMYLLCYKTFVEVSN
Nlug_OR6	SFQTKTAANSTISLTLGCKFSMYLIFGLMELFVYSWCGHIIQDQTGSLHGSLYEMAWLSNSPKFKKNVLQAMTRALRPCRLTAGKFYPVDFKTFAG
Nlug_OR7	MAILACLSLVLTKVRLHMSKEIPKALYNCPWYNVSEKNRRTLKIFQLNSEISIEIKGNGLFVIDLNLFVQVRLMISMF
Nlug_OR8	MIFHRLFKLYQDLTSTIYGVIIGLSMIVLATISLVLTRTKLFSFETVKFTFLFLLELTMVFGYCFMGTSLSEARMIPGIMFLFQSSKVSSALYDCPWFNLPANQKKNLIIFQICTKKKIVLKGNGLFEINLQLFVQV
Nlug_OR9	FFDTFQESSSFVFGLMLTVNMLTIVTISLLLTRIDSLLTFDGAKFCLIFSIEVVNIFIYTYCGSMLIEESRQIQKSLYSINWYGFNSSQKKILNIFQIQTASKFLLMAAGLYEINLDTFIQV
Nlug_OR10	QMDSLLTLEGLKFCSVLILEILHMFCFTYCGSALIEESQNVRKSLYNIHWYNFNSNQKKIVNIFQIQTAAKFLLTASGIYGINLNTFLQV
Nlug_OR11	IALAFLQMDSLMTMEGMKFCLILAVELLHIFCFTYCGSMLIDESSNVREMLYSVHWYSFNSNQKKILNIFQVQTESTFMLSASGIYNINLNMFLQV
Nlug_OR12	LAVMKLILYFKNRREVHKLDSVICKILPFDSSDMFNEKEEEIYFAVIVLIWSSAAAIIFAILNSNFLYLNHEDTQFLYPIYLPKFVENNSLGFYTFYGLQVASCLQVVAINGATLASFAHVSNVLCVQNKVLGIEICNLTADRSRAMSAHCKLEKIKEYVQFHLHLMDIVSQLETVFGEIILWEFFGNQCMTCLLTYQSIMQANQGRILNSIQTICTIPALLMTSFMYFLLGTKISEASEELRTLVYFSNWYEQPLWFQKFLLIMMKRMQKVLTFNAVYIIPVTLNSFLKVI
Nlug_OR13	EPIREAFFSKKPTLINNQDKGLILNIVDNSEAFSNMMKQRQEKKNPNIDPDKSTKKLFYKKILTLLTIHLFCLGLVRSPKTPKNISKSKPNISLICFNTIICISSVLQIYRELSFLQLAKCFSMLTAVLFYEFTSFWYAQQLTIKTEKLFTSIYFSQWYSGSKRYKSCIRIILYNTKNPFILNAGKIVPVTLASFVRSLQAAFSYFNLLRALTEAK
Nlug_OR14	ADIHHDVYFCKWYKKTAQFKSSTSIIQYRTKQPFIIMAGKIIPVTLASYVAVISLIIYNKKPKFSIFTTL
Nlug_OR15	YTTPLSPQQLAIIDKYDKQFWKVFNYFKYLMYIVNTVWIAILPMVEITLNEVILHPSTNTTRKFGQYIPVLAWHPYDPDIFMSFLIQYMLQVFFTFLLCHTAVGITASYIDVAIFLISSFKVLKISLQEIKQRALHLYCMSTDRGVSER
Nlug_OR16	LRKAGTLYNKIFQLIFNLALVMIFIVLSFVAPTMTNIFGGEDRKKIEELNYNLPVPCWMPFNTESPIGFTIAYTLLLVQFSLIFFVVSAAVPFLFHGAVEVSIQYKILKISITSLESR
Nlug_OR17	RENDDRIKLKGKKYALFFQKVFFTILGIVTLMLIAVAPLLLHIIGDEGRVKIEGINYRLPAPFWYPFNTDNRIGFILAYLHMSLETCVVLFFVAVGLSFIIYCAFEVGVQFEILYDSIINIEFRALERYRSVKYNRKVESDDVEILKEDPSFHLCIRECLKENIVHHIEIVRY
Nlug_OR18	SFFIRLCLILYYEVSKFFYLFGILQSDKLTRELSQCSWIDKPTWFKKSLRLMMMTAIHKPLQIKPVGLFVINMQNVSRV
Nlug_OR19	MTGKCMSVINERIKEYVMMRRNRLEFENDLNEVEEMSLKGESDLKRSLKYLIMQHQSICNDLKIVDKGLQNFVLACNNSFGIQICMSIYCTREMDGFFMKLEYSLLLIWIVWTMEMYSALGQQVTDQGENLRLSLSSCNWLESPQWCQKSLLIMMTKATKTMEIKPYGLSALNLRSFTHVINAAYSYFNLLQNLK
Nlug_OR20	LEDYFRLIVIQHQLVCRDLRSIDQGLKTVIVALDVAFGLHMCLAIYCIIKGDALTMKIYDSAWIDKPQSIKKSLLLVLTRATRRMELKPYGIYVLNLTSFKNVMNATYSLFNLLKKIA
Nlug_OR21	MEDRPSAESLISIFGDKRVTGLKAFILLSLTLPIFLNLIFCLIEEWSDFFDRLLTLKEIMLILFSAIGGYVVQFHLRDVEEKYILKYLANAKNYETSDEKRKIINETNDYITRHNIVAQRAFKFLFISGGCLPLLQITIKTLKMYLTGAEAGKMAFVIHLYLPEGYKTPLMYLSTQLAAFVLYGFLVYMWGVNYKVFLIGLKCISSEVSLLIESLKELDGFEKRRAIAESTGNEEPLAVVSADHERRLKDHLNRTVEHHQDILLSLKLVNDCTKLYIFLFINVYSIQLGLYIIFVIKLKELAQKMKYVFTYMVILFIQMQWAIYAQDIQDNGEKLRMALYSCSWLDKPQWMKRCLVLMIMKANQPLELRPYGLYALNKSCMANMMKATYTYVNVVNELL…
Nlug_OR22	KLGMLFFALTWTLQINLIFCLTYEWPDFLNRILTMKEMLMSCFATSGYFVQNHLLILENDVVKRYLETVEYQNTSTERNRVIGETNKFIKWFTVVSIRAFKTMFIFGGCLPLLQVVIFLTKSYFTGSELKHVPFVVYVYVPERFRTIPGYLTAQLLAFTWYGLVSYMWGVSYKVYLCAIRCVETEMQLLCQSLEEIGMMSGSGNESVLVYKSDTEKVQGNEDVKLRQFFSSIIQHHQHILRLVSLLSKHLRLVIVTFINIYGLQTCLYMIFLLKMKETGIRMKYAMIYCVILVIMYSCTKSGQDIKNKGEKIRMSFYECAWVNKPQWMKRSLLVMMSKSVEPIELKPFGLYVLDLNCMANILKATYTYFNIANEFIK
Nlug_OR23	IRAFKFMFIFGGCLPMMQVSIVLAKTYFTGAKLENVPFVVYVYVPQQFRTIPGYLTAQLLCFTWYGIVSYMWGLTYKVYLISTKCLETEMDLLCQSMDEIGSMSGSGNESILVYKSDTEKVQGNEEDKLRQFFSSVIQHHQHILRSMTLLSKHLKLVIVTFINIYGLQTCLYMIFLMKMKETGIRMKYAFIYMVIMVIMYSCTKSGQVIKNKGDEIRMAFYESAWVNKPQWMKRSLLVMMTKAIEPVELKPFGLYVLDLNCMANVSYFDL
Nlug_OR24	MYNEILSSTIEIPITKGVFPQGDQIRMAFYECGWVNKPQWMKRSLLVMMTKAIEPIEFKPFGLYVVDLNCMANVSYFD
Nlug_OR25	MRKVKFIIQMVFTLILLYAFSSYGQKIVDEGERVRECLYDCEWVGRPLWFQKNLLIIMSRTLSSTEINCYGLLAINRLRFSKVNTMYLLYPLYN
Nlug_OR26	LRLSLPMIFYNPFTPSPAISFSSFTQYLLILPIELWYIHLSFTLAFVLNESSFLAVDNVVREMKLFQMNLQELNMNADAIEEQARTTPNTTEDYSRLKVIVRQISIHHQLIYKKVGMLNKGFDFQVMYNNTFICFHLCLAIFCMVKVDLLYKIKYGVSIFAITIISFMYSENGQRLENEGENLRLALYSCSWIGKPSWFCRSLLILVTQNNRIPKLETFKIFTLNRNNLKVL
Nlug_OR27	LSLPIVFYNPFTPSPSISFINFKQYVLILLFELWYTHLSFTLVITMGGFYFLSTDNVTREMKLFHMNLKELNMNFKSIEAADQKCDERNYEALKPICRRVFAHHQLIYKKVRMLNKGLDFIVMYYNPFICFQLCLAIFCIVVSGLQKYFLFLLFSNIYFEYHGEDLRDALYSCNWVGKPDWFCRSLMILMIQNNQIPKIETFGILTLNRKNLR
Nlug_OR28	MTITIVIVEYFFSQNGQLLQNEGEELKMALYDSRWIGKPRWFIRALQILMLRSNKLPKVGLLNIFTLNRNNMTEVIRGAYSYFNLLNKFS
Nlug_OR29	MRVKFGWGGGEFWWLMEEYLNEFVKPHQIIKVKDVNIGFKFRLFYFNAYFCLQICLGIFIFLKGQALLKLKYGIILVTVITLAFLFSEDGQNFQDEGEELRITLYNCYWQNKPKWFTSTLQILMIRNNSLPKIALFNVFTLNRNNLTVA
Nlug_OR30	GIFIFLKGELILKIKYGLMVITIALLEFIFSENGQRLQDEGEELRQALYQCDWIGKPAWFTKVFQILMIR
Nlug_OR31	CLQIVFAIFIFMKGGLILKIKYGIMLITLVLVEFIFSESGQRLQDEGEQLRLALYECNWIGKPVWFTKVLQILMIR
Nlug_OR32	IKYGIMLITLVLVEFIFSESGQRLQDEGEQLRLALYECNWIGKPVWFTKVLQILMIRNNNSPKLGLLNLFTLNRNNVTVVSFRAYCFGAILESLE
Nlug_OR33	MEDFVLKIEHILLVLPMASILFLYCSSAQQLLNEGENLHTALWESAFVDKPKWYKSSFFMIMIRNNKDLEIKPFGFYVLNLKTFATV
Nlug_OR34	MEDFVLKIEHILLVLPMASILFLYCFSAQQLLNEGENLRTALWESAFVDKPKWYKSSFFMIMIRNNKDLEIKPFGFYVLNLKTFATV
Nlug_OR35	IMGTLSIAPLMAAILKIYPKLLTGSGESIDVTKLSLPISLWYPQEYANIYTYILLYTLQIFYIYLFSGYMYCVLTSGFMALKITIYNLKYLCLSVEEGRNRLEELSRENSSFEDQCYLENKLGLEEYIVNIIKLHHMICRSTDNLNRDLKRMYTVWNNTICFQICVCLYSSVKMEDLVLKVEHILLVVPLAYILLLYCSNAQELLNEGENFRTTVWGSFFVDKPKWYKSSMLIMMIRSTKELEIKPFGFYVLNLKTFSM
Nlug_OR36	EYGNRLGEDCNMCLKYSENDSSEYDLSSLRAGIVGVIRFHDIICSRASSMNKDFEMMYTILNNTICFQICVCLYSSAKGEKFRTTLWESNFIDKPKWFKSSMLIIMIRIAKELEIKPFGFYVLNLRTFS
Nlug_OR37	IMGTLSIAPLLAAIFKIYLQISSGSEIDFRSLSLPISFWYPAEYASFLTYFLLYTLQMFYFYLFAGYVYCDLTSGFMALKITIYDLRFLCLAVEEWKKDDEKEEILKYSEFREEENSNLDDNNTSGLSQFKSNIVNVIRLHDMICRRASSMNRDYEMMYTIYNNTICFQICVCLYSSVKMDDLVLKVQNILLIIPLAGILFLYCFYAQEMLNEGERFRTTLWESSFVDKPKWYRSSMLIIMIRNSKELEMKPFGFYVLNLRTFSM
Nlug_OR38	HQLEEKIFRFKNINMLICGLAYPLVDKDTYSLISHAKDQGHHGASSYHSESWTILDEKMEKELDRMNKVLYSVVVSSCVTLTFGPLVAAILKYYPEMLTGSLHAIKVTELTLPINFLYPEEYANLATYIFLYALQTLYMYLFAGYMYCTLTSGLMAMKTTIYDMKELCLTVKEWDLHQNGFGRQIQSYGVSSLSTEFTDSKLLKSSLINVIKIHELICWKASNLNKNLEMMYTILNNTICFQICVCLYSASKG
Nlug_OR39	IVSTLSVAPLATAILKISRQISSGYQLDVTELSLPISFWYPEKYANLFVYSALFALQMFYVYLFAGYVYCDLTSSFMALKITIYDLKFLCLTVEEWDKKVKDVEGGMKIREDEGGKYVQENKEGNGDDTSLIRSNIVSVIKLHDKICRRSSSMNRDFEMIYTIYNNTICFQICVCLYMSAKMDDLILKAQNILHIIPLAGILFVYCFYSQEILNEGEKFKAKLWESSFVDKPKWYRSSMLIIMIRNAKELEMKPFGVYALNLRTFSV
Nlug_OR40	MIGQNNLSVNNHNIIYLSQGKNLRNALWMCSWTDKPNWLKKSLLTMMTRATVDLKIKPYNLYSLDLSCFALVI
Nlug_OR41	MNQFFSSLFFQLENVSAKIKYLATLLLVFSLMFYFSTVGQKLTDESGNVELALWECPWTDRSMEFRKCILMMMTRASRKVLLRPYNLYVVDFKCITNV
Nlug_OR42	MEVMSGVKNILRIMNGNGPIGYMPILLITVLTALLTVTTGLAVVEFWEQKSTRFLAIKDLNVIITVYLFSAEYAFFSEKIQVLVDIINEDLPKAELYEVGQSETSDAEWSESEAVKERLRLTKMYQEERQRIHSNLSFSLKIIVGNLSAAPLLLGLVRRATWPQRPWDIHLPLELSLPAAWNTWHVYVVFYVLHVVFYVSGLLNTYCLFTSVNLAAHRVCYELKMLCLAVASAAAPVNPDPVFVAHVVAHHQKICRTVELINRNCNFSVTISNQCIGIQICLYLYMTVENILLRDSLAQCPWPGKPFWFRRTILFMLTRATPELKVKPFGLYILNLSTFKSAHSLKMNSSFSAFQVSGEPEISTTNRK
Nlug_OR43	LRQTLSELPWTDKPHWFKQTLHIMMTRANMDIEMRPYGIYSLNYMSFKELMKTVYSVGNIFRKYDL
Nlug_OR44	MIGIGGTFLIPLNITASIGGIILIELTGKGDSFDDVKKRINFGSFFMVVNCSVFYIYRNGQRIFNQNYTLRQALADIPWTDKPKWFKQTLVTMMIRANVDSEMKPYGIYTLNYVSFK
Nlug_OR45	MFSLFLQESELRKAVLSVFMFFFTNLVLFTIYHNGQQIFNQNDRLRRSLLEVPWIDKPRWLRQSMHIMLIQANRDVQIKPYGIFVLNYMSFKDVSHWS
Nlug_OR46	MFFFTNVVLFLIYQNGQRIFNQNDKLRESLMEVPWVDKPRWLRQTMHIMLTQANRDIQIKPYGIFTLNYMTFKDVSHFSF
Nlug_OR47	KFEIYYNKKRKDMKRLWNKLSTVIILVYVAAVCRNLFNDLLLRKTTDGLIEKSKDWPTPFVYWCPAGFDSFGFFIFIFSFQALLLAFVAIEAFCIQLSVCLATERVLADFETIYMLLKDLVDEFSYELEDDWGLVDEGESCKDEDGRTDLLKKDMGRIVACHQELNRSLNDI
Nlug_OR48	AKIEERYNEKKAAMERMYKNIFYVVVVVYFGAINRHLLSSLFEGSSELGKTRDWPTPFVYWCPAGYNTFTFFLFMYTFQSLMLLLCTISGGSVEIIVFLATEKVLADFETIVLLLDKITTEFPDFDFGEAPGSPQTKQMNTLLTMNEELKRDMSIIVQCHQALNRNFKDCAEIPAFGILMNTFIISLDTIFNVYLMLKAHDLITSVNYAAASFFINLIGFFRFHTGHGIVDQNDVFRQSVANLPWTNKPAWFKQMLIIMMGRANIDTEIKPYNIFVLNHKTFKNIMTSVFTYANFFYT
Nlug_OR49	VRKKNMEKMFKFIYYLIIVVYIGAVNRNFFSSLLGSPSDSKTSRAWITPFVYWCPPGYDTFTYFMFIYIFHSILLLFMAFQGFFIEITVYLATEKILADFETIFLLLDDIATNFSMLEFVDGSSENPTDQQQTFIALDCNLKRDMSRIIKCHQNFNRNFKVCADFSAYGILVNTLNISIDTVFNIYRMMKAEDLSTSLNYAVASFLVNLLGLFRFHTGNKIVNQNDIFRQAIANLPWTDKDQWFKKTVAIMMERANINTEIKPYNIFVLNHKTYKN
Nlug_OR50	RKKRMEKMFEFIFYLVVMIFIGAVNRNFLSSIFAGTTDFEKSRGWLTPFVYWCPHGYDTLSFFILIYGFHSILMMIIAYLGFFIEISVYLATEKILADFETIFLLLDDIKRDFSELEFYASASTLNANLRRDMTLIVECHQTFNRNFKDCAEISAYGILVNTFNISIDTAFNIYRMMKVSIL
Nlug_OR51	MPVLNTDEIFRRHVAELPWINKPKWFKQSMIIMMNRANVDTEIKPYGVFVLNLTTMKVPL
Nlug_OR52	MSLSSQANNPKIFMTYAASCFCNNILMLLCYYSGQRISNQNEILRRCLANLPWMDKPQWFKQSMLIMMARATVDIEINPYGVFVLNLNSFKDLQQVVDCIKEQEDLNVLGDMNGRV
Nlug_OR53	MFMNYAAVCICTNIPLLLNYYIGQQISNQNEIFRQCLTEVPWIDKPQWFKQSLLIMMTRANVDTQFKPYGVFVLNLTSYKDVSQ
Nlug_OR54	MFMNYAAACICTNIPLLLNYYIGQQISNQNEIFRQCLAEVPWIDKPDWFKRSMIIMMTRANVDTQFKPYGVFVLNLTSYKDVSPI
Phum_ORCO	MGKYKPHGLVADLWPNVRLMQLSGHFLFEYHDNNSAINVLARKIYSWVHLVLILINYSAIIANLAMESDDVNALAANSITVLFFAHCVTKFLHFAIRRQKFYRVLGTWDTQNSHPLFAESHARHRALAIRKSRKLLMIAVVGTLMTIVGWTGSTFFGESTKTISDPESGNQTITVEIPRLMLRAWYPWDSSSSSYYLLTFLFQLYWIIFTLFHSNLVDILFCSWLIFACEQLLHVKEIMKPLIDLSSSLDTFNPNSADLFKMTNTNNDSENLYDSKNERSMNIRGIYSNIRELKGNRISVVNPVGTMNGIGPNGLTKKHEMLVRSAIKYWVERHKHIVRYVSSIGEAYGLALLMHMLTSTITLTLLAYQATKIDSFDLYAMAVLGYLIYSLAQVFVFCT…
Phum_OR2	MKNHIDLHIHRKFGSIIGVQYPRPLNNEKKSKCRNILWNLYVYIPCATMFVELLSQTVQIVLSIENIEILTTCTLSTIYVLQLIFKLMVFKKNENLFQDIFDETIGISIDLKNNPLADDTFIEFYNKHYSLIKKITIYKGIIQLSSNLGLHAIFCTLSWIGMKRDSTAAFSWTPYDSSKNPEYTYTVLFETFCYGFVTARGAVVDFLFLIMIVVPAIQLNYLKYLLKLIFQEQTQEILNSKLQWWIKQHQRILKNMKDFNKISSPFLSVIYIGSLIDLFMAGFVAISSSHWDIFQRIMINGIIIIDALQLYLFSLAGDWLRESSGEIPDLGLSTALFDSNRKIKRNYLYIQIRAQRQIILKFAGVNNLSTQTFLRLIKLTFTYFITTLQIRQSRLEQLN…
Phum_OR3	MEEFTGYEKFTTTEKGEIEKKITILQILIKLFKFLRVWPIDDNDNNNNSRSKLINNGIAWIFFASSGLVILSFAVEIILYYEGLNKIVGVIDYGTACISALFRIMHFYFNNVKYKKMIDKLLNNFLCRPIFSREKTDSVDSYYYLAKKVMVTYSSVTFVWILYFLISPIFKWMGTFLLSGINGEDLPFPKILPGYFPMDTSKLSGGIIFYIWQGIPIFLLVVVYVSADCFWYLIIILTIGQFNILKLSIESVSDSINDEKIDGEEDFMPLEKNKMIQVDMKLRKCLKFHGFLTEYVCLMDDLLNKSVMVDYLHAIISIAFLLLDVTINLTSGVWSKFLSTALFLALSIAHMFIFDWMGHTLAQKEKEISLTIYDLPWYRFLSQKHKIILCDFKSKNPHR…
Phum_OR4	MSFFNLDYFKCEAFEFNFRMYTFSGFWPLKTKNRFEQILFSLFSFLSYFSLTSLLINVVIDVYFVRRDTIKLTNDICFISIGGSTILKTFILFYKFDLVNELKENIIEYKNSRTDEIEKNLLEKSNKQLSLIMKVLYVCAGLCVIIMVLHPYFDSTINDNKVILPYRLPGEEWSDAVYVSVYVYQFLAVISVVINILSLDGMFCGFVLRILAHYNIIIKNFKSLDDDFFMTNSHRTSSFLFGKEKLDNYNAKVDEILKENIKLHTRILHEINILINVYKIPTLFHFLEFMGTVGSVVMDCLILKEVSFIQILQKLFYLAIATVDSFLFCISASTLESKSFEVGIASYNIRWHLVNRKIRKNLLIFIMKSYRAPKIRAANIFLVNLEGFVKLLKASYDLV…
Phum_OR5	MEKNFENHVYSINFNALRKLGLWNWETKNNYKKKLFLFYRCFAFLFSVTALMAAIIQLYISRHDFRKVSFNLCTTLLSSGILLKNFYLGLRSVEIDGLRHDLYEDEMKQNDYEEIKIIKNYQIKFIIFRKFFYTSAFGFLSIWLIVSLLTLKWGPRELPFSIWLPLNIENNKEFFIAFIVHAIRGSYVVADAINSELSMFGLLLQIKTQYKILVNKLYKLSRDYSKFWIREKINKYKRILIENEYRSELKICIKRQLELDDYLRKLEIFYHKPMLLQLGICLSLAVVSGVKVLGSSFNLKWFYMIGYTLMVTFDLFVLCFMVDFLFEERKKLAHAFYDVHWYEMECYTQKDLIIIIKNARIEKSLTAWKIFTLDLKTFLGVLKALGSWLALFWQIMREK…
Phum_OR6	MKSNFNEFFFSKYFNYLAYVGGWTYKTNNINTNRIIIFYQILCLVSMFASIALQLADLWRVSGNLDKVTYNMCTSVIVIDTTSKVVVLLNKTKIINKLRLNLWNDFYKYQDEDIEKLKNSITSELKRVSKMFHVAGLVFYPVWISVAYFSYLWGPRELPFPAFLPINHDDSLSYNLCFLLEIVLGTIILTAAIETNLIVFSLVLQMVLQYKILYRRILKVSDVYEGIHVDDDDDDDNDDVIPNYDYNAPNKKKEINFILKRKKTENYLKNIINRQLILSHYVKLFEFGFNRYFLVQITGGSTLVIMNGLHVIKMTYQLSSKIGHQAAYLFFIIVNFFFNCFYTSKLVEEFNSIGEAAYATSWYKMDANLQKYFLMIIIQAQKQPKITAGRFILMNLNTF…
Phum_OR7	MEENNNLSNSPFSKYFDYLTYVGAWEYKTKVRWIEIAFYTYRVFCFFVFAVAILFQLLDLWIAIGSLEKMTYNMSTSVIVLYTILRLIALLKKKKTVDKLRINLWNDFNKSDDETDETIKKMAVKRMDFAAKMFHIAAIIFYPVWIGFAYFSYLWGPRELPFPIYYPADYDDPVAYDVVFVLEIISGAIILCVSIEINLLVFGILLQISAQYKILQKNIIKLGENYVFNYDEENYDSIEKNYYYYSFEKREKKLKTEASLKKIISRHLTLHQYVKKFESTFNGSFFIQVLGGSTLITLNGLLLMKMAYTINQKIAQQAVYLVLLVVTMFYNCLFATVLITEYNNVANAAYSASWYEMDTSLQKYFIMIILHAQKQPRITAGKLILMDLDTFLSLLKNIY…
Phum_OR8	MYPRRFEPNYEATLTLIRHLDNDGLKELVNNDEAVEELVNNCDQKKELEMEKELIMTKNKSVAEYNLSLAPKLESGKSKLKELYDSVQEQWEAIKEKQSQIRNSAGEVNGDTALALLQAAAAESEEKSEDIADQFYNKVIEMDEFLEQFQSERKLMHLRRVKADKM
Phum_OR9	MPMCLYITLPPEFPNEKPSIRVQPPVKHGWVSNNTDIDKAPGLLNFTAHSDLGRVVQVIIREFQIRPPMVVGCFSNSIGKFILPRNYNFVSSFPELISLSNEELQLLNSNPDKLDDFVSSLKPCIDFNKLIESRFQDVETLAKNNLSKQGKLENVKKQIFSQMEQAKELKKSFEIKSKEFENLSQKYQPLNICHVLRLEAINSDEESEIIAEKFLNKEIDIEKFLLEYVEKRKISHIRKTKEEKLSNQLKELQRANY?
Phum_OR10	MVSDSMEKITWNLCISSLFSGSIVKNINLYTHYSTLRYLRLNLHNDSISRNEDDKIYDEKASRRYRAFRTFLYIMVVVFMPIWVVCKYNNVEKVLPIPLRLPINFSSSTMLSYDYEFAIIAICATLGLIFVIELEMAIYSVGVAVYSTNWYLMDIDIQKDIQMVILRSQNPAVFTAGKVIELNVNAFVNKMSSSEMETSIYSSQFKLFQLWGAWPVEIIFLLINLRYTQHFEKIYSGLLFFQLFIGGFLVVINAVQTMTSNKIMLSTLKCNRKVGEGMYDLPWYSLSIELRKDILFIILKSQKPPRISAGKIIELNMETFSEATKNMYRWLAVFRQVGFR?
Phum_OR11	MPLCDSPYSRHFNILAYHGGWNFYPANPDKASIRALLMLFFNISRFIGFIFSVVNFFKVFYDLEKLSWNVCVTAIYFGTCGKDIILYQNHRILDRLRRKLHKDMLANMDEGQRNQHISFCRKVGEGMYDLPWYSLSIELRKDILFIILKSQKPPRISAGKIIELNMETFSEATKNMYRWLAVFRQLGFT?
Rpro_ORCO	MQKVKMHGLVGDLWPNIRLMQMTGHWLLEYHEETGGMVRLMRMAFCWFTTLIVFTQFAFITCFLILETYDADQMAAATITTLFFLHSVTKFMYFALRSKYFYRTLSAWNQMNSHPLFAESNARHRATALARMRKLLMIIGSGTIFSVLAWTTVTFLDDPHRQITDPENANETITVEKPMLMVDAWYPWDAKYGMTYFMSFIYQLYWLFISLSHANLLDILFCSFVLFACEQLKHLKEILQPLMELSAALDSVVPNSGDLFRASSTASNIPLIGNDGNEFDVRGIYSNQRDFSGFQPGIAALPSNGGGVGPNGLTKKQELMVRSAIKYWVERHKHVVKFVTSIGDCYGSALLLHMLTSTVTLTLLAYQATKIEGVDVYASTVIGYLVYTLGQVFVFCIHG…
Rpro_OR2	MWDWRQLRWANKFGWWPKAAKTKYGQQMSRYWGLFLFAFDFSQLIPEFIALYTIINEGSLKGTVTNLTTTLLGVLCAARVYFLIQKSDEISLLIDSFAELDSNILHHALGAEGKTIMANGDRRCKIITYTLVFGVISLLHWLLRPLILLLSHNVKTTIIDIWVPWSFDNLGGWSAIYFVQIVHVLSAVLGSFIFDSLFFCFSEMLITQLSLLSLALTKIDFRKSHTIKLNRDLQAKDIELITLDKCIEFHCKLLRMVKVITQIYDVIQILQFVSLAAVICLSIFEASSMDGVTLIKVINLIEMMITFVFFMFMYCYYSTMLVEKCQEIGRSAYMNNWYEGCLKDKKRLLMIIERSKKAPRFGMFLNVDLDTFITLLKSAFSYYNVLKAFVTD?
Rpro_OR3	TLKSLFFVQNIKRIRRILLQFETFHCVNCCGVRALEILSRKAKFIKRIQNTYNCASFMCFLSWILAPVVLSPEGLFLTRNALPPIYPFRIDYFPMVQIVYLIETIMTMGALMHFTSLNLFFFTTLVLLCVQFQILNESLHNNGRRKAIRMNEFVIDHQRLLRICQEAKDALSPLLAVQLLISLLTICFAIFELTMINEDYKEGISQIIIFFRKSTYTVIIFAELLLYCWLSSELQNSCDSIREGLYFSPWYENLKNTSYKDYIIINCRAMRPFKLTALFLINIQLSTFLEVI
Rpro_OR4	MEEFAGIDVKYFKVIGLWQLLMPSRNGKYAVVLSAFIGTIFTVHISIQMINTFLGGYDFSKFTEKLSVNLTCFESAIKILYYCWNRNNLMNLISLFRKNLLICSTHEPEKSRKILTNSARFVNLCTKSFVYMIFCTVGVWNSLPILRCLISDDCESWHIMPSWYPFNTKQIPMNIIVYSFEFLIMSYCAALLYTVNCLFSALALTVAAQFQLLGVSFATIERHADDYVAKLEMSEEAELEKKKHMYRLLRECLKDHQTLLRFTKALEEMYNPMFLFQMLTSTFTICLVLLQLNVHLASSEDLPIAMACKFIMYLLFGSMELLVYSWGGQIVFDQSGAVHWNMYESGWTEGSLQFRKSLVFAMARSYTPATLTAGKFYNVNLNSFTQVMKASYSYFTFLH…
Rpro_OR5	MANSNSIPSNIKPKVLRVPLHTLQIAAMWPPFTINRVIKTLMRIYLVSSAILLALCTVGLLVKTITTKDLVDRSEAIDIITLTSSALYKQLFFVKHYNELNDLVMTADILEVPVGWLKYPPYLSAAHCTCGFLAIGFWWMVPILKVSFGITTLPEMRLPMNVYDWGPTGWQFCAIYVCCCFGLAFSTHVYMAVDGFLFTAVYTANGALKLLADRIMKIRSIKTEGKETLNEIILSELKKCAKTHALILQFIRKLEVIFRSLIVADVLHAIISLSFAMLQMSESKGILEWTKMVFFIFYCFLHQYLNSFFGQDLINKQENLRYVLEEVPWEECSLPVRSTTLIMITATTNPIKLSAWRMYFLQYATFSEFVKNMISTYMVLRQLQDNSV?
Rpro_OR6	MAIAGENVFFRHVYLLRYLGVTIPSEGNPRGKTIRIYFLFIQIMLTINTIFQLLTIFLPDHELSDSAISLVLFLVSAVTQIKLLIVQMNILSLARLFEELDTPGASNNTTDMLRIVNQISRIYVAILVTLLGGWLAYPWLTGNFQLPMPYWLPFKINNIYKYLVVYSFVSIILAIECYTQEAVDTLLLLMAGQICRRLYQIRLALVTLGTEEPLRKRRWKRDKPPVDRLGLSVVKVAALSRDETLLKEFIREHVDIIRLIRTFDVILDDIFLAQVMQSTIVSTMYFFLASKSRDLVKDFPRLFVVLVATYIQFYIYCWLGQEITQHSDEIHRTLYLSEWYKCREKIQKSMVIIETFTKTHFKLEGGHLFSINLRTFVLVLRESFSYFMVLRAIFN?
Rpro_OR7	HQFQYHAVNLNIIVLDILQRQNYFQNYVKIAVGINYLILASSGLNKYYVLTIKYALFQKLGEWTIITKNKHRNKNIYKHLAEKVITILNPSLYFFTSFALFIWISLPFIRGPETAVLLKLPNSWIPFLTLVECMCMVFLATIILYGLFCQAHALGLLCTEVAYISQSLRQLKYESKHPSKFYENLVNCLQEHTKALGIFRDISIIYSEMFGFQVFISIISTCILIFGILKKEVMANAIIYILPNTLATTFEFYFLCWLSEQATQELQNIHWAAYDNNWYDAPVAIRRPLGIILEISKTPLYLKGANVINASLNTFVEAMKQGFSLYTALKVVTSDE?
Rpro_OR8	MNRFINYFANDDKKVGFTLPKAVFNAIGLSWWGTPTLLKSLYKPVAFIILGFITYGVTNYLSEKEIVDQKTFIEVTVNIIQILSMLFVATKIFLFHCYSSDISDAINTSEILQLKYGVTCSTPTGSKVIKIYATNIAIAVTGWLVLGTYKHGHPLHVSFPFDISTKHPIRFLIVWFLEVMCGFYVSAGNGAADTIPLYTVNVIVNFGEKLKDLLRKIGQNPDEDVKLLEEALDLHLRILELKDKLIKGFAMLVLVQIVFTISHTCLILFAATKVDIALFMSLLMPLTFADYLELLVYCFTGEMLSSKMEELRFAAYDNQWYNSSIATRKNLIRIMEALKRPISLNGYGIVSACYETYLNSIKESFSYYIVVKTLASDFK?
Rpro_OR9	MEHYFKIVFWFSRRVGGDKKLEAFTLQRALFKLLGFYWWDRGSSVPLPDLFKIWIYPVLYPILLLVVSYLTIKAVTQMDIIDDYDYVRKVNGFVVSMTFIASALKCFYLRFIGEDIRYLIQMTEDIGEVNTTNEPLAGALRTCVNYLSLLFCNAGTWTLYYLITYQDVPFPTDYPWNQQYTLGWFIAFCLTFLCALFCATIHTLVDTIYPMSVEVITIHIERIRIHLSFIGSGKWSDQTRLYQAVETHVVLLRVHKQMKKCFGMLFVAQAVYTVLHACVLIFAVVNFNSLSFAMYDNAWYNCNPSTRKVLLLFGEACKKQAYLEGFGTVRAALPTYLRSLQESISYFLVLKTVTSEAER?
Rpro_OR10	MAFKEMNMFYRIFHMFGVWYAQPTDLYGTLSFIGQVFRHFLFILSWSAEVVSVYLEGFRRSMNGSAFFLIISFVTVFEIVMIFLKRKEIHCIMNMLEMSANNRSGWEKQYFDQRTVFVKKVVKTYQTTMIVIGLLLYLVFPMVNELLELYGVQPMNVALPFSELSIEGPYKKILEKLRTFWGIIWCLHGITFFSCVHSLFFTFTLYTAAEIDLVCEKIRRLSYIDDVEYYKVDKANKNGISLLEIIVHHQFVLKLSKKLINLFGLIFALENTIAAVSLCLNLITVRFEIMNSKPGVVIISVVSMFSNVIQQTTVYYFGNYLTERCNVIYERLYELPWYRLPPSVRKTISIMSRQASMPTVINYRGLARITLENYAQLMNAAYSYFTVMSSLLDE?
Rpro_OR11	MVLKELDLYYHLFLVCGLWYPVPKDFFSTVAFIAQIIRNLLFILPWFVCIVSIYFEGFKESMSGTAFFFVIGLINNVNEIIFYFKRYDTHLIMNMIKRSVNGHSTMWEQEFIKKRAAILFKLVKIYILIMGSFTVIVYMFLPTLNAFLEYFDIKTLKIPLPFRGFSLGKLKKDNLDRFLEFGGLMWCYLGIMFYINMQVAFFFFIHYTATEAELVCEKIRRLRFVHDERNFLSDKVSKTPDIITLREIILHHQFVLKLAREIINYFGLSMAVQNNIGALCICLNLISALSELHRDHSVVIVSVMTTACMVAQMFSIYYFGHYLVEQSNMIHIRLYQLPWYRLTPSTRKGLIMIFMQAVKPIEINYQGVARINLPTFTQAMNAAYSYFTLLKSTIDE?
Rpro_OR12	MEGRRDLADVFNLLMICGILSGSHGNSRLILNVFQSCRAVLSVTGFIMSLASVYNTGIKDSLSRYAFFCAAGFFLSVQAVSFWLNRQLIEQTFVSIKRLNEKRIEPRQIDNFRNISIKVWLGINIFIYSCLFFNLVYFVFPLGYDIYLSLFTNSTEPYGLPLPNKFIAGTEPPTRSFSYYSVTLFIIIWVGNLCFTAVGYYATIFFLILYICNEFTILSENILNWGNLCNKYNHGNEAKLTLKMIVQDHQEVTRLGPALREILGIPFMAHSVVCPMSLTLFLYTVKMQLGKNAIVVFVNSFCIISTSSMLFITCLAGEILQSQSLKIFESLCSIPWYEMSPNMRKELNMIVRQAVRPITIHYKGRYFINLRTFMQILNSCYSYFMLLNSMN?
Rpro_OR13	MKKDLSDVIHILKITMIWYDFTGSRFANIKISFQYVRLIVNIFTWFSAVFSMYLEGFPTNFDGRYYYCAMLFLCWCHSLEFCINKKKVENLVKKFQELMKSQNDASLDEKDLKNMLIAIKFYVSNLFLFAVSYYISPVIIDICLAIFSPDSKIFKVPFCFDSLLDDGVRNIKYYFIVIYQGIWVMENMLNHAGSIGILSIFVMYLGIQIKVLAQKIDKFSADVLKRDALYNPTLTKKETEVLKDLVKHHIVILSLTEQIKEYFGFAYLIQNLVAAFCLGLTMISTVNLLDQEEYFLVAMNLLSCFMVVVLSFSACYVGEYLHSQNTFIYYKICNIPWYALNSKTRKDVGLIMALALRERGIDYHDMSALKLHTFMQIMHAAYSYFMVLRSRL?
Rpro_OR14	MNKIPLEMIDLLKFGGLWFNYSGHKYEKLIYFVQFCRLFVILFICMLTIIPIFTKGMNYVMSGSAVFIPLGLIVGCLAIITVAGFKTVEKTIYLTDEIINSHKEVWELNVINIEVDKARKIVDILKKYLYLFAVFYILAPVIIDLLRAQMGYLNPYKVLLPLDGYLDEIIVRDYNYFLLTFLSFIWFVLIVANNVAFEGLVFYLVSLAIGEMKIIKMKCDSLRDEKYEWNLEEIINNHRMLLRYINYQKESIGLQLCMQNVLSTMNNCLVMYLINNTYDTDKILFTFCCLFLIFVAVLLGAICDQGESVQSESEKMFQSIYNTPWYKQSPKNRKSINLMLLQASRPLVYDYKRQSPINRLAFRMIINGSYSYFMLLKSFE?
Rpro_OR15	MFTKEIRNTIKLLEWTGHWFNYDNKTNEKYLKIFQIFRLTYLGIALSLNAYTIYLKGLKKSLESFGVFFPMTIMCLLCAMLIAINNVRMKDCLVKLNSMIENHKENWEHEIFQEDSEFIWNIVKKYLKTIIMYYLLYTPIPLFIDFIAYNCNLYDGPPLNLPQTLSGFMDDQPVRDGKYYTIILFSQMLTGIGIPNYSGNVFGFCIITVYIRVEMKIIQKKILLLNDIDNNLKKVYYSKLVEIIERYLQIKSILKDLEAVYGAQFALQNALAPISTSFCLNLIVMLEDKSVAPAYLICSLVLTTGPFICCLAGESLQEENSNINKLIYNLKWYEWKSRDGRMVLMMLEQTSLSMTITCKGLSPMGMHTFQEIMNKTYSYCMLLRSLS?
Rpro_OR16	MNRTAHYIDQLVALLKFSGLWLYTNDLCNINFYTPILRLGYMWSIFVANGVSVYQIGLKESLKDIAIYIPVMVLINVQTLTVLIKNEQMKNLLNLLKICFTPYTEHWQFDLLEKANNFGWIIVRVYKGVMLFFYIFYFLLPTSADIIIYFLDYDTDTTYSLPSPLTGYLDKHPARSLKNCIVLSLAFLWVTINFLSNVGVMCSFFIIILYSHTILKIFNMYGDRLDFSSTKTMRSSIIELIHMHQNILKLSQGLKDFYGFIFSFQNLLTSVCLCLCLFTASTNKDKAIVLSYGFGVIYYISLSFMCNLLGQFIQSESENVIVSISNIPWIHMKAALRRDVNLILLQGKREIVISYKGRSPLNLRTFMSILNTSYSYFMLLRSVA?
Rpro_OR17	MKMDPLNELRFTFKVGGFWYYFSERNVFQVILQILHQAVLNFALFLNIYCICRDGLKQSMGSTMIYLPPAIVVNVCHYALYFRQTEIKELLDTLESVMSKNKEEREIFKNDYLFAVKIAKISRYTLFLIWIMFFTTPQIMELIFYLVGLNEFPVYVPSIINYIFMEKGRLQTCVCGLFGTLWTACAMFSHYGFTISNITLLIYYHIELKIFKHKIDYQYAKFFVSHRMYYVFKDIISVQQELLRTLQVLKNVVALALGFQNAIIALCICYFLYTITVSESSFVKLLFSYAFMLYLADASISCYAGELIESESHEIFQTLYGLPWYEIDANNRRMFKLILLQAKKTMKIEYKGTAATNLESLLQIMQASYSYFMLLKSI?
Rpro_OR18	LLGDKHIYIVNTTVAMFINISLYFKQKEFGRLLNTLETLSTKYPKERHMFTMNYEYAWKFVKYFGYFVIVGTLFMFMSPCIIDGVYYLLGYDEFTLHPPPTVLRLKGMPEGRLHNWLCLLISGYYASIWAECYYSLIIACFIILSFAYIEMKIFNYQLADYLKNQHLHDLENSFPEIITRQYEIMSETLYDYPWYTMKPKYRRQFSFILLQARRPTTITFKGILPTNLETFMKIVESAYSYFMLLKS
Rpro_OR19	MTPYEQLLFCLSFGGYWFRLNDKNKLKTFLHILQNIILYANVIYEIIGLYIEGDLQELLAGKFLYLPVSIFELTNHLILFCLRDDYDRMLLTLQEIFAKDLEERRKFQQYYKYLRWGIIVYGTAQFMLWFVSFFLVLFKEIIAVIFRLEEFSFVPPMPIENIIGLEEGRLHNWLKLIFGFLYGTAWILSYTSIMMGTFHFMAFTIIEFRIFRYQLEVYHKNMLIENFEHTMKTIIEKQCLLARLFENLKNTSSLFLGLQNSMMALNICFLLHTFTKITNAIAWYIGLYGFIGFTMIITATCYFGDLLEDEGDAVNNILYDLPWYSLPPKQRRYFALALLQGRRSLKISYKGILPTNLETYLQFMQAVYSYIMLLNSV?
Rpro_OR20	MDHPLKQLEFVLNVSGFSIDLSSKNKFRIVFHICHNFIMMIFGIYLAILLSVDGLKQLITEEYTYCAPIYLVTITHFVIFLQRKEIRKFVQIFKEIMPINDKVRDNFKNIYKKTWNGVKLCILGQTLMLLLVFIWDIIDELVALVYGYADTTEIPPMPMVRVIGLEKGLTQKWIILLVSTIYVTFWKFSLFAYLVGTNMMLVFSLNELKMFNYQLKTNYNEFLIKNPKIVMRKMIKKHNECLRLFIALKHATGLIFAVQNSLMALGICSLMYTATTITNIKTAILYVYGLLVFSGFTLILCHISDLIESEGTDIYNSLYELPWYLLSPDNRRDLTMILMRAGRPLKIDYRGILTTNLETFLQIMQTAYTYYMLLRTM?
Rpro_OR21	MEPSTLGSEPLKWLHTTLKIGGFSMNFHDKNKKRLFGHIIQNIVLYFFLSYDLVLIYSDGVINIDIDKFIYLPPFIINSILHATLFFKQKSIRHLLGKLKEVMECNKEDRNHFAETYKFVKKLIKMFVTVQITVWSCVYIIPLLQSIASLFYAKNFKIFLLSPLQRIMGFSPGYFQDWILLICTILWTFCLMCTFFSTFASVDLILIFSYLEIKLFHYEIETYYTSSLKSDYDSTYRTIVRRQVQISKLFEALKNAVGLYLGLQNTFIAVTICSSLYAATTGQSLYVILLFCYGTLLFIFNSFLCCYISDRIETEGSNICNSIYELPWYEMRPQERKVFKMFILKASQSMKMNYKGIFLTNLDTFSQIMQASYSYFMLLQQFS?
Rpro_OR22	MVNIEEYFESTEKLYMWSGFQLFQSSGHILRNKIRRQLLIFIIISCDSLLLAGAVFSEDLMDMTESLLICIIIFNAGNKFINILIKELEMVKTFVQLRKLVEDQLKVNWKKEILVNSKARVDWLQKMFLWNFGICVIAAILNTIVDNIRHPENLRFPLKMWFPLAPNSGLNLTIGTIYQTICSCAGIIIFTFGYMTFTGLIIHISSQIIILSKDMRNISAKANVKQKEMLKNFIRHHQIILRLVKSTNNVLGNVLFLEIILSSMQTCLVAFNCFQRPLNDPKQAFFVPFLLCTTILPASICWCGQLLMTKSDDLINAIYDCEWYAMPPKIRRDILMIQIQASNSMTLNARNTFVMAMPTFLKTLQTAYSYLTMLTATDK?
Rpro_OR23	METEGNSHYSFLHTVSWLLYVGGIKKNEYGDVPITFRSLVLMVWVFALFFAIILKLFCCVASLELFVAGIMVAAITFHLVVKQFILIIKRKEIISLIDDLEHCFILARTDPKFIEEKSLSVKKSGNKLIIIMGVSIVIAFGFQYINHELTGDTSLPVEMWTPNGDEGTSFTVLVYQLFMGGGCATELVIYYALFLGLVSTCRMIIDSLKGNFVKGPDEKETLEAFLSRNVLAHAHLLKVVDDINANISPIVFLEILLSSIQCCCAGYLANFDSFHNSLYFVYVQATLVMPGMICYLGQEIKNYYQDLFDQLYDCPWYIATPKQRRYYLMMISMTSKPLILHFRFLMTFDLERYANVLQAAYSYITILQNLLN?
Rpro_OR24	MIMDFLKENIAKGPDDEETLETFLKRNVLAHAKLLKIIRDINVNISPTLFVEIVLSSIQCCCAGYLVNF
Rpro_OR25	MKGQKTYYSFLETVIWLLAITGIRRDELGNVPITFRAIAFWFWIFLMIISIILKMFGGQTLEEFLNGVLFGVIILTVAIKQANLIIRRKQIFKLLDDIENCLTLARADLQLVEKRSLRLKKIGKLITIYILIATGTMFAFHYVHHELTGDKTLPVELWTPYSEEGTTFTVIIYQLIIDTGATIGLIVFSALLLTAITFSTMIMDVLKKNLAEGPDDEETLETFLSRYVLAHAKLLNIIKAINVNISPMLFIETVLSSIQCCCAGYLVNFRSFHGAMYTIHFVSTLTLPGLICYLGQLIKNKNEELFDQIYDSPWYTAIPNLRRYYLMMISMSSKPLILHFRFLMTFDLERYGNVLQAAYTYVTVLKNLLS?
Rpro_OR26	MAIPKDDDDEETDAFIPMGFMLKCMEISGVLFTKEKRSTRRARFLSAYYAISVIVGFIPLTLNLVFNIDDFFNQAMESLHFILAGAHATSKHFNMMFKQDEFMELFDEIRALWKEAESKPYLRKYARKKSKRSSKVVKLLYSTLPLTFVVCSVTMTIFKNTLLGKKDLPIQVWIPLDLDRHGMILCSILQYYVITTGFMAYLTNIFLMLTIFDHITLIMRLFIKELSMNRIWTRQERINVYITHSRIIKVIIKLRDLLAAQWLLETLLSAAQITLRGYMCLKTAKEHDVMFLYSFIVLIVIIWAISLTYVEGSEITILGESIHDAVYGLPWYNEDIQDRKELVFMLTATSKPLDLNYRSFVLFDRAQFLNIVRASFSYLTMLQVLDSS?
Rpro_OR27	MSPPSRHLFLLMTGGGMGYHPQFKFKWLIKVYAIYLFIMLMMNYYTLTMAWLSADHTDFDVKAELIQYYLECFHILAKFLNFLFRQKEVRELLRTADEIREACRSDPDNQSVIEQNEKTESTLARFTVIGAETVIVTFFACTWINYVTTGKKKLPLLYWIPFDSLKYFWQAVIFQLLLFLTPVQIYSCCMGFNVLLAMVATSQMRILQRLLTTRDSKAAARISTYETHQGINKLILQMNELLSGQFLFEISLSALILSIRIFAFIKAILSGKEGLVFTAGILLLAMSSPCVISWVGELIKSESEKIFEAAYDNVWYEEEVKTKKELILVLRASQRPHTLHYRHIISFNRQQFASMMQATYSYLTLLLRFGDL?
Rpro_OR28	MIPPSTRLYLLIEMAGFGYRPEHKYPTCMKLYMIFMMITYAINWCIIIVALYYEEDNFNTKAELIHYLLESVIATVKYLNFLLRFKEVRGLMKFVDEVRESCRSDPNNQSFIEESEKSESKALKNCFIVAITVPIIFCTSSSLVYMISGLKKLPFLYWVPFDSQRYFWFALAFQLIIYSTAFKVYLGSFGFNILLVMVITSYMKVLQRLLTTKYGETAKRRSAYILHQNINRLVFLTNEFLSGQFLFEISFSAIKLSLRIFAFIKVFSTRKQDVFVSFGILIFSMSSPVAISIIGEMIKSESEKIFAAAYDNVWYEEKEEKTKKELLLVLKASLRPHSLHYRRLTSFNMETFGELLQASYSYLTMLLQFSEIN?
Rpro_OR29	NFKRLSPIQLTNYLLTICGILNQDGRPWTVIIATCHAIMLILVGILTAANVYKKLDDINEFILPLMMWAMITHTSGKFFYLLLNQRKLRNLLDRLEQLRQEELGDSVYAEHFTKADKMNKTILYYLNLNIHLVPVISTAINFFHDILSASETPSLILPIWIPWEHQKSWPYVAAFVTSVVIGFSGATVFATLYSLLVTITLQISALLQVLQAKMVEKKANDKSIFRQHINVLQVLQQFNDLLSGQYCLEILLSSLQPCGNCYIMIKYLKNGDSRWMDCLHKVLLALSATSFLCACGEEINSQVENLHGSAYRGSWYEEQPAARKDLIILMTITSRPLPFQYKRLVTFNLRCFAAVIQGFYSYTTMLSNLETAD?
Rpro_OR30	NFKRLSPIQLIYYLLTRCGLLNEDGRPWTVIIATYHSIMLILVGLLTVAKVYKKLDDINEFILPLMLWAMIIHISGKFFYLLKNQRKLRSLLDRLEQLRQEELGDSVYAEHFIKADKINKTILYYLNLNIHLVPVISTGFNVLHDCLSTSETPSLMMPIWIPWEHQKSWPYAAAVIATTIMAFSGVIVFATLYSLLVTITLQLSALVQVLQAKMEKKQANDKSIFRLHINVLQVLQQLNDLLSGQYCLEILLSSLQPCGFCYMLIKYLKSGDSRWVDCLYKVFVSLFATSFLCACGEEINSQVEYLHQSAYRGSWYEEQPAARKDLIILITITSRPLQFQYKGLVTFNLRRLATVIQGFYSYTTMLSNLETAD?
Rpro_OR31	NFKRLSSIQLIFDLLTRCGLLNQEGRPWTVIIATHHSIMLILMGLLTVAKVYEKLDDFNEFILPLMLWAMIIHISGKFFYLLLHQRKLHKLLDRLEQLRQEVLGDSVNAEHFTKADKMNKTILYYLNLNMHLAPVISTMLNVLHDYLSASETASLTLPIWIPWEHQKSWPYVAAVIACMVIAFTGAIVFSALSSLLVTITLQISSLLKVLRAKMEEKRANYKSIIRQHINILQVLQQFNDLLSGQYCLEILLSALQPCGFSYMLIKYLKSGDSRWVDCLYKAFVALFATSFLCACGEEINSQVENLHQSAYRSSWYEEQPAAKKDLIILMTVTARPLQFQYKGLVTFNLRRLAMVIQGFYSYTTMLSNLETAE?
Rpro_OR32	LFLVANVYKKVDDFNEFILPLLLLPIVTHISGKFFYLLKNQRKLRNLLDRLELLRQEELGDSVYAEHFKADKMNKSVLYYLNVNMLLADYFYRAQRFARFRLVANYYLFENYLQIWIPWEHQKSWPYVAVIAPTVVSFTVVTVFATLYSLLVTITLQLSALLQVLQAKMEEKKANDKSIFRQHI
Rpro_OR33	NFKRLSPIQLTNYILTRCGLLNQEGRPWTVIIATYHAIMLILVGFLTVANVYKKLDDFNEFILPLLLLPIITHVSGKFFHLLLNQRKLRKLLDGLEHLRQDELGDSVYAEHFIKADKMNKSIVYYLDLNMHLAPVISTGLNVLHDYLSASETPTLMIPIWIPWEHQKSWPYVAAVIASTVISFTFATVYASLYSLLVTIALQMSALLQVLQAKMEEEKANDKSIFRQHFNILQVIQQLNNLLSGQYCLEILVSTLQPCGACYMLIKYLKSGDSGWLDCLYKVMVALGASTILCACGEEINSQVENLHQSAYRSSWYEEQPAARKDLLILMTVTARPLQFQYKGLVTFNFHRFAMVIQGVYSYTTMLSNLETAE?
Rpro_OR34	NFKRLSPIRLTNNILTRCGLLSQEGRPWTVIIATYHAIMMILVGFLTVANVYKKLDDFNEFILPLLLLPIITHVSGKFFHLLLNQRKLHKLLDGLDQLRQEVLGDSVYAEHFSKADKVNKSILYYLNLNLHLVPVISTVINVLHDYLSASETPSLTMPIWIPWEHQKSWPYVAAVIASTVITFSCATTFATVYSLLVTIALQMSALLQVLQAKMEEEKANDKSIFRQHINILQVIQQLNDLLSGQYCLEILLSTLQPCGYCYMMMKYLKSGDSRWMDCLYKVLIALCASTILCTCGEEINSQVENLHQSAYRSSWYEEQPAARKDLIILMTVTARPFQFQYKGLVTFNFHRFAMVIQGFYSYTTMLSNLETAE?
Rpro_OR35	VPKNISPTTLSYKSLRFVGLLNQEGRPWSYLITAYHFIIMKLLVVTIVLQLFWTTPDLPDFIQALSWITICSHVYSKLVNMFCHQTEVRQMLDRIEEIRNEIYQDYKYQHILIDSDGLLIKLIEYYCTFFVSYPVISLAMNLVVDYVTGSEEPHLILPVWMPWNMKEFWPYLGGMLYVTIFPITTTFIYAAICIFQFTFTFQISAFVKVLQAKLEGDRPNNQVYRQHAEIIRLLQQYNDLFSGQLYFEILASSVQPCGFGYTLIKIIKRNDPGAFDLIYKILLALSAPLTVCACGQVIRTQFEKLHTSTYMGKWYEEKPSIRMDLVMMMKITAIPKSLSFRRYVIFDFVCYASVLQGVYSYLMMISQFDL?
Rpro_OR36	MVYSFLNLTNGLKEEDRLWFLLKYSIRFLVTAYLVFSSGTELFWGHGDIYVMVDAFSSFLITFNILIKVITVLLYRKEIRQLYDRVEHLHMDLRKDEEHHLVILDMERFTKTSLLAYKIVIIIYPLYSFITNFVIDYKTDFKNLYSSLKLYTYWPVTNLWSYTPSTLLVLFISCVTMSFYGSFIALELVFAFEITAFLKVLQGRLNNMNEKDENIYGLHRDIIKLVTDYNALLSGQMYWEIVISSVEPCGYGFTFIKAIKSNDPAASELFFKLMLVVTSPFILCACGQLIRTEFEKLHEATYMSPWYEQNPPVGKNLAQMMVVTAKPSTIGYKGIIVFDYSCFSTVAQGIYTYIMMIFNFDTDE?
Rpro_OR37	MDEDHRHIILDMERFSRMFLVGYRMSIMIFPFYMLITPWCITNLWTYTPGTLLVLWISLVSISSYVSFIALLLVFTFEIQVFSKVLQSRLKNMNEKDENIFGLHRDIIKLVADFNALFSGPMNLDIVVSSIQPCGYGFSLIKAFKRKNPAITEMFYKMILVVSAPFILCACGQQISTELEKLHEACYMIPWYVQTPRMRKNLIQMMTVTTKPSTIGYKGIIVFNYSCFAAVMHLFCHFVFLMTHYKNHFM?
Rpro_OR38	MVYSFLKLTDGMEEEGQLRFLLNLGVQLFICAYVTMVTGIELIWGHGNLYQMVNALSTFTVALNFLTKVVSILFYRREIRQLFARVEHLHMKLRKDEDHHRIILDLERFSKICLWSYKISLMMYPFYSFITNFIIDFKNDFRKIFFTVQLLTPWNISDIWSYTTGALLVLWISLVMIYSFYSFMAMELAFTFEITAFLKVLQGRLKNMNEKDENIYGLHRDIIKLVTDFNALFSGQMYWDILISSVQPCGFGFSLIKALKRSDPGATEIFYKIILVIMGPFILCACGQQISTESEKLHEASFMIPWYEQTLRMKKNLIQMLTVTTKPSTVNFRGIIVFNYSCFAAVAQGIYSYLMMINQFATDE?
Rpro_OR39	MVYSFLKLTDGMEEEGQLRFLLNLGTQLFICAYVTMVTGIELIWGHGNLYEIVNALSTFTVAINYLTKVVIILMYRREIRQLFARLEHLHMELLKDEDQRHIILDMERFSKMFLRFYKISLNFYPILSLITNFINDYKTDFRKIYLSLKLLTPWTISDIWSYSAGAMLILWISVMMLSSFFSFIAMELAFTFEITAFLKVLQGRLNNMNEKDENIYGLHRDIIKLVTDFNALFSGQMYWDILVSSIQPCGSGFILIKALKRKDPEATELFYKMILVVIGPFILCACGQQISTESEKLHEASYMIPWYEQTPRKRKNLIQMLTVTTKPSTINFKGIIVFNYSCFAAVAQGIYSYLMMVNKFATDD?
Rpro_OR40	IPADMSPARVAYFSLRLCGVMNQQGRPWSLVHTVFQMTCTILMMIFSVLDLFVGDEELPELVMAMTSTMISVQVNSKAVNILLHQTELRQILDRIDKIRNDILQDKDKRHYILNGEQSAKQYLSSYGIFIAVVLTFSMFSNAALDFSTNMEKPHLLLQIWIPWKMSTGWLYAAGQIFNCFCVLPTAFLYVVYVGLNFMFTYEMSAFLKVLQARMKEMKRLDDPDIYRQHREILRLLTDYNDLFSGLMYIEVLVSPLEPCGFGFALMKTIHTNLFVSLDLFCKFLVAVLASFILCACGQEISTQVDNLHESAYMSNWYNEEPAMRKYLLQLMTITVQPNGLCYRKMLMFNFVCFTSIAQAIYSYLSMVSQFDQN?
Rpro_OR41	MPEFVSALSAFTISLHVNGKLFNFIYRETEIGHFIERMEKLRQKILQENCGKQIILRADRVSIKMAKYYAVFFTCCPMFSAVSNIIINNILGNRKPQLFFQIWIPWNITDFRTNLAAAIFVIICITPSVLVHLTFTTFSFIFTIEMSSFLQVLQSKLETLRLNDKMVYRLHAEIIQ
Rpro_OR42	LKEDKSPFKLAYKSLKYAGIMNQEGRPWSLVHTTVMVLGCSCLTFLSIADLIWGQEELPEFVSALSTLTITVQVNSKMINILRNQTEIRQLINRFENVRQKILQDNRRKHLILWADQFSLKAAFYYGMFFASCPIFSTISNIIIDVVTGSEKAHLVLQFWVPWQIRDVETYLAATLLSIVCTVPSASIYMAFSVFNFIFTIELSAFLQVLQSRFETLKMDDKEVYHQHNEIIELLRDYNEIFSGQLYVEIIISSLQPCGFGYTCIKAVKKLNIQSLDYIYRFLVTSASPFVLCACGQEISTQLEKLHTSCYMCTWYEEKPASRRYLGQVMTVTLKPIALSFRRMVAFNYVCFASVAQGIYSYLMMVHQFDEGD?
Rpro_OR43	LKEDKSPFKLAYKSLKYAGIMNQEGRPWSMVYTTVMVIGSSCLTVLSIADLLWGQEELPEFVSALSTITITIQANSKMINILRNQREIRQLINRFENVRQKFLQDNRRKHLILWADQFSLKFAFYYGIFFGSCVLFSTISNIIIDVVTGSEKPHLVLQLWVPWRIRDVKTYLGAALLSILCTVPSASIYTAFTFFNFIFTIELSAFLQVLQSRFETLKMDDKEVYQQHKEIIKLLRDYNEIFSGQLYVEIIIASLQPCGFGYTFIKAVEKLNIQAIDYIFKFIAAAAAPFILCACGQEISTQLEKLHTSCYMCNWYEEKPASRRYLGQVMTVTLEPIGLSFRRMVAFNYVCFTSVAQGIYSYLMMVYQFDEGD?
Rpro_OR44	LKEDKSPFKLAYKSLKYAGIMNQEGRPWSLVYTTVMVLGISCLTVLSIADLIWGQEELPEFVSALSTLTITIHGSSKMINILSNQTEIRQLINRFENVRQKFLQDNRRKHLVLWADQFSLKVAFYYGMFFGSCVLFSTILNMIIGVFTGSEKPHLVLQLWVPWRIRDVETHLGATLLSIVCTVPSASVYTAFSVFNFIFTIELSAFLQVLQSRFETLKMDDKEVYQQHKEIIKLLRDYNEIFSGQLYVEIIISTLQPCGFGYTFIKALQKLSIQAIDYIFKFVVTAVSPFMLCACGQEISTQLEKLHTSCYMCNWYEEKPASRRYLGQLMTVTLKPIAFNFRRMVAFNYVCFTSVAQGIYSYLMMVYQFEEGD?
Rpro_OR45	LKEDKSPFKLAYKSLKYAGIMNQEGRPWSLVYTTVMVIGSSCLTVLSIADLIWGQEELPEFVSALSTLTITIHVNSKMINILRNQTEIRQLINRFENVRQKILQDNRRKHLILWADQFSLKVAFYYGMFFASCPIFSTISNIIIDVVTGSEKPHLVLQLWVPWRIRDLETYLGATLVSIVCIFPTASIYMAFTVFNFIFTIELSAFLQFLQSRFETLKVDNKEVYRQHKEIIELLRDYNEIFSGQLYVEIIISSLQPCGFGYTFIKAVKKLNIRAIDYIYKFMVSAASPFILCACGQEISTQLEKLHTSCYMCNWYEEKPASRRYLGQVMTVTLKPIALSFRRMVPFNYVCFASVAQGIYSYLMMVYQFDEGD?
Rpro_OR46	LKEDKSPFKLAYKSLKYAGIMNQEGRPWSLVYTTVMVLSSSCLTVLSTADLIWGQEELPEFVSALSTFTISIQVNSKMINILRNQTEIRQLINRFENVRQKFLQDNRRKHLVLWADQFSLKVAFYYGMFFASCPIFSTISNIIIDAVTGSEKPHLVLQLWVPWQIRDVETYLGATLVAIVSTFPAASIYMAFTVFNFIFTVELSAFLQVLQSRFETLKVDNKEVYRQHKEIIELLRDYNEIFSGQLYVEIIISSLQPCGFGYTFIKAVKKLNIRAIDYIYKFIVTAAAPFVLCACGQEISTQLEKLHTSCYMCDWYEEKPASRRYLGQVMTVTLKPIALSFRRMVAFNYVCFASVGQGIYSYLMMVYQFDKGD?
Rpro_OR47	LKEDKSPFKLAYKSLKYAGIMNQEGRPWSLVYTTVMVLSSSCLTVLSTADLIWGQEELPEFVSALSTLTITIHVNSKMINILRNQTEIRQLINRFENVRQKILQDNRRKHLILWADQFSLKVAFYYGMFFASCPIFSTISNIIIDVVTGSEKPHLVLQLWVPWRIRDVETYLGATLVAIVSTFPAASIYMAFTVFNFIFTIELSAFLQFLQSRFETLKVDDKEVYLQHKEIIELLRDYNEIFSGQLYVEIIISSIQPCGFGYTFIKALKKLNIQAIDYIYKFIVAAAAPFVLCACGQEISTQFEKLHTSCYMCNWYEEKPASRRYLGQVMTVTLKPIALSFKRMVAFNYVCFASVAQGIYSYLMMVYQFEEGD?
Rpro_OR48	NPNLSPVSVAYSTLRFTGLMNQEGRPWSLVICAYHIVAMNCMGITSGIRLFSRTGSLPEMIEAISAFTIYLHVNAKAVNVLRNQKEIRQLLEKLEEIRYGILQDVENRHHLLKTDNFLAKLTFSYGTLFLSYPFLALIMNLIIDFTSPSVKPHLVLQVWVPWSMKEFWPYIIGMVAVMLLSVTALIYYVSFSILLYTYSFQMSAFLKILQARLIKNGPRDPELFRFHAELLRLLRNFNKLFSGQLYLETILSSLQPCGFGFALIKAFKKKDPGAFDLLYKSFMAVLAPFIVCACGQVISTQVGKLHESSYLSRWYEEHPKIRKNLLTMMGMTVRPTTLNYRIFTAFDYICFARVVQGIYSYLMMIINLETDD?
Rpro_OR49	ISKDITPVRICCNCLKYAGLFSQEGRPWSILLSAYHLIMLNAVGLGAIKVILWGDGNLQELIQAMSATVIYVHTNAKAINFLSYEAEIRKLFESLEQLRTELLEDIDNQHHIIDAESFLFKLNTGYALLMMSFPAVSLGINIFTDYITQSERPHLIFQVWIPWNMKEFWPYLGGMLFTTVLSITICVFYTSYIIFLFTITFELSGFIKVLQAKLETNGIIDSNTYRHHLAIMQLLQTCNEIHSGQLYFEILVSSLQPCGFGYTLIKAARRQDPVVFDLLYKSFLAVSAPFIICSCGQEINNQMEMLHNSSYRGPWYEKSPKLRKDLLTVKILNIKPITLSYRRLVTFNNACFATVAQGIYSYLAMINNLENSE?
Rpro_OR50	ISKDTTPVKFCYNCLTYAGLLNQEGRPWSILLTAYNLIMLNAIGLGAIKIILWGDGNLQELIQAMSATIIYVHINAKAIKILYCETEIRKLFESLEQLRTELLEDIDNQHHIIDAESFLFKLNTGYALLMMSFPAVSLGINIFTDYITQSERPHLIFQVWIPWSMKEFWPYLGGMLFTTVLSISSCIFYTSYIIFLFTITFELSGFIKVLQAKLENNGIIDSNTYRHHLAVMQLIQTCNDIYSGQLYFETLVSSLQPCGFGYTLIKAARRQDPVVFDLLYKSFLAVSAPFIICSCGQEISNQMEMLHNSSYMGPWYQISPKFRKDLLIMKILNTKPITLSYRRLVTFNNACFATVAQGIYSYLAMINNLEDSE?
Rpro_OR51	ISKDTTPVKFCYNYLKYAGLLNKEGRPWSILLTAYNLIMLNALGLGAIKIILWGDGNLQELIQAMSATIIYVHINAKAIKILYCETEIRKLFESLEQLRQELLEDIDNQHHIIDAESFLFKLNTGYVLLMMSFPAVSFGINTFTDYITQSERPHLIFQVWIPWSTKEFWPYLGAMFYTTVLSISSGILYTSYTIFLFTITFELSGFIKVLQVKLETNGIIDRNTYRHHLAIMQLIQTCNEIYSGQLYFETLVSSLQPCGFGYTLIKAARRQDPGVFDLLYKFFLAVSAPFIICSCGQEISNQMEMLHNSSYMGPWYQISPKLRKELLIMKILNTKPITLSYRRFVTFNNACFATVAQGIYSYLAMINNLEDSE?
Rpro_OR52	ATENLSSIKQCYRRIRLSGLLPETNSIWYKIIKVYHMLMINYIGVAAVLDILLNKNNLIDFVQAISAVMIYMHNNTKAVNIYARQQVVRQLFDRLDNFSKESARDKANQTRKQSFREKFISVYCQSFLWLPIFSFVAGVFGDYMSGFVKPHIPLQVWLPWSMKTFWSYLAGMVFITLLEFSVCVYYMSGIVILFSYTNELAECLKVLQKRLEVNGPADKTVYKHHKVIIELLQEFNKLFSGPYYVEILATTLQPCGFGYAFIKMLNRYDPSAPEVILKFLSSALAPGIVCACGQQITTQMERLHASAYMSKWYEEKPKVRRDLLILLTITSKNIDLNYRHFISYNYACYAMVLKGIYSYLMMIFSFDTE?
Rpro_OR53	VTENLSPVKQCYRAIRFSGLLADTNNAWYMIFSVYHMVMINYIGVAAVLEILLKERNLLDFVQALSVIVIYVHDIVKAVNIFTHQKGVKQLLNRLEEFIQETAKNEPNQSRKRSFRETFISIYIKILIWLPSLSLVCGVFGDYMTGFVKPHLPYQIWIPWSLKEFWPYMAGMVFVTMLEFTTCVYYMSFTVINFTFSNELSSSLRRLQERLETKGPADKTVYEHHNAIIQLLLDYNQLFSGPLYVETLMSSLMPCGFFYLFIKIVKSFDPLAFELILKAIMCAGAPYVVCSCVGQEISDQMEQLHRSAYASNWCEEPPRIRKNLLTLMIITTKRIDLNYRKFVSFNHVCLATVLQGIYTYLMLIINLETD?
Rpro_OR54	LITGIIGDYLTDFVKPHLPLQLWLPWSMDEFLPYLAGMVFVTMLELTTCIFYTSFTIMFLTFTNELAACLRILQARLETNGPTDKNIYKYHKVIIDILQTYNGIFCGPLYIEILISTLQPCGFLYAFTK
Rpro_OR55	YRAFSVPFINSFYRIELCLVEENLLQFVEVLSTSLLYINDSTKALNILLHQKKIKDLFNRLDKFSLKILQDQEAGEHVKSIDKENLFAKSFRVKFISVFIPILLWLPPISLITGIIGDYLTDFVKPHLPYQLWLPWSMDEFLPYLAGMVFVTMLELTTCIFYTSFTIMFLTFTNELSACLRILQARLETNGPTDKNIYKYHNVIIDILQTYNGIFCGPLYIEILISTLQPCGFLYAFTKVFKNYNPAAFEQILKALLCVAAPYIVCSCGQEISNQK
Rpro_OR56	TPEMMTPVQRAYHQIRFSGLILEKDNPKTIFFAVYHMFMVNYVGLASGVDLIRGNQSLIDFVQSLGLAMIYINNIVKATNILLHQKEIKELFARLDKASLEITRNQAEKHIELRPENLQTKFIVTYSKLLMWFPPFSFTTGLLSDYLSDFVKPHLPFPLWIPWRMTTFWSYLATMVFDTMLSVTTSYYYVSFTALLFTFTTELTACLRVLQHRLETNGPADKNVYIYHHTILELLQDYNKIFSGPVYSEILISALQPCGFLYAFIKLLKRQDPASVDLATKGVLTVLTPFVPCSCGQTISSQIERLHASAYMGKWYEEKPKVRRDLLTMLTVTTRQADMNYRKFISYNFVCYATVIQGIYSYLMMIIQIGGD?
Rpro_OR57	APKEMTPVQRAYHKIRFSGLIVDKNNPRSRFFAIYHAFMLNYVGLASAIALIKGEQSLVDFVQVLGVAMIYINNVVKAANVFLHQNEIKELFARMDKFSLDVTHDEAEEHIELRPKNLQTKFISLISNVLVYLPPFSLAIGVLSDYLTDFVKPHLPFQLWIPWRMTAFWPYFAAMVFDTLLTETTGYYYMSFTTLLFTFTTELNACVRVLRHRLETNGPADENVYRYHQMILKLLKDYNKMFSGPVYWEILISTLQPLGFIYAFLKLLKRKDPASTEVIIKALLCLGAPFVPCSCGQAISTQMERLHASAYLGKWYEEKPKIRKNLVTLLTVTTQKTDLNYRKFISYNFACYATVIQGIYSYLMMIIQFDDD?
Rpro_OR58	LLFFSQLWIPWRMTPFWPYFAGMAFDTLLIVTTTQYYMSFTALLFAFTTELNACIRVLQHRLETNGPADKNVYRYHQTILELLKDYNKLFSGPVYWEILVSTLQPCGFIYAFIK
Rpro_OR59	TPEVMTTIQRAYHQIRFSGLIVEKNDQISIFLAIYHMFMVNYVGMASAIALIKGEQSLVDFVQELGLVMIYINNASKAVNILLHQNEIKELFARLEKFSLEITHDEAEEHIELRPKNLHSKFISIYSKVLKYLPPFSFVMGILGDYLTDFIKPHLPFQLWIPWKLTPYWPYFAGMVFDTLLIVTTTQYYMSFTELLFAFTTELNACIRVLQHRLETNGPADKNVYRYHHTILELLKDYNKLFSGPVYWEILVSTLQPCGFIYAFIKLLKRNDPSSSEMITKALLTLGAPFVPCSCGQAISSQMEQLHASAYMAKWYEEKPKVRRDLVTMLTVTTRQADLNYRKFISYNFVCYSTVIQGIYSYLMMIIQFDTD?
Rpro_OR60	TPEIMTTIQRAYHQIRFSGLIYDKNNRRSAYLAIHHMVMVNYVGMATAVALIKGEQSLVDFVQVLGVVMIYIHNVIKAINILLHQKEIKELFARLEKFSLEITNDEAEGHIELRPKNLHYKFITIFSRVLKYLSPFSFVMGILSDYLSDFIKPHLPLHLWIPWKLTPYWPYFAGMAFDTLLMVTTCHYYVSFTALLFAFTTELNACIRVLRHRLETNGPADKNVYRYHHTILELLKDYNKLFSGPVYWEILVSTLQPCGFVYAFIKLLKRNDPSSSEMIIKALLTLAAPFVPCSCGQSISSQMELLHASAYIGKWYEEKPNIRRDLVTMLTVTTRQADLNYRKFISYNFVCFASVIQGIYSYLMMIIQFETD?
Rpro_OR61	TPEVMTTIQRAYHQIRFSGLVYDKNNRRSVFLAIYHTIMVNYVGMASAAALIIGEQSLVDFVQVLGVTMIYINNVVKAINILIYQKKFKELFARLEKFSMEVTHDEAEEHVELRPKNLHSKFITIFSKVLIYAPPISVSTNILSDYLKDFVKPHLPFQLWIPWKLTPYWPYFAGMAFDAMLMVTMSQYYMSFTTLLFAFTTELNACVRVLRHRLETNGPADKNVYRYHHTILELLKDYNKLFSGPVYWEILVSALQPCGFIYALIKLLKRKDPASTELVMNALLALGAPFVPCSCGQAISTQMELLHDSAYMGKWYEEKPKVRRDLLTMLTVTTQQADLNYRKFISYNFVCFATVIQGIYSYLMMIIQFEDD?
Rpro_OR62	MNRLNNDLLKGYLNYFATFAFYIEDKRSAKLYSIYFTIYNVLTLALITNSFLSLMPDIDKMAVLFHHFTVEFDMTAHVIICYYCRPNIHRLVEGLNVTHDYQSQLIQKFVTQVEVERNEKANQILKGSYIACFFTCVTFVLAGVFDRYILHKTKYFLLVPMVFPLSLDQWTGYIILLIWQFVALALAVGMLFCLFDFLYLFYIKIITELKILDYALSTIKERAAEIRESNEKKYNKTLDHKMGDYYEESIKHCVIHHIQIISTFNDMRTTESWMYFIGNAVILGLLVCTGVTLLTDDLLLKIKFVLIMGITMVYVFFFFWMGQDMSDASEDILLTLHNAHWIDMPKKCRTALLIIMARTMKPLIISSVDGVDITMENFMALLKAAYSCFNLLMQMKE?
Rpro_OR63	MAVLFHHFTVLVDVAAHILITYSYRPTIKRLIEGIYETHDYESELIDEFAAKVQDERLEKSKKVLKGNNFARFLTCILLFLTGVSDRYVLKKTERFLLIPMVFFVSIDTWTGYSLLLIWQFFGMIYAVCILFCIYDFLYLFYIKIITEFKILDYALSTIKERAAEIKELNEKKYNKTLDHKMGDYYEESIKHCVIHHIQIIRMTSC?
Rpro_OR64	MNFWRKKKATEGREDFCQKFCKYCLLTIGVKKGQPWTILSIFVLITLIMSFLSWMYSLSETENQTHVLHYLSLHITAIGLFFIYIFKSDIIFDVAIEADNMFIYDDPVLKQIYKSFQKKYFGSWKKKYADFFTVLVFLVWANILYINMSLTLFTSTDIPPPFMKALIKSKVWIIGMHANQLLFVIAAILVDVMVLQIFVKLNLQLLVNLSTLYTALKRIRPSSNNLLLSSDIIDNVNTCIKHHQLIFRSFDKLKAFFSLAFPSIYFGMIWAIGICRTLLVGEHIDVIGLVPLFYLEMGNIHIFCYISDALREVCSKISFAAYSSEWLLFPKSALRSLNIIMIRTTKLPEINFFMGGSAVTCETFTLMINATLTFFIISFILQ?
Rpro_OR65	YTKCLSWFKKTYFGVAIIFVVVPAIQAIFDWFNNMPLKSLVVLPLTEIPNDPVYILCLYLFQSPSTFFCVILRTGVYEWAASFVFLISAQVKVMELALKLQVDKKRIMPLRYFIYDHVMLLNAELSGNESPLKFIGADVIMLGEVLVFCYMGTIIKYSLREISNIVYDSPWDELGVSYKRDAAFIIQRAQISAEPTAWFGTIKIDLPTVIDV
Rpro_OR66	MDTSRFDNLYHSILLKCTFGLLPQEIYGKLSFRHIVLVVCSIFMVGNSLLLYIFAFITYQSTYDLARKLFIPTNFLCYYVEWVVMLYHLKIISKIDFQLKQFNSIKFVSCEKILSERYESFEGYLTLYEKIYYFVSLSFVCIPAFQTVYGLLLGEPMKPLLLIPLMEFPYKPIYSVFLYAFQVPFVFICITIRIGVFEWAATVTFLVNTQVKVMEIALLTNSAIIDRISLKEFYEDHLLLLKKLKMFLVGFQNIASCKVFLCIYIITFFSFLMVSSELSHADAFKFAGGDVIILGELTAFCFMGTFIKNSLNELGYIVYESPWFLLGSKYTKTASLIVQRCQCSIKPTAWFGTINMELPTVVDVLHLCYSCFNILLSIRK?
Rpro_OR67	FNFDKEETILYAIQKLCFYMGFLYDNNSWASIFLVLKAVIMVLLSFLHFTLAIILDSEKVGRLSLMEIFHYSTVEGYSLLVVLSFVYKSKQIKLFRQALSEEIKQRKMLLTPRQEKITIDLNKFLEIFWKYAYGFIIVVGFLTLVRRPLFDRGSAMATCYEGWLWFEVDTWPKWAGVAIFHVLIAVHTVHIQYLSMISLTTHVKYLGSLCEILAVYIKDSFERNYYDELNLSYKKYISREKFIKMRVSKIIQQHQRLLSLIDMFKDLYNAFLLSVALVTGLVICTLIYIVTDPNSSTTLIIQCTSLLAVEGTYVSIYCWVGQQLTDKCAVIRNAIFDIAWYDLPISEQKSLLNIMIACTKDQVLMASGLQEFSMKGLSELLKATFSCFNMLKAIR?
Rpro_OR68	KKKKASKKNKKLVFYTGYKLFLYYGFTYDHSWMSILNILRYLTVTTTGLMHIILAIAFKYESFDLLTLVEFAHYVVMAIYSLTMCAALVSKSRTFNALCATLKEEFEFPKMKLSPKQEEIHRNTSIFIETFMRTTATVILWGISVTCMRRPIFDRQTEFTIVYDGWLPFEVNTWFRYIIVCIGQVIITINASYGMFSCLIAFVAQAKQLCAQCDILCVHIKETFQCVNFDSKTSSDRETFIKSRLKFAVKRHHVLMRCFNMFQDIYNSFLLMLTLCSGIIFCTVIYMITDPNSNLSIIAEFVSLLVPEVTIIACYCWAGQQMTDKWSQIRGAIYEVNWYNESLRTQKTLLNMLTYCTKDKIITAAGIQEFSMKGFSELLQASFSYFNMLKALR?
Rpro_OR69	LINLLVQNPEESTFYIGAKIVKNVGAYYDNTWAAVFHISRNFLTLLTGMMQFILQIIFNFNKIEKLTILEIIHFIFLYLFAISLSCGLLVRSRRFKSLYTLIKNEFGKETKSLTVEQQKVEKDASDFTHRFIKISLVLFYWACIFTISRRPLFERTSEMTLMNEGWMPFEVNTWFRYTVVCIFQTVVALNLATIFWALLATYVTYSKQICSQLEILSLYIKDTFDYNSPALTETKSSKLTTAKYKKLRLKLIIQRHQVLLRCLNLFQETYSLLLFGVSFNCGLVMCTAIYMVTDPQSNFFLILEFVNLLVPELALTGCYCWFGQQMKDWWTRIGETVYDSSWYMEPITIQKALLNMLTISNKNKALKGAGLQEFSLKGSSELLQASFTYFNMLKAAR?
Rpro_OR70	EKNSKEERISNGWFDGFKPCKYAGTIYDKSGISLFHVIRFNSIHILSILHFGLLILLEYDTIGLLTIVENMHYIMMHISGLCMGIALLCNSKKFITYCILINTELMQQEIKLPKMQEVYRKNNIFFKSFMKMSTSMFIWGFIATFFRRPLFDRKTHMTVPHEGWVPFEINTWPRYFAVCTFQFAVGLNLASGHLATVLSYVIHAKHLCGQFEILSILIQDTFKDDLNAENNKIEENKPQREMFIKSRMSYIVQRHHLLLKCFDLFQSLYSAFLFTLSLTSGIMFCTLIYMITDPKSSSFLITEFVTLLFSEMTVIGCYCWFGQEMSDWWDHIREVVYNIPWYKESIKTQKTLLNIITGSTKDKTIMAGGLQEFTVKGFSEMVQASFSYFNMLKAVR?
Rpro_OR71	KGAMIVNRENIYTGYKIAKHFGIIFDYTCISILQLIRSYGINMIAFFHFLIEIITNYQEYDLLELIEMIHFATLHANCMLMCSTLTFNSRNIIEFTELIKTEFHEEIHTLSAKQKIVVRNTQKFILKFIQISAMVLYCSNAATMLKRPIFYSTKDKISLPFDGWFPFELNSTIRFVGAFTFHLIIGINMVSVHYGMFLTYVVHVLQLCGQFECLSVYIDETFQHAHYSNGKQLQSGSEQREALIKFRTKLIISQHIHLLSYFEMFYMLYSKFLFVAGTTSVALMCTVLYIITDPDVEVKAVFTVFVFLLLPEAVCIGAYCYFGQQLSDTCSAIPETIYFNPWYYESVNIQKYLLNLLTASQRMKIIMAAGLQEFSMKGFSEILKASYSYFNMLQSVR?
Rpro_OR72	VVRGFKIRKNVQYSGYQLARWCGFFYDKSWTTFWNITRVLIFLIIGIIHLLLSIPLSKNLNILEKVLLLNYITLSSSCVLMALPLIYKSRKMSLFLSVIESEFYQPEINLSRKQQAIKKKTNTFLRLFISNLAIYYHFSLVVNMFRRPLMEGLDLKILPLPGWLPFEINSWFGYIAVSTFQFISASCTVNTHVGMILTFVIHSKLLCDEFEILSIYIQETFEHNSGEVMELSETNEKRQEFTNRRLTYIIRQHGKLLSYFELFQEIYSMFLFLFSACAGAMLCTVVYIITDPNSTLMTIIIGVGCVLLTEALFVGIYCWFGQEITDKIANVREAVYFIPWYEESVSTQKSLLNVLTACNRDRIVKGGGLQEFSMKGLCELYQASFSYFNMLNAMR?
Rpro_OR73	GVRGFKIRKNVQYSGYQLARWCGFFYDKSWTTFWNITRVLILVISGIIHIFLAIPLSKDLDILEKVLLLNYTTLGSSCALMALPLIYKSKKMSLFLSVIKSEFYQPEIKLSRKQQAIKKKTNTFLRLFINNMAFYYHFSLVINFFRRPLMEGLDLKILPLPGWLPFEINSWFRYIAVTTFQFISASCTVNTHVGMILTFVIHSKLLCDEFEILSIYIQETFEHNSGEVMELSETNEKRQEFTNRRLTYIIRQHGKLLSYFELFQEIYSMFLFLFSACAGAMLCTVVYIITDPNSTLMTIIIGVGCVLLTEAVFVGIYCWFGQEITDKIANVREAVYFIPWYEESVSTQKSLLNVLTACNRDRIVKGGGLQEFSMKGLCELYQASFSYFNMLNAMR?
Rpro_OR74	GVRGFKIRKNVQYSGYQLARWCGFFYDKSWTTFWNIIRVLILVIIGVIHIFLEIPLSKDLDLLEKVLLLNYTTLGSSCALMALSLIHKSKKMSLFLTIIKSEFYQPEIKLSRKQQAIKKKTNTFLRLFINNIAFYYHFSLVINYFRRPLMEGLDLKILPVPGWLPFEMNSWFRYIAVSTFQFMSAASLVNTHVGMILTFVIHSKLLCDEFEILSIYVEETFEHNSGEVMELSETNEKRQEFINRRFTYIIRQHGKLLCYFELFQEIYSMFLFLFSACAGAMLCTVVYIITDPNSTLMAIIIGVGCVLLTEAVFVGIYCWFGQEITDKIANVREAVYFIPWYEESVSTQKSLLNVLTACNRDRIVKGGGLQEFSMKGLCELYQASFSYFNMLNAMR?
Rpro_OR75	GVRGFKIRKNVQYSGYQLARWCGFFYDKSWTTFWNITRALILVITSVIHKFLAILLSKDLDILEKVLLVNYTTLGSSCALMALSLIYKSKKMSLFLSVIKSEFYQPEIKLSRKQQAIKKKTNTFLRLFINNIAIYYHFSMVINFFRRPLMEGLDLKILPLPGWLPFEMNSWFRYIAVSTFQFMSGFSLVNTHVGMILTFVIHSKLLCDEFEILSIYVEETFERNFGELMELSETNEKRQEFINRRLTYIIRQHGKLLSYFELFQEIYSMFLFLFSACAGALLCTVVYIITDPNSKNMTIIISAGCVLLTEAVFVGIYCWFGQEITNKIANVREAVYFIPWYEESVSTQKSLLNVLTACNRDRIVKGGGLQEFSMKGLCELYQASFSYFNMLNAMR?
Rpro_OR76	KMKQPQGRMQGKKKSVKYTGYWVSKWSGFLYDKSWTSVFHITRALSLLIFAIFHTLLAAKFKENIDILEKMLLVNFGILYINSALMVFPLLHNSKNMISFCSVIRMEFNKPIINLSLKQLAVTEYTRRYVRQFSRKVACILYSSLLYNFMRRFIFEGFSIKVLPINGWLPFEINTWLRYSAVFILQTFVSINVITVHIGFLIVFVTHSKFLCEQSEILSLHLQESFENNFPTVSIGLYERNVERAKYINSRIKTSVQLHINLLKYYNLFQETYSMFLFIFALSTGAMICTVVYVITDPTSTLVQSITCFGTLFLPEVFIIGIYCWFGQEVTNKYECIQNAAYSTPWYTQPVSTQRLLLNLLTICQRERIVMAGGLQQFSLLGFSELLQASFSYFNVLNA…
Rpro_OR77	KMKHPQGRMQGKKRSVKYTGYWVSKWSGFLYDKSWTSIFHITRALALLIFSIFHVLLAAKFKENIGILEKMLLVNFGILYINSSLMVFPLLYKSKKIISFCSVIRMEFHQPKINLSPKQLAVREYTRRYVQQFSSKVAYILYSALLYNFVRRFIFEGFSIKVLPVNGWLPFEINTWLRYSAVFILQIFTSINVITVHIGFLIVFVTHSKFLCEQSEILSLHIQETFENNFPTVSIGLYERNVERAKYINSRIKTSVQLHINLLKYYNLFQETYSMFLFIFATSTGAMICTVVYIITDPTSTLVQSITCFGTLFLPEVFIIGIYCWFGQEVTNKYKCIQNAAYSTPWYTQPVSTQRLLLNLLTICQRERIVMAGGLQQFSLLGFSELLQASFSYFNVLNA…
Rpro_OR78	NIKRSNGQEQDNKKEVYTGYWLAKLSGFLYDKSWTSIFHITRLILILILSIIHTSVPVLLGECIDIIEKMLIINYIILSINCLLMAIPLIFNSDKSRLLCSVIETEFHQPKIKFSSKQLAIKQYTQNFLRKFAFNVSFYYYSAMALNLGRRYIFEGISMKISPLKGWIPFEMNSWLRFIFVFIFQTLMTVNALQAHLGFLNTFVIHSYSLSAQFEVLSIHIQETFENYYLKDGKEVPERDSVDQEKYIQYRIKYAVQHHGNLLRYFRLYQEAYNMFLLIFAISTGAMICTVVYVITDPSSSLLLVIMCFVCLFIPEVIIIGIYCWFGQHLTNKYKNIQEAIYSIPWYTQTVKTQKLLLNILTACQRERIVKGGGLQEFSMLGLSELLQASFSYYNILKA…
Rpro_OR79	IIKRFNNHNQGDEKEIIITGYWVSKWCGFLYDQSWTSVIHITRLILFLILTILHILIAVLLYEDMSLLEKVLITNYAIVYINCLFMVLPLIYNSKKNQLLCSIIKTEFQEAKIQFSPKQLEVKKYTKRFVRNFAYNVAFYLYGSLIINFIRRYLFEGVSLKILPVNGWVPFELNSLIRYTFVFIFQIVASISGMSAHVGFLIIFVTHSVSLCEQFEILSIHIHETFKHVYFGETMECFEVNNNREKYIQFRLKYAVYQHGKLLQYFNLYQEIYSMFLFIFALGTGAMICTAVYVITDPMSSLSLVIVSFACLLIPEIAIIGIYCWFGQQVTNKYSYIQESVYNTPWYTQSVTTQKLLQNMLTACQRERIVKGGGLQQFSLLGLSELLQVSFSWFNVLNA…
Rpro_OR80	KARGVNDDLRNCKFFWDNYGQFQGEADWSIGARSGLQKGNPVAVRGRILDRGLHDYEDTIDEHSFAVIEDLKQKKDRRKNVLTRSVCILIAIANIAMAVVRPVINYLSGKYENPKNDDGINRWLPIPHWYPFDCKPWPARLFASTMSYYVMFSTSLIVLTNTLIFLIVAEEIICELKVVAVLLTNISARADMLMKRTKFHRDEKKGKIQFQYLRLCLTHCIKHHEAISEVFNLFDYMYTFILMFTFLTSTFVICLCAILLAEGDLEPSSKFTFIFLLLNEVLHIYIFSWYGQKLQDLSEGLRDTLYFTLCYDDMMAIKHHLLMLQARCLKPLKLSLGGFAHASMDTFGTVLNSSYSYFNVIQAAK?
Rpro_OR81	MAKTEHGREFYIRKAFKENYGVLMRWGGMYLGSWITPTVYLLNTGSHALFLMYTAYLSLDDIGPMAEALHFVVLLTTACTSVLNSLSQRNRLDNILEAMGRGFYDYGKSMDEVSKREIKIHENVATRRKLLLPRLFITSVLISGFAISIRPLIEYLIVGKFKEYRGDGINRTTTVAVWVPFIDPSILWQNVLVFFLQYVIIWTTPGVVFGTDIMFLCMAEDFSLQLRIIGIAFKRSGQRAMDLYKNLIEEKRYLGQIYSKQELFKKCLEHCIAQTVEHHSLIIDLFYHFRLYNRVMLLWLLVGATFLLCLSGILFVSDKVSLLSKVTFFCFLATELVHTFIFCWYGEQLQRLSMDIGKMFYNSDWFQYSSLVKQDLLLVQKRTNAPLKLTAAGFMDVNL…
Rpro_OR82	MRKGFLDNYGFLMSMAGIYLTFPGNWIISMLHLGVGSLQLICYFYTIYLTNDMGNVIELLHSAVIVMTITGPAIINGLLQRKRLERIMRALGTGVYDYGVTLDDDSLKEIREFSIQTRARKNLFCRIFLAIVVANLFAIGLIKPIAMNLLTTIEYDDDFDGINKRVPVHCWYPLDSRVPLNNLLCFIFQYVIVVTIPLGVCGLDLIYLCMAEEIVIQLKIVGTSVKNIKKRAMKVMKLNGTNDINKAMSRCLGHSIDHHNALSSLFEDFRNYHFYILLSVMTGATLMLCLAGVIFTTDSVAPVFRLTYVVFINTELVHVLVFCWYGEQIKEMSIKIGDDMYDADWFSESGHIKIHMLMIIQKIVRPFKVTAGGFMDASMDTYANVLSSAYSYFNLVKAA…
Rpro_OR83	MKKGFLDNNGYFMALGGQYLCFPGNWILPFLHITTGSIHIVLLACTAYIVNIQDLAIMCESLHFVVVLATTCTMEISSLMLRSKIEYVMRTLGEGVYSYEDSLDEASLKEMRQLSSKAKYGKKLGTRIFVILVMLTSVVISFVRPIIMHLIQKLDYSDDFKGLNRYLPVHTWFPFDTHDIWVRILCGVNQFITIYTVPCTVFGFDLTFLCISEEIIYQLKTVGLTMRNVKVRAKTLMKSRADMDFGSALTKCLNHSVEHHNVVARLFKVFNDVYYYSLLMMMTGATFMLCLSCILFTAPDVGFSSKGTFLCFLLAELFHTFLFCWYGDQMKEASSNILNEIYGSDWIEYSVEMKLYIIMVMHRSLKPLTVDAGGFMDASMHTFANVLSSAYSYFNLLNA…
Rpro_OR84	MSNNIVKKVISLKKKEAESKKRNENEQAVISVNNAFKASYGYLLTWGGLFRGSMLYSTFYVLWTGMHIGFLVYTVCISKNDLGILFEAAHFVVLLTNACLGVVNHRYHKDKIEFILKCIGDNFFDYGHTIDDELSEEIEQIRKYRKEIKNFLATGFIIAILFVGSFLTVARPLYDIMVGTYFESDRSDGIVRTLPVAFWLPIQSEGIWVNIVAAFDEYYIIIGTAGIVLGVDISYLCFSHELCTELEILGLTLKKFDQRASFLYKFRYGTKLPKNMENDYHFNKCVEECLKESVKHHHLLLNYFNCHYTLNYIMLLALLLAATFMLCLSGFIFTSDGVLLSSKLTFLLFLASELCHTFIFCWYGEQIYQMNNNLGDELYRSKWTHYSKTVKNYILIMQA…
Rpro_OR85	MQGCRRVEREYMREEERKRQFERSDLIGLKNGMTVKCSEKSQWKAMNENYGYSFYYANSYLAPWLRRSPLHYGAWLIMSMYNTFSVSSWMFILCKSVILRPRNFQILTECTHMIILLILLLSGVFNTKYRKAELERILRAVGEDIYKYGDTLDEETAEVLKQIKEKTFQQKQSLSKVVNIIIISVTVAHTTLRPLADLFTSDRIYQPDEPDGITHVLSMDVYYPMKLYNSVPAIILAYTHLLLIFFWGGNVVVSAAVTFICYSHTLCGEYRILCVTTRRLVERAKAMFHRENPDKPFISFKNDIIFERCLRRALKDSVKHQQKLTQFADDIKVLYYYVILTGLLCITALLCFGGIVFTVKDPPIATLALYIMFLSGELYLLLLFCVYGGMIRDLSMQVG…
Rpro_OR86	SQERVSISVKANFLAMLFGEMFYAYLFCWYAQKLQDASCLPCQALYDSDWIGHFKTVKPFMIMINSCTSKPLTLTAAGLLSVSLFTFSDVCKA
Rpro_OR87	PLWYTGFNIIYLFTMLLCLVYTVYISSGDVGLFVECAHFIVMVSNLYSTALYSLWNKKHFDRMFEIVGSDFFDYGDTYDSIFFNNLVNKWRYTSKSRKRIVSNLYVRTIFVVSVVHCIIRPMFDWLTGKYEGVKTSDGIVRTLPIAFWFPFDPDSNAHFIGAHLYEYYGTFLVIICVLCLELPLISFTEELCSEFELLAKGLRSFCHRAQALYKIRHGKEPKEKDSEFEECIRICLRDSVRHHVILIRFARSLRRIQYAPLATGTLAATLLLCFSAVLFTDESFSISVKVNFLAMLVGELVYAFLFCWYAQKVQDASCLPCQALYDSEWIGHYKTVKPFMIMITSCTSKPLTLSAAGFLSVSLITFSEVCRTAYSYFSLLKAVND?
Rpro_OR88	LEAIQFIVSLLIITFGLANALYHIKDLDEASELIDNGIFIYPEEITKEQEEIKLKGVQEITFMTKVFTIYIIFSGLSYLLFVPLKELISPSVENNRPINKLLPIPLYMPFNTDDIMGFTIAIFINLICMYCIIALILSIDEVYISTMVQIRVQFQLLNYSLQNLESRAIKKMKLLTNQVENNEEAELNENLLFKKCTYLCLKETIKHHQQL
Rpro_OR89	MAPPENNRSYLRKGYVKVGGWVLRFGTVYSLDIISSTKEKFLFCFQQAVHIISLVIMWTLAIKTIYIYNDTSAALEFLHLIFGATVLWVQTLNYIVKRDSMESMMLYIGKDFYDYPNEDILSEEREIKKNTLDWYEKFWKFCVIITGSICFLYILRVALMFIFQHQEYDLTKEAHPYLVYKVYYPMNLNNPNYLIFAVAHQLVTLASAVAVLNAQATVFIRFIGCMVAEFRVLAHSIERMESRIHLLCKQKIENGKIGNKELYDKKFHEYSILCLKNNIKHHQQLVDFFISLQNIHGFDLSAAFLVFIIVLCFGAFSLLVGFKSNFADNLVTIAILSTDLLNIYFFCYLSEELETERLKFCNSIQFMNWRDMSLKFKKMLIIINECNKKKFLLKTNTGV…
Rpro_OR90	MEMTNIFFLCYLSEELETERLKFCESLQFMNWQDMSLKFKKMLIIINECNKKKFLLKTNTGVTASRETFSSVITFSAFSY
Rpro_OR91	MAPPENDRSYLRKGYDKVGGWMLRSATVYSLDIISSTKEKFLFCIQQAVHIISLVIMWTLAIKTIYIYNDTSAILEFLHLLFGATVLWVQTLNYIVKRDSMENMMLYIGKDFYDYPNEDMSEEREIKKNTLDWYEKFWKFCLIITGSICFLFIIRIALMFFFQHQEYDLTKEAHPYLLLKVYYPMDLNNPMYLIFAVAHQLVIIASAVAVLNAQATVFIRFIGCMVAEFRVLAHSIERMESRIHFLCKPNIETEKIGNKELYVKKFHECSIVCLKNNIKHHQQLVDFFISLQDVHGFDLSAAFLVAVIVLCFGSFMVIVGLKSNLADCLVTIALLTMEMTNIFFLCYLSEELETERLKFCESLQFMNWRDMSLKFKKMLIIINECNKKKFLLKTNTGVT…
Rpro_OR92	MLTSFVAIFILILPADGVMLELYSINWMLYSKEVNRSVLIMKENLKQPLQLMAAGISPVNLEMFTSVSPYLNLL
Rpro_OR93	MEFIERSYAREGDEVVKTVLTNYSYLLEAGALFLNLRPKWRRFSLFQIILYFTTMVYFIIILAITTVRLADDTSAASQSGHFAALAVIVICILITYTLKRDKLVDLMTIVGNDYYQYSDSFKSAKLEKWKKNLQKMKLIVIIVIPIYFTVVISLILVIGPWVDELQGYKPDFVNGVYMKVPIPMWFPYPIENYTVHLLTLITELIGAYVLSTAIVGADLVLIFQSQEVNFQMRVLRDSLTHIEERAAELYQQRFKQSDSVNKNSKNYTEVLNFCIKENVKHHKTICRRIGTQLFSLMVVILETVNILLICYIGQQMTYGVSLGLYEINWMEYSRKVNTSILIMKEYLKKDMVLKAGGISAVKLEMFTVIINTAYSYFNLLLASSRDKSV?
Rpro_OR94	MDFISRIDAESDDQVMKTIKNEYGYMLQIGALFPNLRPSWRFLSIIQTLFYITITVYHFFMLMYTTAINYKDLNSASQTLHYAALLLITIAILLSFPLNRPVFVHMIRIVGNNYYTYSDGLRSDLVDKWNKDNKKNKIVFLLLVPIYLFFCAISLMFITPMIDSYQGFTVNEDYIDNLYTKLPVKVWYPYTIDNNIKHMITLMLQISSAVVAAAVISCADLLMLFISQGIAVQLQILRHSIQNLETRAEMLYEKLYKNGPTLKKKLRYSNELYMKMINLCIKENVQHHKIILSAFNDWYLLQKWPMVFGILEGSLIIALSILGYLLGEARFGSQLLSLLLLFAEIANMALFCGVGQQMTNLNEEIVEEWYNLNWMRWNKSCKLSLLIVKERFKVPLELK…
Rpro_OR95	MKFIQRIDAETDDIVLAQAMKEYSYMLQLSALFVNLRPKWRLFSVIQFIVYYLLAIFFLITLLITATEWENDINNTTQAIHIAGFTIVVLIILTEFSVKRADFVDYLRIAANNYYIYSDGFQSKYATKWKKDIRKMKIMVLIFLPLYYLFCAFTAIYLAPIIDDLQGFTIKESYINSIYTRLPVPLVLPFEVNNNALHYLAFTMEVIMAVLLASVVAGADLALIFYGQDIAIQLKLLKESVQEIENRAFYQYKEINGNNKVKNLKQLYKDEKFMKIINKCIKQNVEHHKIICHAFDIMYTLSKWPTAAAFMVGSAVIALSLFSIVSTGRIASQLFSMELLLIEIGNMFIICWIGQQLTDLSAGLSYELYNTNWMQWNKSCKMSVLIFRERLKRPLNMSA…
Rpro_OR96	MDQDQHIYDTAKRELWYFGQIGGTFINLQPKWKIYSILQLVIYLIILVYHVGLLGKTVILSLENHDIATIAMSVHIFTLGIVIIMILINMSNHRENVSIFLKNINTEWYNYGDSTTTILQQELNLKNKKFKIKLLVALPSFLTVICLAWIVVVPIVDQYQGGKKTYENGIYMECPVPLWFPYLIDNNFKYLLSVASEASDECKFIFCVTIAAADVAMIFFLLDLITQLKILNHSIKSMEKRARILYEENGGNFKENALNTDKENAAYSKAINYCIQQNVEHHKVIMESFDALLTITKWPLMLVFLVAALVIALSLYISISYNNLLFRKSLSIMILFGEICNVFILCWLGQQISDQSNSLFYQFYNKNWFHWDKSCKTSLLIARERYKKPMVMSGGGLIA…
Rpro_OR97	LLSLLILFGEITDVFILCWLGQQISDQSNYLFHQFYNINWIHWDKTCKSSIMIARERYKKPLVMSGGGMIAANLSTYSD
Rpro_OR98	MVLFTEICDEFIVCWLGQQISDQSNYLFHQFYNINWFHWDKSCKSSIMIARERYKQPMVLTGGGMIATNFSTFSD
Rpro_OR99	MMLLAEICIIFILCWLGQQISDQSNYLFHQFYNINWLHWDKSCKSSFLIVRERYKQPMVLSGGGIIAANFSTF
Rpro_OR100	MLNLWARLDRYLESFDSVHGEQLERLFMDLYWHLYKLTGFVADLRPIHKLILTLFRHAVLVGTFVWHIILFMFTIPLIAEESLLIRNVHFLMFIAFSLTLFVWFTSKRKRIINTHRLIAEGFHLYGAEGEIITARLVKNFRRTYIVSLSIPTVAICSSAFFMFFASTIDELTGSPPRTDPENGVDISLPVKFWYPWDIKKWYYFQLIHELMLAAYVGIIISTSDLIYVNITYNICLQLQLLLETLGNLEKRAYKEFHELYPDQCPVKKYKDPKFLNCYESCLKQNVLHHQFIHRLFIEAIPLATIPIFFAFVMEAIALGI
Rpro_OR101	MEKLLETLCRDDDEDVQTVYKVFGYMYQITGLYPVMITRNQKIFATFSFAFYILINLYHLIILALTVYYASNEILIRLGSISYFLEGFDMLCLSLNAFFHRRRMARALKAVCNGLITYVGMPGNPNKEKLEAKRKFLIKVISISFLACGFLIEILPLHKLLWKKDIEIYTSGGVSLNLARPLWVPYGTETNLTLAITIILKVIYEIMLVGTCAGGMVLCIDLTQTIVNEIQILINSLEALPQRTEYLYRKYYRRNIDLSRLKEDKQLEACLKMCLKENAIHYQRIIRSEELRKALYATDWMCMTKSAAKYIQIMSSRAERPLVLYCGGLYEGIINRAYSLFNVIYAVNSD?
Rpro_OR102	MEKFLENYFSEDNENLHQFVRKDYGILFQISGFYRRMDTVKEKCFTTSYVFLIITMLTYQAILFLITMFHTDNDLIIMFQTFHYFVLTFLSMHWLFFMFVNREKVARIFKAIHHGLYTYDEEREIYREKVKNANQFYRKLTIKYPPINCIAASIFAEIGPLIDRCIRNIQYETYSPGGLSQNIPIPTWIPYGTDTNFKLIFTIFIKLVFDFYVGLIFGTCLTIIFGSSNMVRTETELLIHSLNHQPSRTENLFNKTASNRRKINITKLREDKEMASCYKRNLRDNAIHYQRIISLFLDVQNVLSVPMFFTFICSSVILALSASAVVFGKGQVGLITSVVGIFITESMALLIICWFAERVRQSSENLREALYATDWIYAHKDAAIYIQIMSSRALKPLTL…
Rpro_OR103	MEKFLQNYFSEDNENLHQFVRKDYGILFQISGFYRRMDTVKEKCFTTSYVFVMITMLTYQATLFLITMFHTDNDLKIMFQSFHFLVLYFLSIFWLFYFYLHREKVARIFKAIHHGLYTYDEEREIYREKVKNDYQFYRKLTIKYPPINSIAVALFVEIGPLIDRFIRNIQYETYSPGGLSQNIPVHTWIPYGTDTNFKLIFTILVKLVVASWAGLMFAIALTMILESTNMLHLEMELLIHSLNHLPSRTENLFNKTASKRRKLDITKLREDKEMASCYKRNLRDNAIHYQRIIRHFLDLQAILSVPLLVNFIGSSILVALAGIALVYGRGQVGLIVSVVGIFITESLTLLLACWFAERVRQSSENLREALYATDWIYAPKDAVIYIQIMSSRALKSLTL…
Rpro_OR104	MERFLQNHFSEDNENLQQFVRKDYGILFQISGFYRRMDTVKEKFLATSYVFLIITMLTYQAILFLITMFHTDNDLIIMFQSFHFIMLYIFSIIWQFFIFVNREKVARIFKAIHHGLYTYDEEREIYREQVKNANQFYRKLSIKLPSMCFLVVAVIVELGPLIDRYVRNIQYEMYSPGGLSQNIPIPIWIPYGTDTNFKLIITMLLKLPVDIWTTVTCGTCLMMVLESANVLHLEMELLIHSLNHLPSRTENLLNKTTSNKRKINITKLREDKEMASCYKRNLRDNAIHYQRIIRLFLDVQDILSVPMLVTFVSESIFLALSASAIVFGKGQVDLVMSVLGIFVSESMALLVSCWYAERIRQSSENLRDTLYATDWIYAPKDAVIYIQIMSTRALKSLTL…
Rpro_OR105	MEEKPNLDYLVDSILYNEYWYLMQMSCIYLDMRTPTKKCLSIINLILMGCVAIYELLICTETAIRIPEDNLISSQAIHFVILQIISLFVITTTNIFRNNFEQIHYLMGSNIGAYDEETKQGMENVKNKLKNKKKFLLHLIIIYLIFAGLFTAILAPAIDNFFASNIREEIYSPGGVSLNLPLPLWSPFGTHTSFGYLMSLFMELLCTYCITVVVIGGDILLLTVSQFVTTELELLMIALKRLPQRTIRLYKIRHNIDTECHINFKELKYNANFMKCVQHCLKETVIHHQKILQTFHELNGLISIAVFVAFFVASIVIAISGFLMIFGNGAIGSMATAFILGIGEVLNVLLLCWCGEQMRQANEKLSIVLYSVEWYYIKKEAVTYLMIMMMRAQKPLVMF…
Rpro_OR106	MSTGTFVDRLCKEDDESVSKTIYSEYWHSMALSGLYLRLDTPKWRMLSLLQLLLMMSFITFLIGCAIVTCIQTAHKPMIMFQYMHYMILTVLIVISIITSIFNRPKIARMHRAIANGLSHYDENTEQHRKKMLKRKSKYKKILFVLLAFYFINVPIYLAFVAPVLDEYSSSANRTETYRDTDLAINLPVPFWLPFSTDSLLMPTIGYGMELILACIIVGQVAAADFVLLTAGITITMELELLIISLSRLPKRALAMHEERHGPERSRQMDVKRIREDKDLAKCYADCLKQNVQHHQRIIQMFDDYYNFFFILLFVVIMTGTIFIAISGSLIMFAEGGLALRVMSVGFCFAEISNIFFNCWCAEQIFNASEQLLLALYSTNWRMLTKDSARTVLIMMTRA…
Rpro_OR107	MAFLDKLCEEDDPTVERSLYNEYWYVMYILGLYLKLNTPKWRLLSGVQFFASCSLMMYFAIIMIITAVKLKENMMGMCQGLHYAILLFLVAAMAFSLNMCRPSMARIHRGIGTGLSEYDMETEKHRAPLRQRIRNYQILLIKLYCIYTIVAIIFLGIIAILSENADESENELYIENGISLDVPIPQWSPFSTDTTLKFLLAITLQALVCTDVALKNCGFNVVNMTVSLNIVLELDLLIISLDRLPQRALIMYQERHGQESSSKVDMNRIREDKDLAKCYADCLKQNVQHHQRIIQMFNDLSTLVTDQMFRALSTGAFYTAISGALIMFAQGSIAERVASAAFCFAEITNIFLHCWCAEQITDGSVRLSRALYSTNWILIDKENARIVLIMLTRANLPLV…
Rpro_OR108	MDFFEKLFSEDNDIVEITMVQEYHHLEKLSCLYPDVKTRGKRSVSIVHFLIYILTLVYHLCALSITAGYVMNSLSLLFQTVHLLLLILLTFSLLCSLNLCRPIVARIHKDYYGGLHGYDEFTENYRPHLKLKEKKKKKFLYGLIVALVLSVGVVVILVAPVLHSALETTLGNNTNGVSYNLPFPEWTPFGTDTWTFYIISFSLQTYSANMMLLTIYCGVFMLFTFTQFLHSEIELLIHSLEHLQERTLLLIGNRNKTVDFSIMKMDKELNSAYKYCLKENVLHHLKIIEICNDANIALSVPVFVSYFFGTITIAFAGVVIYGDDPLALKLTALALSGAETFNVFYLAWCGEQIITSSEKLSFILYKTDWNYLDKSGYLMIQIMMARAQRPLSLEGGYFF…
Rpro_OR109	MPFLDSLITEDKEELHTILDEQYGILLRISCIYPRLNPEKRLKSIVHFSIFFFIFIFDIISKVISLILVSDNFDYIVKVVNGLLIMCIIMSCFVFYNVHRSKLTNLLTLMFDNSVQFDAVTDQFKKNRLNYNKKYNKTVFYTCLFYFTITDTIITIVIPLVDYFKNNRQEVYTKYGVSLNLPKLQWTPFGSDNYWNFTISCLNIAVAQIVHILIISFSVPLFYSLVEHVRLELDTLTYAINRLQDRAIILYEQLYDESVSSYELDNNPALLNCQVQCVKECIRKHQQIIRAVSDLNVLGGVALSFTSYATATLIAIAGISMIFGSGDTFMSGLAFGIAEIGIFFVICWCGEIISGAKNNFEKALYSINWYTVKDKDSARMLQIMLATAQQSRTLYFNKK…
Rpro_OR110	MGFLEELSKEDCAIVDSTVFKEYGYLMCLSGFYPSLKPEKKVLSVIQFILFMFTLLINISALIITVYLADDDETILTQSLHFLIIFGLSFFIFLSFTKSRPQFSRIHRDIGQGGFKYDKDTHIFATSIKDSSKKKKKIIFFALPTFVSVISLVIIVIGPLADYFAGKLGDEIYTKGGISLNLPVPCWTPFGSSTIATFLASSLMEAAGHSVNALALITANISVFYMVEHVSTELKILHLAIKRLKERAQVLYRNRFGNNEMKNEYLTDCYKECLKENIAHHQKILSLNCDMNDVLSLCFSFGYFTGTLMIAISGVLVIFGNGHIGPVANAAFMGFTEIMQVLLICWCGEEVTQASKDISTILYSSEWYYQDKDSNQLLEMMLLRSQKPLFLYFNNISNL…
Rpro_OR111	MAFYDNITKEDTDVAYKTIKKEYGFATVLCGTYAIFKPGIYTILSIIQISIFFIVLILNTIALAITVYLSLNDQTVATQTVHFIFMNAITFTILFSSNYTRPSLSRFHDDIGRDIQPYDHDTMKTVDNLKIYMKKLQKVIYITVPLLIGVFGMLIVSLGPISDYFTGDFGKKIYNENGVSVNLALPCWTPFGSNSTISFLISGTLQILDHYIIVTDIVTANLIMTVMVRHVLIEIHLLISAFNRLPERAAIMYQKIYGKKCNGKITEYHENPSLQHCYNECIKQNIKHHIRIIRLINDMNTFWNYTLMIFFFVSTISMAFSGILIMFGDGKITTLVNALVMGFTEIFDVFYICWCGKSISDASELLYMALYDTKWINANKESAKFILIMMAMTKNPYEI…
Rpro_OR112	SEQVHDAMYNTKWYLCNRQVTSMLKVVQCRTKKPMTVMALIWPCDLATFQSVMNSAYSYFNLLVAFREK?
Rpro_OR113	MKDDKEVERFLIKEYFYIHKIGLAYVPWDKESAIISIFQYAIYLIVLSISTALLGYTAFLTIDDIALFSQDLHITLICVVAIINIINNSMIYRNDMVEIHKNLMNGLCNYETGEFYEGEKKNIFKQKKFLLLFWPLYYGFCASMAIVIGPLMDSYYGVDAVHTSYPQVYLKLPFAMWTPFDMGSQVPLHLILSVFQAFMVIINNLTISAGVAMYVVVLNYLCLHLNLLTNSIDNLDVRATELYKVRQGNRASSKLDRVLYNKCYNDCLIENIKHHQSILRLHKMYVNLSSVPLFVPFIAGAVLMSMAVVHFMSDDVRIGPKLTSGTVVFGEMLNMLMLCVYGEKLKLLSEGARDTIYSIRWYEMDKECHQTVSIFQQATLKPMNVKCVYLLDINMETFA…
Rpro_OR114	MDYFTDDKDVEKFLVEEYKYLPYLALTYASWNRKNVPISLAQYIIYFTIFGFMIFAFTYTAYLCLDDIAVWSQSIHFAIVGIICWTICLTGFFSRKEFIISHRNMMSSFCEYQSGDFLKGLIRRRQKEKKILLIFWPCYYAVCALIATIIAPMIDIYIGVNSDVTNKNGVFLKLPLALWLPFDVDNSMVLYLVGVFLIGAYCAISALSVSSGVLVATFIKQQLCLQLRLLNYSLKELENRSKDEYKRRSQNPDLYNDEERKYSSCYKECLKQNIKHHQNIISAHAQYTYCTVTASFFNVLSVPASGYMCYVFSNFCYFFCYSKYLTFKIWIFVLIILFRFCTIFCYIKYFLGEEVRVSAYSIKWYDHDENVRRSVSIMHFGCLIPLEFKAAHILQLNMQ…
Rpro_OR115	MDFIYDRENNDAVEKAIYSEFYLLLRIFAVFPSLKREHILLTAFQLLMYNVLMWYHLLISAFTIQVVYYEISLFNITVHYFLLFLLVSIFLIAMLPKRKHLCRMYKISTSGFFSYDEDVEDARLEHISKEIRKERITFVLLLSLTIAIALLAFILRPVVDKSLGYVEEGSYSELGLIQLMPIKAWYPYETHEGFIYYVTLFGQLAAAALLGGNIGCLTLIYTNSVLKLIQQCRILMYSLENIEARATKKFKKLYCKGQNNQKVVYDDRFHRCYYFCLRQNIIHQNIIYDYFEEMKSLLSLPLQLAIIIGTLVIALSMNEMAQGSKKLGSMMASGLLVLTEIIIIFIMSMYGEKMTKLSVQIRECIYSIKWYKYKNPYLKNMIPIMLERTKREMVMKGPF…
Rpro_OR116	MFTKFIEYLDNFIEHFDRDGNEICDQTIYKEFKRLLEIMAIYPKLKPKRLVIINILNFSFINGLLLFMIFISTVTAVCAGKEDFPTMAHSIVYVLVTILFLFCYNGMVFNRSSIAIMHTIFGQNVYDYMEQNNDIPAAIKAKYVRMKKVINQIVGVASVLLALFIVCVGPLLNNTDVTEITVQHPENGINYDLPIPLWLPFEASNGFAYFIAVAIITVTFTYVFLINSVVSALFYNVAMTMDCQLEILIKSINNIEERAINMYKRNNNLSKLPKSYGLYESLEFQKIIEICMKQNIQHHQQILRLRKAITKISEYCVLVLYVVSGIIIALTAYTATTVSNEPGTVLTFGCLTTLFILAIAGDCLMGQSFVNLNEKLRIEIYSTKWRLYSKSTRQLIGIM…
Rpro_OR117	MANMIRTFIRDFDEFGDALSENTIYEEYYIMFNISLLYAPLKSFSISIVRFLQLVLTGIFHLYIITICLITLVVARDDFIASGGALIYAIIIFTFLIVLLHVISERKNIAKIHYIIGSGFYEYNETLSSEMIHIKSKYKQLIWWIKRVIPVCTFLCGTVVMCLGPLIDRWAGVKVQEHPDNGINYNLPVPVWEPYDTNGPIPYWITVFSGILSVTLSITVFISFNILYFTISNYIACQLELLKISIQNIEIRAKHLYMEYYKISTSEESLNDINELYSSYNFTECLKVCLKKNIEHHQVILSLHHLANEVFSVPIFIFFFFGGMMVALACYGAITVTGQPGTFWNFVNISIIQMFTIGSMCKMGQALIDLHMNIRQEVYSINWYRYSTNISTSLIIIQQ…
Rpro_OR118	MANMIRTFIRDFDEFGDELSENTIYEEYFIMLNISLLYVPLKSFSISIVRFLQLVLTAIIHFYMITICLITAVVGRDDFIVSGGALNYAIITFTFDIILLHVISKRKNIAQIHYIIGSGFYEYNETLSSEMIHIKSKYKQLIWWIKRVIPVCTCFCGTVLLCLGPLIDRLAGVKVQEHPDNGINYNLPVPTWIPYYSNGSISYWITVISIVISVTLSINVFISFNILYFTISNYIACQLELLKMSIRNIEIRANHIKELHGSYNFTECLKVCLKKNIEHHQAILSLHHLANEVFSVPIFIFFLLGGMMVALASYGAISVTGQPGAVLNFVDISVVQMFTIGSMCKMGQTLIDLHMNVRQEVYSIDWYRYSTNISTSLIIIQQICLRDLIFKGPFGLSAT…
Rpro_OR119	MANMIRTFIRDFDEFGDELSENTIYEEYFIMLNISLLYVPLKSFSISIVRFLQLVLTGIINFYIITICLITVVVGRDDFIISGGALNYAIITFTIDIILLHVVSKRKNIAKIHSIIGSGFYKYNETLSGEIIHVKSKYKNVIWWIKRVIPVCTCFCGTVLLCLGPLIDRLAGVKVQEHPDNGINYNLPVPIWVPYDTNGPISYWITVISIAISVTLSINVFISFNILYFTISNYIACQLELLKISIQNIEIRANHIKELHGSYNFTECLKVCLKKNIEHHQEILSLHHLANEVFSVPIFIFFLFGGMMVALASYGAISVSNPYNYYPILAHFPDF?
Rpro_OR120	NNFTIFLYCLQLIYYYGILLSHIYFFFVTALYNFDDFVLMLNSLNFAIIIIFFVMFKIIIFTSRTDFRNIHRMIGIGVYIYENEEFENDEIKEIKRKNLNFKKLLKTCLPIANLMCGFSVVIIGPYVDKFFGYAETRIYSDSGVNFLLPIPIMYPFEAHEGANFIFAFFLQISLAFIVLIILLSSSSIYITVCMNIIMQLDLLKYSIKNIEIRSKKMYEKLYFEKKNNNLGISQLYEDKDFMKCMESCLLQNIKHHQNIHRMHKHLLNMMKYILVITVGSGVAMVAVSGFLALSLADRPGGLLGLFIMCGAQISNILSVCYLGELVSDMNNQLNFELYSVNWYCYTKKIHQYLNIIQIYTTKDMAVTGPFSLIANMETFGKMMNSAYSYMSLLFAWNSS?
Rpro_OR121	VVNLYAEVLKVSGFIVFLCITFIIALSAFIIVTGTARPGIVCLTFGIATAELGYMTALCVLGQMIIDLNEQLHFELYNIPWYRCSKDFKQCMNITQARIGYGVAITTLFDYVMDMDTYCKLVNTSYSYFSLLLAFKST?
Rpro_OR122	MDILQRFKDFLREYDRDNDEVVDKTIFDEFNYLYRITFFYPNLKTMKIIGLQIVLFIFYISFILLQIFFTFMGAIFSDGDFFLMAHSLHISFIYSLMPVLTFTAITLRSHLSNIFKIIGNGFYKYDEVTSKEEIQIKLKYFKIKRNLKIGFPLLAFVAMLLAVTAIPLSNEYFGLDDSVMINKKGVNLWLPLNGWYPFDSSEGLPFWIAFSLQIISMIFVVIIYVAGSATYFTIVLHVIAQYHILIWSIRNITKRAMVNYLKIKPYLQGKNRSRPNFEDMEFQKQMVFCLKQNIQHYQQIIRVVNLYAEVLKVTGFLVFLCITFIIALSAFIIVTGTARPGIVCLTFGIATVEVGYMTAPCMLGQMIIDLNEQLGFELYNTPWYRCSKDFKQCLNITQA…
Rpro_OR123	MLLAVTAIPLSNEYFGLDDSVMINKKGVNLWLPLNGWYPFDSSEGLPFWIAFSLQGISMILVANIYVAGSTTYFTIVLHVIVQYHILIWKLRNITKRAMVNYLKIKPYLQGKNRSRPNFEDMEFQKQMVFCLKQNIQHYQQIIR
Rpro_OR124	MDILQRFKDFLREYDRDNDEVVDKTIFDEFNYLYRITFFYLNLKTMKIIGLQIFLFIFYISFILLQIFFTFMGAIFSDGDFFLMAHSLHVSFIYLIMAMLTFMAITLRSHLSNIYKIIGNGFYEYDEVTSKEEIQIKLKYFKIKRNLKIGFPLLAFVAMLLAVTAIPLSNEYFGLEDSVMINKKGVNLWLPLNGWYPFDSSEGLPFWIAFSLQIISMSLVVLIYIAGSATYFTIVLHVIPQYHILIWKVRNITKRAMVNYLKIKPYLQGKNRRRPNFEDMEFQKQMVFCLKQNIQHYQQIIRVVNLFTEVLRVTGFFVFLGITFVVALSAFIIVTGTARPAIVCLTLGIAAAEIGYMTVPCMLGQMIIDLNEQLGFELYNTPWYRCSKDFKQCLNITQA…
Rpro_OR125	MELKEWLKKEIDHYNSEHDEIVDKTIYHEYLYLPILALFYLKVTPKALILHSLQLMFYVVTLAVHVYFAFITIFKEKDFILIINLAHLMYILMLTMVLPITIIKNRQVMSIVHKIIGTGTYDYKEEIPDEEHKITKKYLLYKKILKTILPGMNILACIIIVFVGPWIDESLSGKVEIRDYDDEGINLKVPVHLWYPTETHQGIPYLLAYFGQFITGFVCAATVAACTCIFFTVCTHLIIQLERLIISVKNIQKRALKLYNLGRNKPCKIQNIDKLYEDSEFMKTLEYCFKQNIEHHQQIIR
Rpro_OR126	MSSLFNELCSVPLFASLFSGGVVLGLSSLIIVIGTDKPGTASGTFILALAEIGNVSTICKFGQIVTDLNEKFREEVQNLAWYHFSAKFKASMLIVQEYNRQELQVTGAFQFKANMESFSRILNTAYSYFSLLLAFENN?
Rpro_OR127	MSAYFMQRIRSLLQHYNRYSDEVTEKLIIKEYYHFLKLSLFYPSLKSPITAGIHLLQFIIYVVVLGIQNVLGIISIIKSNPEDFLLVMNIGQFGLLSTLLMLIIIMFNATRYEFCMSHKMIGDGVYTYEGEEVPSDDYLLMTMKYKSIKRKLMITHLCINLSVAPVILLIKPWMDEKYGSENLRTYTNSGFNTILPLAGWYPFDTHQGLYFYLALLEQAFCGYIIIIIVASFVSYYFTSTIQIIIQLERLILSIKNLNERAISLYKKTVLTASTDNFRGCKIFEDDPVFMECLKFCFRQNIQHHQQILRLIRLVNTVWKVPLFLSFLAEGIVLGISAMVVIFGAERPGVALGTLSIAVAELVNITTVCKLAQTITDLNEKLHLITYDIPWYQFSRNLQR…
Rpro_OR128	MQRIRSLLQHYDRYSDEVAEKFLMDEFYHLLKFSLFYPNLKSPLAAGIHLLQFIIYVVVLSFHIAIFTVTIIKAEPSEFLISINTAHFGFIMLLFLTFIFMSNRVRYKICFFAKMLGEGVFTYEDEEEIDEEVKVKQKYLSILKKLKIILPSMNIVAGFFVVVIGPWIDSKHSPDNLTQTDSGINIALPIPSWYPFETNCGMNFYIAFLGQFLSACVIIVILASASCSYFTCTLYNIIQLERLIISVQNLEKRAILLYKKKVPHAAVNQLEKDILYEKVEFIKCLEYCLRQNIKHHQLILRLNRLVNILARGSVLAIFLCRRFLGMSALEVTV
Rpro_OR129	MQRIRSLIQHFDRYSDEVAEKCIIDEYNHLLKVSLFYPSLKSPLAAGIHLLQFVIYVVTLIFHLAIIAITVIKSQPQDFLIVIHTVHFGFIMFLFLSFIFMTNSVRYELCISHKIIGQGVYTYEDEEVSDEESNMKRKYEAIKRKLKLILPSMNLVAGLFVVVIGPWVDSILASGNLKTFTDSGINLALPVPIWHPLDTHDSLNFYIAFYGECICAHIVIVILASASCCYFTCTLHVIIQLERLIMSVRNLEKRAISMYRRRVPTSENQLKKDILYENAAYMECLEFCFRQNIQHHLQILRFNRLVNILTRGPVFATFFAGGVILGMSALVITLGNEKPGILLGTLSVAMTELANITAICKAGQTITDLNEDLHLMFYSVPWQRFSKSLKSSLYIVQEM…
SSA_ORCO	MKGACILPNGLCQESINENSHPLFVESNKRHKVRALYRMRKLLYMIIGGSFFTYFAWILLTIAEEPYRLMPDPENRNNTVLTRVPKLLIQTWYPWNYESGVGYYVALGYQLYWLFMMIAHENLPDTLFCSTVIYACEQLKHLKEILKPLIEMSSNYDNGVPPKPNILRMRSGDSDMPLIDDEKVPEENYQPVYNLIREFGPVYQRKNIHNMQNSFDALNDKDGNFVANAIKYWVERHKHVVRFVNEIGSMYGIALLLHMLISTVTLTLLAYQATQITGINVFGMSVIGYLGYSFIQVYAFCIYGNELIEESSSVMEAAYDCRWYDGSEEAKTFVQIVCQQCQKSLSISGAKFFTVSLDLFASVLGAVVTYFMVLVQLN?
SSA_OR2	MLGILPMKGCSKPVQRCIANGILVLLLINVLGKMIYIYKVNPELSFWRKVSNVNLWYYQTYTFFMYLSLYVDSEGILTLKQHVEGTFYHTSSEETKKIIRSSRRKEQTFCWVAALAMTSLVALALFAYLFVVPKSSGLSQSTEEYFRREGKRFPENQNVIKNWFPFDETVPPWPEILNAIGISLFLTCTVLLYIFITFVPLVGFHVQGQFQILLHQIARLSGDLLTAPVSSATSDERHEVVYKKIRDIVEHHQLILRLGNLCLNYT?
SSA_OR3	MVGVLPMECCCEVLNKWIACGVSACFCLNVITRLMFVMKFNPEISFWRSVTNISQWYYQTFAFFTYLSLCIDAKGALTLKRHIERTFRQYSSEETRKIVLSSRKKEETFCLVAMLTMMSMIATALFAVLVIMPRSLKMKQSMMEYYRREGKRFPENSNLLKNWFPFDETIPPWPQILDIFGILLICFSAVLVYISFTFVPIVAFHVQGQFQIVLHHIANLSAQNPSRELVFSAKNNEKHKSVYDQMRNIVQHHQLILRSDYGNIQEEASFIHKLH?
SSA_OR4	MLASPVRFWFAYVYESIVLWYTGVHFLHSGTLYFYAIATAKTRFHVLSEHIVNVEVQSDCSNHNEWTPSLKTVLTLNPIHNIDYKCRILTLAFRQKKLFNRAFLPYITALHFVTTASATIMTFGAINEIRSNGKVTMNALNNMSYCGTSFGSWLALSYCANRLQEAHDHLRYSLWESDWTSGGRDFKQNFLNCETLLCYRMPLKAYKFYQINLYSFTRNFYNVWSVITFLYQVSGKQLRCNSTA
SSA_OR5	MIWYTCFLYASIDVLYLYIIMSTRVKFEALGKHAERTFDLSPVTDDRFNNIEDLQHEKLRRGLQDWQKLKGHAKLIPEIFKPYFAASFSLGMVANTVMAYAVVYELRHSESVAKAISESAMYIGYVLAACWHLGSISYNATVLQDTYDNLRLYLWEDTWYMESLKFKKLSLNFSMALSTSFKLKAFSFMPVDLETFSHVIFCFQCLAAIVFHIAQGQIVLRELIMHLQFTVLTLTIIVKGTILVVKKAEIAECLFTRLDLRLHCTTEFDEGTTGKAYASAHNIVLLVYIISIQVTGLMAAVVSPLLRFYYSKKNSTYVLRPIWSVFSIYLYPWDMMASRPLFWFAAVYEVMLIYHTIHICSCADLMFMHFMITASERFNTLGKYLMRGVPAAYQVEIAC…
SSA_OR6	HSKLISESFTLYFGAAYASVIITNAIMAYAAVYPMSVLQKRIAWQDKVVYFHLRAGTGLDGTLDTRKDEGKIIRMFHAVMRVPVTMFLVLEISGMVVCLTSAKVSLQKTVLYFVFALLMMANFVAYHLLLLRQSMLVTCLQNVSDRHLYCLAGRSKEFLWLRHKSTGVFLVLLAVFMYSLALFTAVVSPALRFGLDFEEWFIVIPVWYPIDVTSSRRIFWFVLVWESTVLWYNSLMFATAGVLYIYILMDTRSKFEALSQYLQHDERPQFSQPQTFFKDLKTSEGAIRFTLSAMTALCLMQCVKHSCSLVGANMCYMPIATPHSVSKPQSSCSKPLHVSEFGRITTKFCTGITTLRHTALMGKIISETAMYVAYVSGASGHIFLMCLNATLFEITYDDL…
SSA_OR7	MCLHNISDRDLYCYGDRVKGFMIYRNKITDSFLVCMLVFMYSLGIFNGIVSPILRFSLDFDDWFIVIPMWYPIDVTLSRRVFWFVLVFETVIIWYLSFVFATMGVLYLHTILSVRAEFETLNQYLKNDERRHSSQPKQPLFKPSEKGTKTR?
SSA_OR8	MVLFYFLPPIVTFFLNPSPSRQLDLPLGIPNPVSLLGITLNDVTRTLVYLCISVSIATQFYVIHIGTFLIFTTVDALKTAFFISGISLETLGHDDFSQREQFVSAVRLHQRLFRLTSQLKEVIEPILEVALTAAMTYIVIGGLAIIQEFRDNFRMIAAIVTTLGIVYGDFILMGSTSHVAEDVSMRIYLNEHCVARKLEFAQHFPFMIMRSNKPVKFRIYNCWAITFENSVK
SSA_OR9	MLSNVLRYLYNSKWSQLSECPSRKQDFLIISQSSFQPVTFPLIMYGNLDFPRLYQLFNLAWNYFSLMKSVAGQLKEAELHQHSDHISHHLVT?
SSA_OR10	MKYSSRITSERYDRSETHSSLIVLTILSAIVSSLVLWSCMPLYDYLFLSLESPGKSPRFPFPWLFYGLDPHREFWIIFALQFMHGLFCVHTVALGFAFPPVICSLLQGQIEILKESLPKARNSAGGLILSAFDSKRKIDGVVDAGGEDMEDRIDERHSILLAAVETVLFSTILLVEALYITNLRVACSEVGFLAYSIYLKNHRAGKDLLLVVYRSNRQEKFSCLFTSSFTPKTVFKVIARCKHTYTN?
SSA_OR11	MVKRDEFSETFDFAVSYSPKLAAKKQRDCQRRSWIFLRNYGLYVYITLLGWFGYPVYTYWSMYPDVDYRQLHLFYGDQDFSLERSRYFWYLIKTLQSRCYGTNLTFRPTGTQFGSQFLIMWSENMYLHGVSFINAAFLTMVMLLHYTIPIRAFMLIETQVHVLIGSLRAIAAALNRHAMSHGVQFKFPATPHNKKDRHARLRYSNRTASPEAFRSRIKEASGNAHPKNFLGLLEDHQNMGILALRYCIFHHQKILRLLRQLKHLLAPVLFLEVLSSIITFTHLMVIIASGGTHMPKLLLYLTFGIFSINLVLTILYLTKLRDACRGVSDAAFELLQFRHIPRKDLHIIINRSLKEENFSCFLTSALSFKDLYRVSR?
SSA_OR12	MDKPDEFSETSDFAASYTPKLAAEKQRDGQRSVQIFMRISGLYFYSTMLGWFVYPIYSYWSMYPHVDYSQLHLFFGDHDFSLERSRYFWYLQGVSFISATFMTTVTLLHYGLPIRAFMLIETQVHILIGSLRATAAAPNRHAMSHRVQFKLSATDHDRKDRHARLRNSNRTGSPEAFPLRIQEASENAHPSTSLGSLKEHQYTGSVALRYCIIHHQKILR
SSA_OR13	MTTVTLLHYGLPIRAFMLIETQVHILIGSLRATAAAPNRHAMSHRVQFKLSATDHDVKDRHARLRNSNRTASPEAFPLRIKEASERAHPSTFLGSLEDHQNTGSVALRNCIIHHQKILRLLRQLKHLLAPVLFLKVFSSFVAFTNTIVIIASCRGVSDAAFELVRFRHIPRKDLFIIINRSLKEETSPCILTSALSFKDLYRLLDISLNYFTIAEAMARKRPENSSSRNSSLIPNFQVENTSAAYG?
Tvap_ORCO	MATLRGIYSWSTFTLMLLQYVFLLIFTVTMSYDTDELTASTITCLFFAHSIVKFVYFSVRGKAVCRVLDSWNQENAHPMFSESNKRHKLRALTRMRKLLYLVIAGSLLSYFCWIMLTVIEEPFRMMPDPENSNNTVLTKVPKLLVQSWFPWDFDKGTGYYIALGYQLYWVLLMIMQANLSDSLFCSTVIYACEQLKHLKEILKPLIEMSASYDSGIALKPNILRMRSGDSDIPLIDDDSKMPEENYQPVYNLIQEFGPVYHRKNVQVLQNNFNELPDKDSQFVASAIKYWVERHKHVVRFVGDIGTMYGIALLLHMLTSTVTLTLLAYQATQIKGINVFGASVVGYLTYTMAQVYAFCIYGNELIEQSSSVMEAAYDCRWYDGSEETKTFVQIVCQQCQ…
Tvap_OR2	MRLLGVLPIEKSCCKVISKGIVNGSLFFLTVNLIQKFVFIAKINPEATFSSKLINVNNYYYQSITLFILLSLSLDAKGLKSLKRDLERNFFSTSSEPVQRIIKESRRKEEMVCMIYGGFNLLVVAVALVSYGVLASNASTPKMAEYLRREGKKDPSKDNLSKTWTPIIDETVSPYREVLNGVTIFLFLYASVLIYINTTFVPIIAFHVRGQFRIIMHQISDLDRNEQQLTKVTIAPRATADDSSDEIIYGADDEIGGDELRSACYEKIKKIAERHQNILRFCHQFAVYCRAMLLTRGFFCSLYIASAVLNATSMKKNKMLIPFIATQLGFSFGDVYLFCASGEMFIQNSLMVSQKLYELNWQSFPPECKKLLQIMHLRAQKPVRLTLFRRFIVVGIHSF…
Tvap_OR3	MVASSPLSYKNAPIRIPLIVSFLLDPDLFPIAYPAIVIFQIFMAVNITSFVGMFICFFVHVTSMIQLNQIHFVEAFNRRRFLSQKFGLSLVHLDSGFVSSIQEQQQLYRVVERLYQFATSATVFIFLGASLISTFSILLINLDPTNSFKYGCFILFPTSQICAMFIAAADVTNSSIESSNVFYFQLMACLAPHCRPDSSLLLILMRMQKPILFRTAKIFKLNLPNFIWLLKQMYSCYALLNSIKTKTDRDQINL
Tvap_OR4	MIQPTVVVFMTIGSLYNAGSLIIICKEFSKETIKLIWPTAFTLITMFMAFAIPSAVTNSAEKVGRHAYLNRVWMVRKSKVQRFFQFIIMRTNKQLKFRVLNYWVLSMTNFLKYLQTMYGLMTILRSLSLTNKRQVNA
Tvap_OR5	SLTIISAAFGVTVLVFLFVNSSRDLFEVNGMIKDMVTFSFNYSPEVSSREIGRYWRHAKHCLWFQMMIYTLWLLLWSVAPAYDYFRAYPDVDYDKIRLSSFAAATFGLDKAAHFWFIIIIQVIPLGCVFMTLAISFALPLVLCTLVRGQIVILTTSLARIPLNESDVDLTRVYGFNPESRSFHGRKKPRRSVHEENSLHKVQLKDCIMHHQLIYR
Tvap_OR6	MYYLFGAVNFTLLLWVMIAEIIGVLKQILDDKYDFYAISLLPTMVASVFLDLVFIFRSSDLYEINVMIKEITKFSFEYSPEVSSREFGRYWRHAEYCLRFLIIAIGTAVFITDSVSYYEYFHAYPDVDYGQLHLIFSSVTFGLDKEAHFWLIKYIQLIPCYAMLITLSSAYAVPLVLCTLVQGQIVVLTNSFLRIPLNESGIDMTRVYGFHPESRSFHGRKKPRKSIQQETNSNEVQLKDCIIHHQLIYRLTKKTKSVMAPFIFIIIFGNIFAAANLTIAAASNSKNSAHPKIMLLVQLFNLLFSFHLIAAYVENLRHKFSQVGFAAYSIYNDDPSNGKSIWTIITRANREEKFPFIISCSFTFRSVRTILELLWNYYILCKSTVARQS
Tvap_OR7	MTYYDYFRRYPNVGYGQLRLMLGTITFGLDKAAHFWLIHYIQLITCGCICITMGIAYAVPLVLSTLVQGQLVILTNSLLQISLNASDIDLTNGLDPDSTSFDGHMEPRKPVKQETKPQKVQLKDCIKHHQLIYRLSKRIKSAMAPFLFINVFSTTICLTNLAIAAASDSVIAKTCGRFSCFFKNL
Tvap_OR8	VISLILVFVQGQIVILTNSLLQIPLNASDIDLTNELDPDSTSLDGHNEEPRKPVKQETKPHKVQLKDCIIHHQLIYRLSKKIKSVLAPFLFINVFSIILCLTNLAIAAASDTKTYKHPKLMIASDLFALLLEFNLVAAYIVNLREAYPQVGLAAYSI
Tvap_OR9	ILMIGGLMMDPSWSLTRKIFSRCLGMIVVCALFVPVTAVIGVLWKCLMNRDQGFEPVFAALTQLPVVAGVACSAVLFLISASKLSKFNTEFKETARFAITYTPRIAVRTCYLSWRQSNTLLNAYLVVDIILDLGWIILAPAFEIYLSYPHVDYGKIHLPLADQNWGIERTSNFWWILIMNSTFESLAVIAISLSCGLLPVLCILVEGQLNVLAQSLRGIQLLQQGSALIIKRPEHSKKLVDPFSGKQSVSKQNNNSLFGNEETEKIEDFISIKDCIKHHQMILRLVRDMKSFASRFLFLEAVSSILEIANCAVIASVGSKSLSSPLLLFTSLALLIHLIISVWYLMKIRDSCVGISFTASSMYQSLPKNLQRDVIPMITRSNCEEKFPCILTSSLTFAP…
Tvap_OR10	MRIFQKIKKADALGTVLLYVQYFGLDCNQRWSLTKQLLYYVYATIVFSLVSIPMYFELRDAYLHLIVKEYKIVFQIIGIVSNAFGYIFIVYSYFKQKMDFLELVKLIRAAAQKSFTYTPKIAQEIHAPQDRIAKRFFLWSMFAYEAMYMSWCSPPVVYFLMRYPNVNYTTLPLTYGTQNYGLDQNVPTSFWLIIIIQFIHGTATLSGIVFGNMLTPILCILLGCQVNILKASLERVSFTSRQDRNFPRELTFDFPNYYSCGKPGKLMLKDSKQLDQKSDLRDDEYMTHCIQHHQMILRSSDALATAVIIMTGILFTSLLVTMTWCLTALRTQLTSVSIALLKASWLNLLDNPKRKQDYLIISDITTQPIKFPLLMYSNLDFPRLYQVKLDHSCESVVYS…
Tvap_OR11	MRFESNGIDLMSSVLSIYGFTRPKKSWSWWQKMAHYSLCATNCSVATASLTVGVIQATNQLIANEYHKAWKKLCILSGLADALCMVLFALTQWSKITAFNKSLKDMTAEALVHSPSEASIDIYKRHARYSRGLVLTYLVSIGFLTVFWMSLSFIIFFFYPDVKNEVWAFVSFADAIDSHAAIDSWPFVVLELLRCWVVSLTVPLKCTFPPVLVILFEGQLSILEESLRMIQRSSLNLKSTTHSDLMIMSAVNQQITDSRKIHSVQDEPFDVTVQLKHCIRYHQKILRLMKQMKQFVGPILFTGLIFIFVFVGNAAAAIITGNLSGAAAWLMPLTLVFYLSAPIYHLWSLASLKSKCSRVGLTAYGTHFCSRLSNRGMETSLLLMVKRSQVKEKFPCVLT…
Tvap_OR12	MVKQLKQKEYDRAFKKLGTLSIIADAIFMVLFSVTQWSQIHEFDSKLKETADTFAHSSEAFTKIHKRHAKTSKRVVQSFVMMSAGLGIIWTIVIVILFITYPDDSNELWEVISMADDVNLNEAIDSWFICLVQLCRVSIVALMLPIKIASPSVLVILIEGQLLILEESLFLIQRLGLNTTGSTDMHQLSADIREYDLQHRPTDDRLTDDVNVQLKNCIIHHQKILRSVQKMKQFVGPVLFSGLICGLTFTGNCASVITRISGNAAMLQTPPLLLYLSAQIFYVWSLASLKIMCSRVGSAAYGIQLFTSGIRCRRLKTCLLLMIQRAQVKEKFPCVLTSNLTMPILYKLLQSCWSYIMMARTQANQTFLEASS
Tvap_OR13	IQDFNNALKETAQTVVPSSEVFTEMYKSNQRYSKSMIKIGMVTIETFSVIWAIMIISFFIVHPNEKNELWAFISMGDDVNLYTAIDSWFTNLVRLYRFFLVSFVLPLKAILPPVLATLIGGQMEILELSIQKIQRFSLNKHGTIYHSALSVSIEVNQPGIENSKYPAQSEPFDIHVQLKNCIKHHQQIIR
Tvap_OR14	AHTKIYRSHSRYSNILVQTAMIVTIACGMTWIVSLFVVFFTYPDANNEFWTFISMDDNVNLRVAINRWFTCLLQLNRYWIATLMVPIKVTFPAILVTLIEGQLHILEESIHLIQRLSLKEHGTIDDTALIASTTIHQLRFEDRKHSAQSNPFNISAQLKNCIEHHQKILRFVHIFAQ
Tvap_OR15	RKDNIFQKLMTIPIFMFLILTINGIISKVRHNQYTLNEIVVALEYFCLIASNLIGTWIRILHGAKLARALKDVSRLRANLYSTHTANSDRYEKEAWDKHTTTYSFFLVFNVVSFYGVGFLTTFVSPLVRFGLKSERPKYLLLPVSYPTDVMNSPVLFYFVIIYEGFLFLYTVDNFAVMVTLFLYLVMTARVRFDVLSRYLMGLGSTPRSLLTIPMEDHHQEYDGHWDRLSAIAEFPETLSTKNYGYMDPNVVNLKRGIEDWNMICRFSESVRNVYFPYICAYPMTCLATNVLMSYAMTHELRNPSRSALKGVIESSMLLGYVLSSLSVAYISSFVVTLLEETHDNLRLSLWQSGWLGGNRDFRKLLLNFTLRLNRHLTMKAFSYSPVNLRAFAESVYRS…
Tvap_OR16	MNQHSWQYRITCFYVRAAGVTTDLSIGNNTDGGFLTKFPMKFSMFMIGPICIFGFIQAIGIVTRLHSNQFTLHEIFVPLEYATIITCDLVGIYTLVGKKSAISEILKNTARMRPSSSLEMIERAIWRQKYSTSYDYLLVLCVGLIHVVGISATIVSPMVRIALQSEKLTYAVLPVWYPIDVTSNQAIFLCTLIFEIFLFWFTVFSYAVIDTVFLYIVMTTRMKFDALSQFLEGVQLHSMYSTEDDKGKVRYNEPFSETGYESCRSFTSYFSEIRGRKQSIDLSIWKLRVGMKDWEKLCRQSRGIQEIFSVFLTAASTVILLTNVIMAYAAATEIRNSDKSPLKAVTESFMYMYFIAASLGHLYVISYTANLLEDTHEDLKISLWKSNWLKETLEYKKLL…
Tvap_OR17	MVLYGFRNVWQCRIMVFHLKASGASRGIFGDDFMNRYWPLIHWIMIPPLTLFTIQQVVGIVVRLSTEQYTLKEIILALEYGVLALVSVIGCFIFTLEGLSGKYAKAIRNAVKMNLHCSEEICDDAIWRNHEFASNTTLFVLSCGYYILGLLNTIIVPFVFRGLNNKQSYAILTNNWYPADVKSSSFFIWPAVFYEFSIWMYMMHLYAIFFSIFLYLVMTARVRSETLGQYLAMINSQADSSDQNDEVRTKSKETIISFCNDPLVRKQNQTQKLLNTGFSDMVKRKNFACSSKKKLENAIEDWNILMRQLKLIADSNMIYLSSCHMCALVTNVIMAYAATYELKKINKSPSNAVSESALYFFFVLTSMTMIDILKSATWEGEWFAKTVDFKTLLLNLRQL…
Tvap_OR18	MVGPVCMFAFFQAIGIIIRLRSNQFTLREIIIPLEYAIVISATLFYTHTLVHKKSAITKCLQDTVRMRLSSSLEVDERAIWRRKYSASYSFFLAFCVGSVHAIGIMLTFVSPTIRYAVVSEKLTYAVLPVWYPIDVTSTHAIFLGTFLFETLIVWFTVSAYSIMDALFLYIVMMTGLKFDALSHFLEGVQLQSMPSTQHDKEKVQSYEPFSEEGIYDCSFKII
Tvap_OR19	MDQHSWQHKITFFYISATDLCKGLCTVNTTDNFLTKHFMRITSFMVGPVCIITFFQAIGTIIRLHSNQFTLREIIIPLEYTIILTSTLLCTASLVGKKSAITKCLQDTVRMRLSSSLEVDERVIWRQKYSVSYYLFLAFYVGSLHAIGIMITFVSPTIRYALHSEKLTYAALPVWYPIDVTSTQAIFLGTLLIEMLIVWFGVFVHSTMDTLFLYIVMMTRLRFDALSHFLEGVQLQSMPFTQYDKEKVQSYEPISEKGIGGRKQNIDTSLQKLKMGMKDWEKLYRHTRRVREIFTLHMTTLCAVCLATNVIMSFAAATEIRNSGQSPMNAFTESLLYLYFVAGGFGHLFITSYIANILQDAHEDLRITLWKSNWPQETLEYKKMILNFRQPLNNPFMLR…
Tvap_OR20	MIMTWLHFNKFYTYFRHTRRFQEIFTLFITALSTVCLATNVVMSFAAATEIRNSDQSSMNAFTESLLYLYFVAGAFGHLFIISYTANILQDAHEDLRTSLWKINWPQETLEYKKMILNFKQPLNNPFMLRAYSYQPLNLKTFSDVST
Gbue_ORCO	MFKFCLRLSVEKSKVKMHGLVGDLWPNIRLMQLTGHWLLEYREDNGGMMRLLRAVYCWIITFLMFSQFAFVLCYLILETYDADQMAAATITLLFFAHSVTKFAYFGLRSKYFYRTLSAWNQVNSHPLFAESNARHRSTAVSRMRKLLMIIGGGTIFSVVSWVVVTFLGEPYKQIPDPDNVNETMSIEVPQLMVDSWYPWDAKNGMSFFLSFIYQLIWLLLALSHANLLDIIFCSFVIFACEQLKHLKEILQPLMELSAALDSVVPNTADLFRSTSTASNLPLMNGENGNGVGTDFDIRGIYSNQRDFSGFQPGGVVSMGNGGVGPNGLTKKQELLVRSAIKYWVERHKHVVKFVSSIGDSYGPALLLHMLTSTVTLTLLAYQATKIEGVDVYAASVIGY…
Gbue_OR2	MFQDNTSVKIKFLGIMVTELVYIYVSCRLSQDISDASSDVRETCYDTDWTSMTMDRSSIRSLQLMIERAFRPLSYSSLTGHELNLSMYMNVSTT
Gbue_OR3	MKFLGIMVVQLVFTYISCLLSQDITDASLEVRHACYSTNWMSMDRSSVRNLQLMAERAIRPLS
Gbue_OR4	MQRMTSCITCGVEDNTSVKIKFLGIMVVQLVFAYTSCRLSQDITDASLEVRHASYCTDWMSMDRSSVQNLQLMAERAIRPLSFVALTGHELSLEMYMSMSETDVNNQ
Gbue_OR5	MKFLGIMVIQLVFTYTSCRLSQDITAASFEVRHACYCTDWMSLDRSSVRSLQLMAERAIRPLSFIALTGHELSLEMYMSVS
Gbue_OR6	MKFLGIMVVQLVFTYTSCRLSQDITDAGFEVRQACYRTEWMSMDRSSVRNLQLMAERAIRPLSFIALTGHELSLEMYMSVS
Gbue_OR7	MILQLIFTYTSCRLSQDITDASFEVRQACYCAEWMSLDRSSVRNLQLMAERAFRPLTFIALTGHELSLEMYMSV
Gbue_OR8	ANRLPQTSLEICDEIYMLNWYTMREEVKQSLRIIRTSSQRPLCFKAADIVPVDKEMFSSMMQTAYSFINLIAAVKSE?
Gbue_OR9	GLEIQTEIYMIKWYVMREEVKKSLMIIMTCSQRPLCIRAGNLIPVDREMFSSVRIVIHSI
Gbue_OR10	SMEIRTEVYMLEWYLMRREVKQSLRIILACSQKPLSFKAGNLIPVDKEMFRSVSVHTFTYI
Gbue_OR11	EYYDRRLSVIEELDRFYRTMVLVDMIHAVLSAAFSLLHLLDLYKTNGSIARVINIVVFITVCLTHVFLNSFFGQMLLSKQEELTRQLYELDWHLMPPSLATNIHIVITRSMKPVTISAWKIANYCFETFMEIFLIQKFQ?
Gbue_OR12	ILKPNEQYPLIIIAWIPFAFNTLPKYLVAYFYQLIGCLLCLMAWFSIITLLIENGEHFVSHTKILNSALKNMIKLGGKNELESSDSRVTSLEKIPLLLMLPVESVYPFIFCWYGQRIYDERTGIKYVAGEQLLRWKYSKDTQDTSLQDTSLQDTCLQDTCLQGTCLQNTSLQDKSLQDTCLQATSQGFLISEYTRDAIYDMEWYTLPPHQRKDFIIIMIRCQKPITISGGGLMKLSLAAFQEILTTSYSYLNMISAVN?
Gbue_OR13	MQDNSVPTGVKVAIGTLLISEVFASFCVCYYGQKIYDSSDDLCFIIYQMRWYDLKPHERKILIIIMIRSQRKLILTGGGIKIFNLQAFTEILTTSYSYMSMLRAVRQS?
Gbue_OR14	GNIIIRDLFNGDLCFSIYQMKWYDMKPEERKLLITIMITCQRGLYLTGGGIKVYNFETLREVL
Gbue_OR15	FTEKFAVNLTMFESSVKMAYYIYQRETLKHLSNIFDEKLLKVSKIRKEKADEILGHAGAKINSAIRAFVIMIFSTVSVWNMLPLIECIRNNIFGKLQITPSWYPFDATVPPINCFIYLYEFGIMVYCATLLYLVNCLFYSYALYVTAQIQVLNDCLSNIEVMARETLDIKKPISLDPVERSQKQLVMHKLLHECISDHDAILNGNASFVASLKFVMYLIFGLMELLVYSWGGQIIYDQSGEVYRSLYDSGWEDCSTAYRKDLLFAMTRAKKQECLTAGKFYNVNLASFTQV
Gbue_OR16	IIANLINIAIKANYLFLRRKELDKVRVKMWRFQTNRLNRLESLKVLRKEYENIRRITFMYIGTMVTNALVWEIIPLIFSQPLSKGITQGSAKEVFHHLPSSFGPIATTSTLNRVSVFSFELFAGLAGSFFFISTDLIIISLSFMIRDQFKVLNRHLLSTINKTSLSQAKTDLYWSEVRRNKNLKIFIKDHQQLLR
Gbue_OR17	YILNLGIFLNAVCGFVKGVIFFVKISKMERLCLKFDCFIVNRVNSELALKLLKEKAKFLRRLSKIFLILPYSVFIVWCIWPVIESEAVLTFFGITLEKTRLNKILPSVYPVDMTVEPNYTLIYIFEVLSGVSGLTYLMPVDMFFISVCEMYITQVEILKKTIAEKINLKSWKEGCKDFDI
Gbue_OR18	NVTIFLNASGGFVKCIYFIIIREKMESLCVKFEEFKSAKTDYKLAYDTMSSMSLWISKIIKITLYLNFIVFLCWASFPLPWSKTVKSWLKIESTSVDYNITRRLGLPNKLIPCYYPFDTDPSPVFEIVYFLELITAVSGLTYMMPFDFFFITVCQMFCSHIKV
Gbue_OR19	ELEMEEFLERQGRNRLIALASGFMGPDRTRFKDKWYRKIYMFYKYFTDVSVWVNFLTVLSHFLRPEIPLIERCLGGFPLCTLSLMVIRITYLHFSRPKLVDLIQGYMNSFKNDPDPMHLEMEMARGRKFMRPFPIILFMCNVASMAPWCGAPFLLQYLTGERKMSVPADFPVEFEKSPNFEIITFIQILGATLTPMKVIASDDLFYALAFFQLAQFRHLKHNFGIMFKDINISKDGQASFQGQSKDRLDERMEARLRQWIIHHQETSALFAKLQGIFSFVFLITFGLQTLVLCLTAFIVAVAPLDRVTIVFCAFYVLGNALELLFLCRVGDFIIIERISRKQRRRVRGDFTRKAGYISRSKAQSPECLAKPLSPFSLHRIISSTPSQLSWCEGEGKGSH…
Gbue_OR20	MEEEKREMPRMEDSIFLKYRKILRFMGVTIPDHFTKRGILIQLYYFGVIFTMSMNALCLFISIFTRGVPMSDRSISLVCFLMCGSAVFKLIILQTRSYELLYLFDALNTPGAARSTWVLRKTNTISSIYTSCIIVLASGWCAYPFVVKKLKLPIPYWLPFVTKTVQQRMGVFMFVTSTMRFDSVNDTLQTLGEYQPLAKGDFGSEKVVERSAMGLMIVKDATMSRDETLLKECIREHVDVIK?
Gbue_OR21	MPTDNERLVRHFDEVLDIIFFVQVIQSTLVSVMTFFAIFQVDNLYDELPKFVTIIMATYLQFYMYCWFGEEISFH
Gbue_OR22	RMIKDCLRYDDFPDDTEKRIRSRIDQVNKFNRILCLPLYLIGVFMPVFISVDNNYREIDAFPDWFDKRLPIPMWLPFSTENSVVFVLAVGYMVLNDILVCQALYGLCNLNFNFCMRVVIELELLIEALNKQEERSYNIHSSMISKRNDLDKGQNQASDITDKDKSSHTNNKESCTTSDPHKTEMINNKTVIDNNDTIKNIYIPLSDKFETGNNILPKESQIEKIINKSAKKPKKAKINNIGSVPEQNITRSYSKRKLSHSVTQVLQDPTLIRLYELYGNLNYRKCYHTCFKKTIKHHKLMIEINNRFFEIAGLIYFFVLYISGFLMASTIYSAFDDRRTIIFRLFSVALTVNVFVFTSSLCVVGEKIKSSFSDIRFAIYSTQWTDADESIKRTIRIFLM…
Gbue_OR23	IAQELAFFISGSHISFIAIMIYFNRENILETFGKLEVLLTEQRKNHVHKAFIDQAYYSFSIFFKGYLLTYVFFGVATYPLPFLPSVTNTDRLLFPAWFPWDIRNLTNYIITIGLQTILLSILVVVIIGQYPLAVFMVYHIDAQINILMSDLERLDGSSRQRLIKCIKHHQFILS
Gbue_OR24	MTQELAFFISGSHISFIAIMIYLNRENILETFGKLEILLTEQRKNNVHKAFIDQAHYSFSIFFKWYLLTYVFFGIVTYPLPFLPSVNNTDRLLFPAWFPWDIRNLTNYLITIGLQTILLSILVVVIIGQYPLAVFMVYHIDAQINILMSDLTRLDGSSRQQLIECIKHHQFIL
Gbue_OR25	MWLFMFLIAHMDFFFHRSELTAIYKQMIDWVDLNRRPQDQPFSEEKLLKVIRVYWAPLVWTTWGCFMVSIPVLDYLSNGRTYSLPFPLWFPFKTDNPLGYVAAYVIEIYAVHAICSFIIACAPLYFVVCYVILEEFDSLIDSIRSMHEDALAMYKLQLGERTNVSTD
Gbue_OR26	VMIIACGLSIIFLEPFVKFLLGEEYDRIEGLLYGVPVPIYWPLNHQDYFFGLILPNIIQVLFCGLAVGFLAGIIVLFLNLCLHLYFQLKVLLHNIKSLEEHVKRSVGLENTPKNSTVSSQQALDRYKKIIQDIVRHHIMLIEYIYTI
Gbue_OR27	YIKKVTKIYNGYLFFSIGFYVVSTPFIQSDILGNYNHNLPLMLYIPFETDESYIGYFIATVFIFTAAWFTCMGVVALDLGCYTMLLHLEHQLKILNGKVKCLEVRAMRRMGIKESAINKYKGRLWNNKKFNQNMWLCLRETIRHHHKIIR
Gbue_OR28	YIKKVTKIYNGYLFFSIGFYVVSTPFIQSGILGNYNHNLPLMLYMPFETDESYIGYFIATVFIFTAAMFTCMGVVALDLGCYTMLLHLEHQLRILNGIVKCLEYKVRLWNNKEFNQNMWLCLRENIRHHQNIIRY
Gbue_OR29	IFTVGSYTTLTPFIQSDDILGNYNHNLPLMVYLPFETDESYIGYFIATVFIFTAAWFMYVGVVGLDLGCYMMLLHLEHQLRILNGKVKCLEVRAMRRMGIKESAINKYKGRLWNNNKFNQNMWLCLRENIRHHQSIIR
Gbue_OR30	NSLVNLKNVSRMLFVVGTDCYVYENEETTASEINDNIQFNTYITKLTKIYKGLMIFTVGSQLILPPFMQSNTLGTYNKNLPLMLYTPIETEESYVGYFIVMAFYLAGGLFTYIGAIALDLGCCLMLLHLEHQLRILNGKVKCLEVRAMRRMGIKESAINKYKGRLWNNKEFNQNMWLCLRENIRHHQNIIR

## Sheet: S2_nucleotide sequences
Agos_ORCO	ATGGGTTATAAGAAAGACGGTCTTATAAAAGATCTCTGGCCAAATATTCGATTAATACAATTGTCGGGCCTATTCATATCCGAGTACTATGATGATTATTCTGGATTAGCCGTGTTGCTCCGAAAGATTTACAGCTGGATCACCACAATTATAATTTATTCACAGTTCATATTTATCGTGATTTTTATGGTCACTAAATCTAATGATTCAGATCAGCTTGCCGCTGGTGTGGTAACTACATTGTTTTTCACCCATTCGATGATCAAATTTATGTATTTTAGCACGGGCACCAAGTCGTTCTACAGAACTCTAAGTTGTTGGAACAATACTTCTCCTCATCCTTTATTTACAGAATCTCATTCAAGATTCCATGCAAAGTCGTTATCTCGAATGCGACAA…
Agos_OR2	ATGGTCGGCCATTCATTGTTTGCCTCCGTAGACGTAATGCAGCAGCAGCCCGAAAGTTTCGTTCTGACACCGTTCCAAAAGTTTTGCATCAGATGGAGTGTGTTTTTCGACTCGACCTCGGACCGCCTGTCCAGGATCGAAACAGTGCTCAGGTCCGTCCAGTTGTCGACGATCATGATCACGTCGGTGCTGACCATGACTTCGGTGCTGATCGCCGACAACAAAAAAGCGCTCGAATCGTTCACGTATTTCGTGATATGCGTGTTCCTGTTGGCCATCATCACGTTCGCCATCCGGACGAAACGCTTCAACCGGGCTATGCTTCTAATGGTCGTCGACGAGTTTCCCGGCTACGAGAGGCCCATGCCCGACGATCTCAAGCGCAAGATATCGGCAATA…
Agos_OR3	ATGCCGCGCATAGACGCTATTAACGTATTCTTGCAAATGACTGGGTGCACCGACAGTAAGAGAATGCTTTACTTGACGTATTTCGAATTTCTCATAACGCTTTATTATTTCATCGCGTCGTACGTGTCGATTATCTATTACGAGCAGAGCGTATCCATTCAACTGTTCACATTATTGTGCATGTTGATAGAATCTTACATACTGCTGAACATCACTTTTCGAATCTACCATAAAAATCAATTCCGCGAGATGGACCAGTACTCGAAACAATTGGGAATACCGGATGACTATCAATCGAAAATAAACATAATAACGATGTACCATCTAATAGCGTCGAACATGTTTGTAATTTTCCCGGTTACGTATACGATTCTCTACGATTCGGTACGTGTAGGAGAT…
Agos_OR4	ATGGTGCACTATATGGCCGAGATGTTTTTTAAAAAGGCCATATGCAGCGATGACGATTTGCACGGTCGTGACGCAATGCGTATGGTGTTTTTTACCTACGGCGAGTTGGCCATCACACTGTTCTTCGCCGTGTCGACGTACCTGTCGATCGTCCACTCGACGGAAGATCTATCCGTTCTCCTGTACGGCGTCCTGTGCTTGATAATTCAACTCCTCATCTTCGCTTTCATATCCTTTAGGTTGTACCATCGGTCACATTTCCGAGACATGTACCAGCGTTCGCGGGGGATGGAAATATCGGAAAACTCGAATCGGAAAATCGCTGCAGTGATCAAACATCACTTGATCATGCCCAACGTGTTTGTGGTGATTTCCGCGCTGTACAAGATTTCCTCCGAT…
Agos_OR5	ATGGAGCACATAGTTGACATGTTTTTGAAAAAGACAGGATGCAACGACGACCGCAGTTATGACACAATGTGTCAGGTATTTTTTATCTACTTTGAGTTAGCCATAACTCTGTTCTTTGCCGTGTCGAGTTGCCTGTCGATCGTCAACTCGACGGAAGGCCTATCGGTTCGCCTTTACGGACTATTATGCTTCCTTATCGAGAGTCACATTTTTTTTTTCATAGCCGTCCGGTTATACTATCTGCCACAATTTCGCGATATGTACCAGCGTACGCTGAAAATGGGTATCCCGGAAAACTTTAGACAGAGAATCGCAATGGTAATCAAACATCACTTTATCATATCGAACGTGTTTGTGTCAGTTTCTATGTTGTACACGATTTCAATGGATTGGGTGCAG…
Agos_OR6	TACATAATATGTGGTATACTTCACTCATCACACTTAATAGTAATTGCTTTAAATAAGCAATCCATCGTAGCCACCTACAGTTTTATACAAACACATTTTTTCAACTGGTCAGTAAAAAGAGGAATGGATCCAAATGGTGCTTATAAAAATAACATTAAAAAAATTAAATATTTTGTGACAATTTGGTCATTTTTGGGATGTACAATAATGTTTAGCCCTTTACTTTCAACAATTGCTGATTTGGGTGAATTGCCCTTAGATCATCGATCACATTGGAATACTCATTGGCCCATATTTTTCAGTATAAATAACTTATATACGTATGGATTTATCTATTTGCTGCAAACAATACTCGCTGTATTTTTAATTACTGCAACTGGAGCAATGAAGTGTGGATTT…
Agos_OR7	ATGTCTTTAGGTATGGAGTTAATTCAATACATGATAGTTGGAATACTTTACACTTTGATTTTTTTGGTATTTATTTTAAAAAATGAAGCAATTATGTCTAACTATAATTTTATACAAACCAAATTTATTCACTGGTCTAACAAAAAATCATTGCATCCAAACGCAGTTTATAAAAAAAATATAGAAACAGTTAAAAGTTTAGCCATACCTTTAGCGACATTATCATTGTCTATTGCATTTGGGCCTTTAGTATCAACCATAAACGATATTGGGAAACTACCATTGGATAACCGAGCACATTTCGTCTTATTTTGGCCAAAGATTGTCGATACCAATAAAATTAGTATGTATGGAATCATTTATGCAGTGCAAGTCTTATTCACTGTTATTTTATACATT…
Agos_OR8	ATGATGATTTTTCAAGTTGCAGTCGGGCGGATCGCGGCCGCTTACCCGTGGCTGATATGCGCTTTCTGGGCGTTCATCATGACGTCGGTGGCCACGTCGCTGGCGGTCCGGCACACCAGCTACGAGGAGACGGTCGAGATGCTCACGTACATCACGGGCTCGTCGAGCACGCTGGCCCTGTTCGCCATCGGCGTGCACAAGCGGCCGGGGCTGCAGCGGATGTTGGACGCGATGCGCCGCGACTTCTGGTACGACGGGCGGCGGGCCACCGCGGACGCGCTCTTCTCGCGGTTCGTGCGCACGTACGGCGCCGTCATGCCGGCCGCCAACGTGATGATGTGCATGGCGCCCGTCGTCTGGGCGTCCCGCAACGGCGACATCGACTCGCCGGCCGCGCTC…
Agos_OR9	ATGATGATTTTTCAAGTTGCAGTCGGGCGGATCGCGGCCGCTTACCCGTGGCTGATATGCGCTTTCTGGGCGTTCATCATGACGTCGGTGGCCACGTCGCTGGCGGTCCGGCACACCAGCTACGAGGAGACGGTCGAGATGCTCACGTACATCACGGGCTCGTCGAGCACGCTGGCCCTGTTCGCCATCGGCGTGCACAAGCGGCCGGGGCTGCAGCGGATGTTGGACGCGATGCGCCGCGACTTCTGGTACGACGGGCGGCGGGCCACCGCGGACGCGCTCTTCTCGCGGTTCGTGCGCACGTACGGCGCCGTCATGCCGGCCGCCAACGTGATGATGTGCATGGCGCCCGTCGTCTGGGCGTCCCGCAACGGCGACATCGACTCGCCGGCCGCGCTC…
Agos_OR10	ATGGTTATATCATTAATGATTAGTGCTAGTGTAATCGAAACAATCAGTGTAATCTGTTTCATTTGTGTGAGTGTGTGGCATCAATATCTCAACAATTTTTTTGGTGAATTTATTATACAAAAACAATTAAGTGTTTGCACAGCATTGTATAATGTTCCATGGTGGCGATGCGATAAAAGAGTACGACAATTACTGACATTAATGATTTTAAGATCTATAAAACCAACTTTAATCACAGGATATTACATGTACAAATTAAGTTATGAGTCATTTATTTCATTTGTAAAAGCACTATACACTTACTATATGGTATTAAGGCGAGTCAATACCAAGACA
Agos_OR11	ATGACGGTCCAAATGTTTGTCACCACCGAACTAACAATATTGGCAAGGACCATAGATATTTGGACCATGTTTTTCTCGGGTCTGTACAAATGGATTTATATGACGGTGTTCAACTGGGAATTTGCCCATCTTAAATTCGCGCTGGCACAATTACAAACTCAAGGATCGAAGGCGTACGGACGCTCGGCTGATGTGTTTACTGCCGACTATTTAAAACAAACGAAAAAGATCAGCTATTGGTATTTATTCAGCGGTTTTGTTGCGGGTTTTTTTATAATCGTCAGTCCTCTGTTGACATATTCAAAAGGTGATCGGTCCAATTTTCAATACTACAACGATCCAAAAAGCTACCCTTTGAGTTGTTGGATGCCATTTACGTTGAACGAAAATTGGATGTTT…
Agos_OR12	ATGAATACCACAGAGAAAAATTATGCGTTTGATTTAACGTTGTTCAAAACAATTGGTTATTACCAAATGATTGATCCAAATTGTAAAAAAATATTTGGTTTTAATATATATAACGTGATCAACATGATGATAGTTGTATTTACAAGCATAATAACTGTTATTGGATTATCGGGGTTTTTTTATAAACCCAATGACATAACATACGAGAAAATCAGTTTTAAAGATATACAAATACTATTTTATCTTGCATGTATTGTGGTTGGAAATTTAAAAATATGTATAACAATTTATAATGCTAAAACAATTTGGAAGTTATTTAAAGTAGCGCACGACTCATTTTTGTCCAATAACTATTGGAAACAAAACAAACATAAGATTAACAAATGTGGAAAAAAATTT…
Agos_OR13	ATGTTTAGTCTTCATCGACCGTACAATATGAATTCGGAGAATATTTTCAACGGTAGGCCAGTGGCTCTTAACTTATCGACGTATAAGCAATTAGGCTACTATCAACTATTAGACCCAAAGGGACCGTATTTATACGGATGCCATTTTTACAGAACTATTCTGAAAATATTTCTCTTGGTTGTCCAATTTATTACGATTTTTGGGGTGATGGGATTCTTTATAGAGATAGAAGATAGTGATGCTAACAATGGTAAATCGAATTCCTTCGAATTGATTATTATCCTAACAAATTGTACTCTATCATCGTTGAAAATCTATACACTCATATCAAATACAAAAATAATTTGGGATCTCTTCGACCTCACATGTATAGACTTTTTAAAATGTTCTCGACATAGT…
Agos_OR14	ATGAAATGGTTACAAGATCATGAAGTAGCGATTAACTTGGCTTTATTTAAGCGATACCAATTTTATCATATATTCAATCCAAACAGCTCAAAAATATTAAACTATGATAGTTACAAATTCACAAATGTCTTGTTTATTGTGGTCGTTACATCTTACAATATATTTTCAGCAATGTGCTTTTTTACAGATACTGTAGATACCATCGACAGTATTGATTTATTACTAATGATATTTATATACTCTGTTATTATAATTTCTTTATTGAAAATTTGCGTACTTCTATTTAATGCAGATCAAATTTGGGATTTATTTAACCTGACTCGTTTCGATTTTTTATCAAGTAGACGGTGTCGCAAAAATGTTGGAATCCTATATAAATACCGTGATAGATCTATAACA…
Agos_OR15	ATGAGTTCGTTTGAAGTTTCTGATGTGGCTATTAACATTAAGTTATATAAATTGTTACGTTTTTATCATTTATTTGATCCAAATAGTACAGATATTTTCGGTTATCATTTTTATCGTTTTACTGGAATTTTTATAACGGTTTTTACCCAATTATTTGTATTATTTGGACTGTTGGGTTGTTTTATTGAGATGGAAGATACAATAAATGACATAGAACAATTTATATTCATATTTGTCAATTTAAGCAATTTTCTCTCTGTAATGAAATTATGTGTATTTACGTACAAAGCAAAAAACACTTGGGATTTATTTGATGTAACCTGCATACATTTTCTGAAAAGTGAAAAATGCTGTAAATATAGAAATGAAATACTAGAAAAAGTCCGTAACAAATCAATA…
Agos_OR16	ATGACGTTTGATAAAAGCATATTGGAATCAAACGAAGTTTCCATCAACTTGAAATTATTTAAGTTCATTCGATTTTTTCACCTATTTGATCCAAATATCAAAAAAATTTGTAATTTAAATGTTTACCATCTAGCTTGGTATATTATAAATTGTGTTATTGGTTGTATAGTAATTTATGGATTGTTAGGTTATTTTACTGAGAAGGAAGATATACTCAATATCGTTAATCAAATACAGCTAATGTTTTGTGGCTTACTTTATTATTCAAGTTTACTAAAAATAATCATATTTTTATATAAAGCAAATAGCATTTGGGATTTACTCCGGGTCTCTCATATGAATTTTTTGACGAGTTCACAGTGTAAAACACATATTGGAATTCTCCATACACATCGAAAT…
Agos_OR17	ATGACGTTTGATAAAAGTTTATTGGAACCCAACGAAGTGTCCATCAATTTGAAATTATTTAAGTTCATTCGATTTTTTCACATATTTGATCCAAATATCAGAAAAATTTGTAATATCAATGTTTATCATCTAGCTTTTCACATCATAAATTGTGTTATTGGTTGTATAGTAATTTATGGGTTGTTAGGTTATTTTACTGAGATGGAAGATGTATTTAATATCATTAATCAGATACAGTTAATGTTTTGTATCTTAATTTATTATTCAAGTTTACTTAAAATAATTACATTTTTATACAAGGCAAATAATATTTGGGATTTACTCCTCGTCTCAAAGATAAATTTTTTGACGAGTACACAGTGTAAAACACATATTGATATTCTCCATAAATATCGCAAT…
Agos_OR18	ATGACGTTTGATAAAAGCTTATCGAAATCCAACGAAGTTTCTATCAACTTGAAATTATTTAAGTTAATTCATTTTTTTCAACTATTTGACCCAAGTATCCAAAAAATGTTCAATATCAATATTTACCATCTAGGTTGTCACGTCATGAATTGTGTAACTGGTTGTATAGTAATGGGATTATTAGGTTGTTTTATTGAGATGGAAGATAGACTCAATATCGTTAATCAGATACAGTTAATGTTTTGTGTCTTAATTTATTATTCAAGTTTATTTAAAATAATCACATTTTTATACAAAGCAAATAACATTTGGGATTTACTTCGGGTCTCTCATATGAATTTTTTGACGAGTTCACAGTGTAAAACACATATTGGTATTCTCCATAAATATCGCAATAAA…
Agos_OR19	ATGGCCACATTTAATGATCATACAGCCGCCATTGGTTTAAAAGTTTTGAAGCAATTCGGTTTTTATCAAATGTTTGAATCAAACACCAAAAAAATATTTGGTTGGAATGTCTACCAGTTTTCTTATATAATATTACTCATGATAAACCAGTGTTTAATTGTTTTCGGGAATAGTGGATTTTTGTTTGAATTGGATGACACTATTAACAACATTAATTTACTTCTGATCATATTCTCTAACTCATTTAATTATCTTACTGTTTATAAAGTGATCATACTTATACTTAACAAATCAAAAATCCAACAGGTTTTGGACGTTACAGATTTAAAATTTTTGAAGAGCAAACAGTGTCGTGATAACATTAAAATATTCTACAAGCACCGTAACAAAATTTTAAAA…
Agos_OR20	ATGATGCACGAATTGAGAGCTGAAGAATTTGCTATTAACTTTGAATTGATGAAACGATCCAGGTTCTATCATATATTTAATCCAAACGGTTCAAAGATTTTCAATTATAACGCTTACCGGCTATTATTGATTATATTATTGGTATTAGTGAACGGAATTGTCGTTTACAGTTCTTTAGGATTTTTTGTGAAGATGGAAGATACTTTGAGTTACATTGATTCCTCTGTAATTATATTCGTTATGATTAATATTTTTTTATGCAATTGGCGGTTTTCCGTTTTTTTGTACAACGCTAAAATAATAGATGTGTTCAACGTTTCACGGTTTGATTTTTTTAAAAGCAAACATTGTTGTAAAAATATAAATGTCCTATGCGGTCATCGAGACAGAACGATTAAA…
Agos_OR21	ATGTACCAATCCTATTGGAAGATATTCAAATGCTTGAAGGACAGGAACAGACTTTTAGATCTATTTAAACTTGCGCAGTTAGATTTTTTAAAGTCTGAAGAATGTGCTAAATATAGCAAAGTCCTGTACAAACATCACGATAAAAATTTAAAATTTTCAAATTACTTCTTAATTATTTCGTTCGTGGTCATCATACAATGGTTCGTTTTTCCACTTGTGATAAATGAGATACTAAATTTTGAAAACTCGAATGTTCGTGCCCAGAACATAATAAATTTTTGTTTTGGCGTATCCACACAAACGTATAATAAGTATATTCCTATATTTTACTTACTAGAAACAACAGGAGCAGCGTTAACGGTTTACTTTTTGACTATGATCGACACATTAATAATTTCA…
Agos_OR22	ATGTATGGGTCTTCATGTACTGATAAAATTGCCTTATCATCAGAAAATTCAGCTACAGATGTTGTTGGAGAGATCTGCTTGACACCGAGATCGGATACAGTCCTAACTTTAGTCAAAATCGGCTCATCAGTTATTTATTTAACTGTAAGGTTATTCATTTATTGTTATCTGTTTGACAGCATTAATAAAAAAAGAGAATTAGTTAACTTTAGTATATACTCTTGTAATTGGACGAAGATGGATTTAAAATTTAAGAAATTGTTATTATTGACAATGCAGATGAATGATGCAAATCAAATGGTGATGAAAGCTTCGCCGAAAAAAATCATCGACTTACAACTATTTGCTAGTATTATGTCAACGTCCTTCAACATGGTCCCCGTTTTGTTGAAAATCAAA…
Agos_OR23	ATGATGGACACATTAATAATTTCTCTCTGTTCAACTATAATTTATCAAAAAGAAGTACTAATTTATGCGATCAAAAATATCGGATACGAAGACAATTCTAAAATAAATTACTATGATACATATCTATCAACTCTACAAGACCAACTTAGTCTTAATTTGAAAATAAAATTATTTTATTCTATTATGAAATCAACAATTCTATTAACCGTTGCAATTGAATCAATGTATTTAATATTTTTCACGTACTTATTCATTTTGGTCTGCTTGACACCGGGATCGGATACCGTACTAACCTTAATCAAAATCGGCTCAACAGTAATCTATATAACTGCGAGGTTATTTATTTATTGTTATCTGTTTGACAATATTAATAAAAAAAGAGAATTGGTTAACTATAAT…
Agos_OR24	TTCTACATAACTACACAAACTTATCTATCTTATTGGAAGTTATTCAAATGTTTGAAAGATAGGAACAGATTTTTAGATCTATTTAAAATTGGACAATTAAATTTTTTAACGACCAAAGAATGTGCTAAATATAACAAAGTACTGTACCAACATCATGATAAAAATTTAAAATTTGCAAATTACTCCTTTATTTTTTCGTTCTTGATCATCATGGTGTTTATTTTTCCACTTGTGATAAATGAGATAATACATTTTGAAAACTCGAATGTTCGTGCCGAGAATATTGTAAATTTTTGTTTTGGCGTATCCACATCAACCTTTAATGAATATTATCTTATATTTTACTTACTAGAAATAACAGTAACATCGTTAACAGTTTACATTTTGATAATGATGGAC…
Agos_OR25	ATGATGGACACTTTAATAATTTATCTCTGTTCAGCTATAATTTATCACCAAGAAGTACTAATTTATGCGTTCAAAAATATCGGATACGAAGACAATCCTAAAATAAATTATTATAAGACACTTATATCAATTGTACGTGACCAACTTCGGCTTAATTTGAAAATAAAATTATTTTATTCTATAATGAAATCAACAATTCTATTGACCGTTGGTATCGATTCATTCTATTTAATATTTTTCACGTACTTGTTCATTTTGGTCTGCTTGACACCGGGATCGGATACAGTCCTAACCTTAATCAAAATCGGCTCAACAGTACTCTATATAACTGCGAGGTTATTTATTTATTGTTATCTGTTTGACAGCATTAATAAAAAAATGAATGATGCTAATCGAATG…
Agos_OR26	ATGGTTCTGATCCAAATAGCTGATGGATCATACTCAATAATCACGCTGATATTTCTCACATCGTTGGTGTATCTCAAAGGTTATTCGATCGTGTCAGCGCCAATTTTGAAATTTGTCTGCGGACTGGCTTCGCTCACCATTGAACTGTACATTTATTGTTACGGGTTCAACCACATAGAAGATGGGAAATCCACGGTGAATTTTGGACTTTACAGCAGCAATTGGACAGAGATGGATTTGAAATTTAAAAAAACTTTGCTGTTGGCTATGACTATGAACTCTGCTCACAAACGAGTGATGAAAGTATCACCAAATTCCATCGTAAATCTGGAAATGTTCTCTAGGGTGATGAACATGTCATATTCGATAGTGTCCGTATTACTAAATTAT
Agos_OR27	ATGGCTACGGCATCACCGTCGGAAGAAGAGTCGACCATCGTAGACAATAGGCTGTTCAAAGCGATCTGCTTGCATCAAATTCTCAATCCCACCCACGGTAGCAACAGGTACTACAGGATAGCGATCTTGGAGTGCATATGGATGTCAATCGTCGTGCAGATCACGCAGTTGGTCGGCCTTTACTACGCGGTCAACGACCTACAGCGGTTCGCGTTCACGACCACGGTGGTGGTCAACAGCTTTCTAAGCCTGGCCAAGGCGTACGTATTAATGGCGAACGTGGACAGGCTGCGCGACGGCCTGGAAGCGGCCCGGTACGAGTTCACGTCCTGCGGATCCCGTGACCAGCGTACGGTGCGCCGGGCCCGAGCGGCGCTGTCCACCTTAGTCCGCACTTTT…
Agos_OR28	ATGGCAGTTCATCTACGCCGTCGAAATATTCATATCATACAAAGTGGTAATATATTGCATTGTTATAACGAACTAATTAACCACATACGATATAATCAAAACATAATAATTATAATGATTTTTTTTGACATCGTTAAGCCTGTGATACTATTTCAAATAATTTCAAATTTAGTTATAACATTAATATATCTCATTTCTCTTACGCATCTTATGGGTTTTTCAATTATATCCAGATCTGTTTTAAAAGCATTCTTTGGTTTTTTGTCATTAAATGTTCAACCATTCATGTATTGTTACAGATTCAATCATATAGAAACCGAAAAATCTGCGTTGAATTTTGTATTGTACAGTAGTAATTGCATTGAAATGGGTTTAAAATTTAAAAAGACTTGGTTATTT…
Agos_OR29	GATTTTACTGAAGTCGTAAAGTATATAATGTTAATAATTGCAGCATTATTTGCATCAACCAAAATGTGCTTTGTAATTTTATATTCAAATGAATTATGGAAATTTATAAGTTTTACATCAATAGATTATTTGTCATATAAAGGGCATAAAAAATATATGCATAATAAAGCTCGAAAATTATCCAAGTCAATCTCAAATATTTTCACATTAGCTTGGATTGCAGTAATATCAGTATGGATTTTATCTCCAATTATAATTAAAGACAATTTTATGAATGTTAAATCCAAAGACGATACATACAATCAATATCGATACAACATGCTCAATTTAATATTTCCAGTATCAGCTCAATTTTATAACAACAATTTTAAAGTGTTTTATTTTTTTGAGTCAATAGCA…
Agos_OR30	ATGGATTTATCTAACTTAATAGTCATAATTCAAGATCATCAAAAATTGACAAAGAAAATTCATGACATTTTTGACGAAATGCGCCCCATTATACTTTTTCAATTGCTATCTGAATCAATATTAATGTCATTAATTCCTTTAGTATTATTTTTGAATTCAAATAATGGTATATCACTAACATCAACAGAAAGTATTAAACTTCTCTCGGCTGAAATAGTTAACACTGGTCACTTATTCTCAGCATGTTATTTATTCAGTCTAATAGATATATATAATGATACAATAAATTTTGCTTTATATAACTGTAATTGGACAGAAATGAACATTAATTTCAAGAAATTATTATTGTTTACAATGCAAATGAATAACGCAAACAACTTTAAACTTAATATTTCAACA…
Agos_OR31	ATGAATCCCAATGATGAAAACTATATAATTAATTTGAAGTTAATGAAAATTACCGGTTTCTATCAATTGATAAATCCTCATACTTCAAAGTATTTAGGATTCAACGTTTATAAAGTCGGCGCTGGGCTTGAAGTTATGTTTGGTATAATATCAATGTTATTACTATTTTTAAGTTCGTATTATTACCTGGATAATACTAACGAACTTATGAGTCACTTCATGTTGATTGTGGCAATCTTTTTTTCAACTTTTAAAATATCTTGGGTATCAAAGAAGTCAGAAATGATTTGGAATAACTTAGATATGACATCCATCAACTTTTTATCATACACAGGACATAAACAAGAAATACTTCAAACAGCTCGAGCTAAATCAATTTCAACAACAATTATTTTCGTC…
Agos_OR32	ATGGAGTTGCAGAATGAGCATTCAATAACTAATTTGCAGTTTATGAAGATTACTGGATCTTATCAACTTCTAATGCCATCACACGGCTTAACATTTTTCAATATCAATATTTATAAGATTGCATTCATTGTTCAAATATTATTCCTTACTATTGCTGCTATAATGGGGGTTTTTAGCATTTATTCTTGTAGAAATAATGTAAATCAAATAATTCATTATATTATAGTAATTTTTGCTATTTACTTCGCGATTTATAAGTATTACTTTATAATTAAAAATTCCAAAATCATTTGGGATTGTATGCATATGATGTCCACCAATTTTTTATCATATAATGACCATACAAAAGAAATATTTAAAATTGCTCGAACTAGATCCTCAACGTTGATATTGATTTCC…
Agos_OR33	ATGGCTACTACGACAAAAATGGTATACAATAACGAAGATAATTTAATGATCAACACTGGATTAATGAAAATAACTGGATTATACCATGTACTGGATTCACGGAGCCTAAAAATCTTTGGTCACAACGTGTTTAAATGCTTGTCTGTAGTTCAAATGTCGAGTCTTATATTGTTGACGGTTATATTTCTTTCAAACATATATTATTTTTTGGATGACATCAATGCAGTAATGCACTATTCGACTTTATTAACATCCGATATGATCTCGATTTTTAAACTTTATGTCACAATCGTAAATTCGGACACAATATGGAACTGTATACAAATGACATCCATCGACGACTTGTCATATAAGTATCACGATAGACGCATACTCATAAATGGTCAATCGAAGTCCAAA…
Agos_OR34	ATGGCTAATAGGACAAAAATGGCAACGAAGAACGAAGATAATTTAATGATCAACACTCGATTAATGAAACTAACCGGATTATACCATTTATTGGATTCGCGGAGTTCAAAAAGTTTTGGTCACAACGTGTTAAAATACTTGTCTTTAGTTGAAATGTCGATTCTTTTCACAATGATGGTTATATTTACTGCAAACTTATATTATTTTTCGGACGACATTAATGCAGTAATGCAGTATTCGATGTTATTTGCATGCGGTGTGATCTCGATTCATAAACTTTATGTCACACTCGTAAAATCAGATACATTATGGAACGGTATACAAATGACATCCATCGAAGACTTGTCTTATAAATATCACGATAGAAGCATACTCAGTAAAGGCCAACTGAAGTCCAAA…
Agos_OR35	ATGGCTACTACGACAAAAATGGTATACAAGAACGAAGATAATTTAATGATCAATACTCGATTAATGAAAATAACTGGATTATACCAGTTATTGGATTCACGAACTTCAAAAATCTTTGGTCAAAATATGTTAAAATGCATGTCTTTATTTCAACTGTCGATCATGTTCATAACGGTGGTTATATTTCTTGCAAACACATATTATTTTTCGGATGACATTAACGCAGTAATGCAATATTCAATATTATTTGTATGCGATGTACTTTCGATTCTTAAACTTTATGTCACAATCGTAAAATCAGATACAATATGGAACTGTATACAAATGACATCTATTGACGACTTGTCTTACAAATATCATAATAGAAGCATACTCAGAAATGGCCAATTGAAGTCCAAA…
Agos_OR36	ATGCTGAATTTGTCAGATAACGGGGACTGTATCGTGAGCTCGGTACTGGCAAAATGCACGGGTCTGTACTATATCATCAATCCGAAGAGCATCAAACTCGGAGGCCATAATGTTTTTCACATAGCAATAATGGTCATGATTACGTTTACTTCAGTTTGTTTGTTACTGTGTCCGATCGGTCTTTACTACTGGGTAAACGATGTAACGCAGTTCATCATTCAATTAATCGTACTCGGCAACTTTTCGTTTGGGTGTTTCAAAGCATTTACGATCGTCCACTACTCGGACGACATTCGACGATGTCTGGACGTCACTCGCTTCGATTTTTTGTCCAGCGCCAACACGGATCCTGATTCAGTCCGTTTCTTTAAAAGGTGTCGCAACGTGTCGTTGAAATTT…
Agos_OR37	ATGGATTCAAAACACGAAAAACAATATATTTTCAATATGAAGTTGGCAAAAATTATGGGCCTATATCAAATTTTAACTCCAGATTCAACTTCAATTTTTGGCTACAATATATATCACATTGTTATTGTGTTTTTTGGATCATTCATGTTCATCATATCCATGTTGTTTCCAATTGGTCTGCTATATTTAAGAAACGATATGATTGCGTTAATGTATTACATGGGTTGTATAAGCAATTTTATTTTATCCAGTTACAAAATGGGTAATATTCTTTATTATTCCAAGGATATATGGAAATGCATTGACGTCACAAATTTTTACTTTATTTCATACAAACATTACGATAGAAATTTATTTAAAAACTGGCAAACACGGTCCATACGAATTACATATATATAC…
Agos_OR38	ATGGATTCAAAGGCATTGAAAATTTTAAGACTTACAGGCTTATATCAAATTTTAGATCCTAATACTGCTAAAATTGATGATTGTAATATATATCACATCGTTATTGTGTTTTTTGCATCGTTCACATTAGTTGTATCTATGTTGTTCCCAATGGGTTTTATTTATTTAAGAAATGATATCATCGCGTTAATGTTCTACGTTGGATGTATAAGTAATTTCATGTTATGCTGTTTCAAAGTATTCAATATTTTATATTATTCCAAAGATATATGGAAATTTATTGATGTTACAAAATATTACTTAACTTTATATAAACACTACAACACTAATGTCTTAAAAAACTGGCAAACAAGATCTACACGAATTATGTACCTATATATTATAATAATGTTTATTGGT…
Agos_OR39	ATGTTTTACGCATCCTACAAGATGTACATTGTCCTCAAACGCACAAAAGACATATGGGATTGCTTATCAATTACACAGTTCGACTTCACGTCATACGACCACCGAGACCGGCGTATAATACTGGACTTGTGGCGAAATCGTTCCATCTGGTTCACGAACACATTTGTTGTATTTTCTTTAATAATGTTAATCTTTTATACTGCATGTCCGCTAGCATTTAACGACACGTTTATAGTGATGAAAAGTCGTGACGGCTTGTCCAGTAACTATCGTCTGAACGTGGTCAATTTGTATTTATTCGTCCCAGAAGAAGTTTATAACGCCTACTTCAATAAGTTCAATATATTTCACATCATCGAAACGTTTGGAATTTGCATTTTTGTACTTTTCATCGTTGTT…
Agos_OR40	ATGAAAATTCACGACAATCACAAACGAATTTTCAATCTCGCGTTAGCAAAATTCATCGGGTTCTATCAAGTATTGGACATCGAAAAAGTAACATTTCTAGGTCGTCGCAACGTTCGGTACAGAATCTTCGTACTTCTCATTGTTTACGAATGTCTCATAGCGGCTATGATGTTGTTAAATGGTTTATATTATTCCAAAAACAACATAACTGAATCCATACTCTATACCGGGTTTGTTATCAACATGTTTTACGCATCCTATAAGATGTACATCGTCCTCACACGCTCGAAAGACATATGGGATTGCTTGTCAATTACACAGTACGACTTCACGTTATACGACCACCGAGACCGACGTATAATACTGGACTTGTGGCGAAATCGTTCCATCTGGTTAACC…
Agos_OR41	ATGCTATTAGAAATATTTGTCTTGTCGTATTCAATCATTATACTTTGGCTCATTTTTCTTACGAATTTTATCGTAGGAGAATTTACAGATTCTAAGGGAGTGGCATCGATGCAGACTTGTTTTGCAATTCCTTTCTGTATTATGCAAATGTTTATGTCATGTTATGTATTTGATATCTTACACAATAAAAAAGATTCTATGACATTCGCGTTGTACAGTTGTAATTGGACAGAATTCGATATGAAATGTAAAAAATTGATTTTGTTAACAATGGTAATGAATGATGCACATCACCAAAAATTACAATATACAAGAACGAGAATTATTAACTTGGAAATATTTTATCAAACTTTGCGTGTTTGTTACTCAATTATATCCGTGCTAATAAACTACAGAAAC…
Agos_OR42	ATGTTATTAGAAATATTTGTCTTGTCGTATGCAATCATTGTACTTTGGATCATTTTTCTTACGAGTTTTATTGTCGGAGAATTTACGGAATCTATGGGAGTGACATCGATGCAGACTGGTTTTGCCATTCCTTTCTGTGTTATACAACTGTTTATGTCGTGTTTCGTATTTGATATCTTACACAATAAAAAAGATTCTATGACATTTTCTTTGTACAGTTGTAATTGGACAGAATTATTCGATATGAAATGTAAAAAATTGGTTTTTTTAACAATGGGAATGAATGATGCACATCACCAAAAATTACAATATACAAGGACGAGAATTATTAACTTGGAAATGTTTTATCAAACTATACGCGTTTGTTACTCAATTATATCCGTGGTAATAAATTACAGA…
Agos_OR43	ACTTCGATGTTCGTAATTTACAAGATATGGATTTTAATCCACCACTCGAAAGATTTATGGAACTGTTTATCTGTTACATGGTATGGTTATACAACATTCAACATTCGGAATAAACGTGTACTGGACCGTTGGCGAGAACGTACGGTGTGGTTCACGAATGTGTTAACCTTAATATATTGGTCATCGGTGGTCATTTACACTATCAGTACCCTAGTATTTCGTGAAGATATAATTTCCATGAAAAATTACGATGGTTCGATCGGCAATTACCGACAGAACGTTATGAATTTATATTTAATCGTATCTGACGAAACGTACAACAGATACTATTATACGTTTTACCTGGTCGAATCTGTGTTTCTAATATTTCTGGTAATATTATTCCCGATATTCGATATT…
Agos_OR44	ATGGACGTCCGGGAAGAGAATAAGCACGTTTTCAACATTTGGTTGGCGAAACGCGTTGGCTTATACCAAATGTTCGATCCCGGAACCGCGAGATATCGGGGCAAGAACGTCTACCACATCGCCTTGACATTCATAGTGCTGTACTTGGGCGTCATCGCGACGATGATGAACGTCAGCGGTGTTTACTACTGGAAGGACAACATGCCCATAAGCATAGATTATTTTTGGAAAGCGGAAACCTGGCTGTTCGTGTTCTTCAAGATGTGGATCGTCGTCTACCGCTCCACCGACATTTGGGACTGTCTGTCGATCACCCGGTACGGTTTCACGTCGTTCGGTTACCGGAACACGCGGACGCTGGACCGTTGGCGAGAGCGTTCGGTGCGGTTCACGACCGCG…
Agos_OR45	ATGGATAATTTTATATCTTCGGATCTTACAACAGTAAAAATGTTATGCCTAATCCCTTCATTCTTCTTTCAGATATTTTTGGTGTGTTATTTATTTGGAAATTCACACAATCAAAAAGATTCAGTAATATTTTCATTACACAGCAGTAATTGGACGGAAATGGACATGAAGTGTAAAAAACTGATATCATTAACAATGCAAATGAATAATGCTAACTATAAAAAGTTAAGATTCACTAGAACAAAAATTGTAAACTTGGAAATGTTTTTTAAGGAAATCATCGACATA
Agos_OR46	ATGGATATTAAGGACGAGAAGAATCATGTTTTCAACATTAGATTAGCAAAATGTGCAGGTTTATATCAGCTGTTGGATCCCAGAACCACTAAATGTCTAGGTAGAAACGTCTACCATACTGCATTAACATTCATTCTGATGTATATATGTACCATTTCGGTTATGCTGACTGTTAGCTGTTCGTACTATTGTAAGGAAAATATGTCTATATGTCTAGAAGATCTCTGGAAACTAGAAACTGCGTTGTTCATAATCTATAAGATGTGGATCGTTATCCATCACTCGAACGACATATGGAACTGTCTGTCGATCACTTGGTACGGTTTCACATCATCATTCAGCTTCCAGAAGAGACATATACTGGATCGTTGGCGAAAACGTTCGATGAGGTTCTCGACT…
Agos_OR47	ATGATGGACGTTCGAGACGAAAATAACTATGTTTTCAACATTCGGTTGGCTAGACGTATAGGTTTATATCAAATTTTGGATTCTAAAACTATTAAATATCGCGGAAAAAATGTCTACCACATTTTTATTGCATTCATTGCACTATATTGGTGTGTTATTTTGATTGTGTTCAGTGTTAGTAGCGTGCACTATTGGACGAACAACATGACCATAAGCATAGACTATTTTTGGAAAGCGGAAAACACGTTGTTCATAATATACAAGATGTGGATCGTTATCTATCACTCGAACGACATATGGAACTGTCTGTCGATCACTTGGTACGGTTTCACATCATCATTTAGCTTCCAGAAGAGACATATACTGGATCGTTGGCGAAAACGTTCGATGAGGTTCTCG…
Aluc_ORCO	CGAATACCACGAGGAGAATGGCGGGATGCTGCGTCTCTTGCGAATGGCGTACTCGTCACTAAATTCACGTATTTCGCCTTCAGAAGTAGTTACTTCTACCGCACTCTTGGCGCGTGGAATCAGGTCAACTCCCATCCGCTTTTTGCCGAATCCAACGCGCGGCATAGGGCGACAGCACTGTCAAGGATGAGGAAGCTGCTCATGATCATTGGGACCGTCACGATATTGGCGGTTTTCGGTTGGACGACCGTCACTTTCCTCGATGAACCGGTTTGGGATAAGACTGATCCTGATAACGTCAACGAAACCATTTCCGTGGAAATCCCTCAGCTAATGGTCTACGCCTGGTACCCGTGGGACGCCAGATACGGCATGACCTACTTCATGACCTTCGTATTC…
Aluc_OR2	ATGCACCGCACGAACACGAAAGTCGAAAGAGGACGTTATCACCGCGATGGTCTAATCTTTCAATCGGATTATTTTAGGATTTCGAGAGCTGTCCTGTGGATGGGTTTACTCTTCGGAAGAACCCCATTTTACATCAAATCGGGATGGCTGCGGTTCAGCTACAAAAGTCTTCCTTTCGTTTATGCGCTTATTTTGGCGTTTGCCAACTGGTTCTGCCTATTGTATTACATCGATTACTTCCACAACACTTGGAACCAAACTCTTGGATCAAATGTGTCATTCAGCGGCGTTTTGTTTGCAATTCTGGTTTTCTCTCAGCCTTTCTCGACCATATTCATGGTTTACTCTTGGGCTTTTGAAGTGCCAGTGATTGTCAGAGGTTACAACTCAACAGCCGTC…
Aluc_OR3	ATGATGCACCACCGAAAAACTCTTCGGAAGGCCTGGAATAAACTGAATGGCTCAGAAACCGGGCTAACTTTTGAAAGCATCATGTTCTCCTTCTTGATGGTGATGCAGGTGCCAACGTATCTCGTCGGGATTTATTCTTGGTTTTTCGAAGTACCAGCTATCGTGAAGTGTTGCAACATGACTGCTGTTGTTGAGAAACGAATCTCCGATGTCTTTCCGACCAGCACACTAACGCGTCGGACAAGGATTTTCGTTACCACTTTAGTTGGGCTGTACTTCTTGGCGGTGGCTGTGATTAGCATCATTTTACTCGGATTACGATTCAACGAAGCCCCTGCCTTCACGATATTCTCGTTCGTCCTCTGTTTCTCCTCAGTGCATTCATCGTGCATCGCTTGG…
Aluc_OR4	ATGTCCGAGCCCACGCAGGTGGAGGGTTTAACCCCTTACAGTTCTATCAGTATTGACCTCCAAAAAACTCTTGTCAAACGACACATGATGAATCCCACGTGTCAGACTACGAGGGACTTCATTTCTATTGAAAAAGATCTTGAGAGCGAGCAAGGCTTTCTCTCCGAATCCATTTTTTACAAGATGAGCCGTCCTATTATGTGGATGGAACGATTCCTGGGGCAGTCTGGATACCGAATTGAATCAGGTTGGATGAGGTACAGTCACAACAGTTTTCCCTTTGCCTACATCGTTTTCGTCGCTGTCTTCCAAGTGGCAATGACTATTTTGAACTGGGAACACCTCATGTCGGCCGTCGACAAGTTGAGCCAGCCCGCGAACTACGACTCAATCCTACTT…
Aluc_OR5	ATGGATTTGCTCCCACGACTCAATCGAGGTCGAGGGGTCTTCAACTTGGAAGAGACCAGTTCAGGACGGAGTGACAGCGAAGCCAAGCCGCCTCGTGCTCAACATAATGTTTTCTACCAACAGTTTCGTCCTATGATCCTCGTACTGACGGCTTTCGGTCGACTTGCTATACAAAGAGGTTCTGACGGTGAATACAGGTGGAAATGGTTTTCGTGGTTGAGTCTCTTCTGCTTGCTCAATTATGCAGTCCAAACCTACTTCGCCGTTGCGATCTGCCGTCAAAGAATCAAAGCCGTTTTTGAATCCAGCAACTACGATGAATTCATTTTCGCCATCCACATCCTCGCCTACATCCAGATGCACTTTCACGTTCCAATTTCCTACTGGGTGCAAGGCCCT…
Aluc_OR6	ATGGATTTCAAACACGGTGGTTTAACTTTGGACGCGAACAAACGTCATCCGTTCTTCAACGAGTTCAGAGAACTGATTTACGCCCTAGCCATCTTTGGAAGATTTCCCTTCTACAAAGACGCTCATGGGAATGTGAAGTACTCCTTGTTTAGTCTGGGAGGACTCTACTGGGTGGTCTGGTACTGCACATTCATGTATGCGGCCAGCGGAGTACTCGGCGAATCGTTCGCGAAGATATTTGCCGCAGCCAGGTTCGACTCGACGATCGGCCAGGCTAGAAATGTCATCGTCATTCTTAACCTGATATTGATTCCCCTGAGCCACTTGGGAGAATGGCAAAAACTGGCACGCTATATCACTGAATGGGATGAATTCCTGGTAACATACAAATACATGACA…
Aluc_OR7	ATGAACAGTCCAAATCACGATGAAAGTAAACAGGAAGAGGCTAATGGAGCAGTTCCTGAATTGTTTCATGTTTGGAACAGGAGTGTGGGTCACGGAGCCATTGCTGCAAAAGCTCCAGAAAACGTGTTGTCATCTGGCTACATGTTCAAAATCTACGATGTTGAAAGAGAGAACTACATGCTGACGCAGTTAAAACCACTGCTCTTCACTGTTAGACTCTTATTCAAGTACCCGTACATTATTGATGGAACTGGCAAAATTGGTATGAAGTGGTTCTCAATTTGGACTCTTTACACAGTAGTTGGCTATGTGGTACAAACGCTGTTAGGATTGGAGTTGATGTACCGTCTTTTTGGAATGGTCAGCATTGAATCTGATTTTATACTGATCGTGAAAATT…
Aluc_OR8	ATGAAAGTAATTGAGAAAGAAGAGTCATCTTACGAGCCTCCGAGATTTTCTTTGAAGCCCAATATCAAAAAAGCCTGGACTTCGGAAATCGGGGAAGAGCGCAACGCTTGGAGAGACCAATTCAAATGGGTGTTGTGGGGATTGAGGATTTTCTTGAGATTACCTTACTCGACGAATTCTAAAGGACAGCTGGAAATCAAGTACATTTCCTTCGCATTCGTCCATTGGATCACCTTCTTCGCCGTATACTTTACCTTAACGGTTCGCACTGCTTGGGCTATCATCTGCAAGATTCTAACGGAGAAAATGGATACCGTTCAAATCACAATTTTGGGATACAACTTGGCCTTAGCGCTATATTCTTTCACTTATCCCGGTTCTCTGGTGAGAGAGTATAAA…
Aluc_OR9	ATGCCGGAATTTCGCGTCAGTCCACCTCCGGCATTCGAAAATGGAACAGAACAAGGCAAGGCGAAAAACGACAAAAAGTGGTTTTTATTCTCGTACTCCGTGAAAAAAGATGCTTACCTGAAACAGATGTGGCCTCTCCTCATAATCTACCGATTAATTTGCCGATTTCCGTTTCGTAGGACCCCTGAAGGGACTTTGGAAATGAAGATGTTTTCAATTCAAACCGCATATTTCATCATCGGATTCACAGCACAGACGTACCTCGTTTTGGAAAACTCTCACGGTATCCTCCAATTGATGTTCCACGAAGAAACCGATTTTGCTGAAGTGGTCACTGGCGGTTTGTGCTTCTGCTTACTGGCCATTCACCTCTTCGTGCCGTTTTCGATCGTCAAAGAG…
Aluc_OR10	GGCGTTGGGGCTCTGGCACGTTGCCCTTTCAGAACCAACGAGCACGGAAAACTCGAAGTTAAACTATTCACAATCAATGGGTTGTATTTTGCATTGGTGTTCGGGTTGGTATCATTTTTGATAGCGGACGCTCACAAAGAAGTTGCAGTAATGAGCTATTTCAGACAGGAAAATTTCTCCTACACAATCGTTGGAATATCAGGTGTTTCCTTAGTCATTCTGCACTCTGCTGTATTATTTCCATTGGCTGTCGACCAATGGGGCCCAACATTGAATTACCTTCGAGAATGGGAAACCATAAATCTCAATTTCGAGAAAATTGTGGGTGTGAGGAAACGCAGCAGGGTTCTCATATCGTCTCTCTTCTTGGCATCCACCCTGCCTCTTGGCTCTTTTGCG…
Aluc_OR11	ATGACTATTTTTTTTGCCTGGATTCGTCTATTCTTTTTCTTCGAAGTCGGTGAATTGACTACCCATTCCGTCGGATCTAACATACGATTTACAATGTCAACAGTGAGAATCGATTTGCTTGACGATAGAGCAGCCGATGAGATGGAACTGTTTGCACTCAGCATTTCTTCAAACTACCCGAATATCAACATCAACGGTTTCACTTGGGTGTCCAGGAAAGTTTTACTTGCTATCATGGAGCAAGCTATGCTGTACATTCTTGTGTTGATTCAAATACAGACGGCACGC
Aluc_OR12	ATGCAAATAAAACAAAGAGAGATGAAGGAAGTCATCAGCCTCACCGAGAACTACCCGGAGGCTGCTGCCGCTCACATGAGGAAACTTGTGCTCTATTTGACGAACCAACGAAGAGTCAAGTTTTCGGCTTGCGGATTATTCACCTTGGAATACCCACTTCTTACATCCATTATCGCTGCAGCCACCACTTACCTGACGATTCTTCTACAGTTCAAC
Aluc_OR13	CAGATTGACAAATTCTACAATGAGTTATTTAAAGTGATGTGGAACAGGGAAGATCTGTACACAAACAAAAAGATGGTCCTTTACCTCACGATTCCTCGCAAAGCAAAATTCACTGTTTGTGGACTCTTCACCCTCGAGTACCCACTTTTCACATCAATAATAGCCGCCTCAGTCACGTATTTGATGATCCTCATCCAAATCAACGAG
Aluc_OR14	ATGCCATTGTCATTAATTAATAAAATCATCAAATCATCGACACCAACTTTCATCTACACCTCATCATATCATCAACACCTGGAAGTCAATGCGTTCTACGATGAGCTATTTCGAACCGTATGGCAAAACGATAGATTGTGTTCAAATCAAAAAGTGGTATTGCTCTTGAAAACCAAACCGAGAATCAATTTAACGGCTTGTGGATTTTTCTCCCTCGGTTACCCTTTATTCACCTCTATAATAGCAGCAGTGACTACCTACGTAGTGATCCTCATCCCGCTTGGAAGAAGCAAGAAGGATTTATTT
Aluc_OR15	ATGTGGGACATGAGGCAGCTTCGCATGATGAATTTGTGGGGTTGGTGGCCCAAAATGATTAAAGATCCCAAAAAACGCAAGATAATGAGGGTGTATGGCTACTGCTCCTTCGGCCTGGATTCAATCACCATGATCGCCGAAATTATCAGTCTCTACTTGGCCGTAGTAAATGGATCGTTCAGAGGTGCCATAATCAACATTGTGACGACCACCCTCGGAACCATGGCAGCTCAAAAGATATACACAATGTTGGTCCACCATGAATTCATATCACACATTTGTGACACTCTTGAAGACCTCGACAATCGAGCCATCGAGTTGATGGGAGAAGAATGTCAGGTAACGATGAAGGACCGCGAGAGGAGGTGCTTGTTGACTTTCGTTTTCGTCGGATCCTGC…
Aluc_OR16	ATGGGGATTTGGGTTGAACGATTTCCAAAATTGGATTTCATCTCGCGGAACCTTCCTTGGAACCATCCCGACATCACCAAAGTGTGGAGATGGCCCATCGCGAGGTACCTCAACACCTTCGGTTGGTGGGCAGAAGACTACACTCGCCCATCGGTCAGGTTCGTCTTTCGTGCCATCAAGTTCGTATTTCTCACGGTGAATCTCGTCTACATGATCTCGCTCACCATCGGAGTTCGCAAACAGCTCCAGAGCACGACCAACATCATGGACAACATGTTTTCGTTTTTCGCGGCCACACCTTCGTTCTTGGGGATGGGGAAAATCATATGTCTGTTGAGGCAGAGGCGCGCGTTGAGACGAATATGGAAACGCTTGGATGATTTGTTGGAGAACGTATTG…
Aluc_OR17	GTAAAATCCGCTTTTGTATCAGGACCATCGACAGTAGCGTGCTTCAAACTGTACGTTATAGTTCGTCATCGCAAAAGTCTCAAAGAGATAACCAACTCCATGGATGGTAATATTGTCATCATGATGAAAGGCATTTTGTCCCGACATATACCAGAGGATTTGGAGAAGGAAATGCGATCTAGATGGACGGGTTGTCGCAAGCTCTATAAATGTTGCGTTTATTTTGGTTGTTCGGTGACTACGCACGCGTCAGTGACGCCTTTGCTGCAAACCATTGCAGGTGCTTTACTTACGGACGATCCCCTTCCATTCGATTCTTGGCCGTATTTCCTGACGGGGTACTACTTTTGGGCTTTGAATACATTCTGTATTGGTCACGTTCTCTACATGTTCGATGCT…
Aluc_OR18	ATGACGTTGAAATCCTACATCAAGAAGACCCTTAAGTGGGAAGAGCCTTTAGGGCTGACGACGATGATAGCCGTGATATCGGGAGCTTGGAACACCATGGCGCCTCCACAAAGCATCCAGCGGTTCATTTATTGGCAGTCCTGGTTTCAAACATCCACGTACGTCCTCTTCATGATGTCCGCAGGCATCAACATCTTCGTATCGACGGATTTCTTCGGCGAATGTCTGGAGTCTCTACACTTCCTGGTGACGGCGTTTCACGTCTTCATTAAGTATATGACTATGAGGTTCAGAGAGAGGGACTTCTTAGAGCTCTTCGATGACATCAAGAGGGTGTGGAGCGGTTACAGGATCCACAACGAGAAGTTCCTCTCCTCCACGCTCGCCTCCGTTAACCGA…
Aluc_OR19	ATGACTTTATTGTCATTCTTTAAAGATAAATTTAAGTGGAATGAACCACTCGGAATTACTGAAACAACAGCAACTTTGTTTGGCGCATTTGTGAACTATGCACCTTCTCCAGGCTACAGGAAGTTCTTCCGTTTCTTCGGCTGGTACATCATCTTCATGTTCATAATCTTCAACATCAACGTTGTACTGACAATATACTTTGCGTCTGACTTCTTTGAAGAAAGTCTGGAAGCTGTACGATTGTTCGTGACCGCGATTCACATACTCGCCAAGTTGTTGACGATGAGGGCCATGGAAAAACAGTATATGGAGCTCATTGAGCAAATCCGCCGGGCCTGGAGGACCTACGAATACTCCAGCGGTGACATGTTGAACAAAACTTTGGCAGCTGCTAACAAG…
Aluc_OR20	ATGCTCACTGTAGGCTCATCTGCTCACAATTCTCTGTCACGAATATTGGAAGTTATTGGTATAACTAGATACAAAGAAGCATCCTTCTTTTCAGAAAACTCGTTCAAATTGTTCAGAGTTGTTCAATGGGCCCTCAACGTTCTGATGATCGTCTCCTGTCTCAACTTCATCTTTTCGGAAAGCGTCGATGACTCACCCGATAAGCTGCAATCGCTGGCACTTTGTACTGCGGACATCCAGTTCCTGACCACGCAGCTGATTTTGATTTCGAGACAGTCACTTGTGGACGACTTGGTGGCTCATCTCAGGAGTGTTTATCACGGCATTAAGGAGATCCCAGGAAGCATGGATATCCTAGCTGAGGGTGATCGACAGGCTCGATTGTTCATCATGAGCTAT…
Aluc_OR21	ATGACAGTTGTACAGACCAACAAACGGACAGCGATGACTGATGTTCATCACTACCATTCTCTTTTGCTGACCATGTTGGAGATTGCAGCAGTATTCAAGAAGCGAGAGGGCTCTATATTTTCACCAACGGGTTTCAAAATGTTTCGAGTTGCCAACTTGATTGTCTGCTTCTTGTTCGTTACGAGCTGTGCACGCTATGTGTTTCACGAGAAAGGTGCCCAATTCTTCACAGTTGCGATTGGCACCGGTTCTATTGAGTTTTGTATAATCAACATGATACTGGTCTCCAAAAGTGACATCATTGACAGAATGTTGGCCACTAGTGCAAAGATCTTTTACCAGCTACCGCAAAATGAAGAAACTCGCGATGTATTGGAAACTTATCGAACAAAAGGCTAT…
Aluc_OR22	ATGGCTCCTCAAGTTAATTTGTTCAAAGCTTGGATGATTTGGATGAAAATCGCTGGGGCAGATCCCCCATCAGTGAATTTTCCATACGCACTGGCACTTCTCTGGAAACTCATAATGCTGTATGGAAGCGTCCACTACGTCATCATTATGTTTCTAGCAATAGTCGTTGGAGATAGCGCCTTTCACTTGAAGCTTGAAGCTGGGCTCTTCCTTCTGGCTGGCATTCCTTGCTCCTACAAGCATTTCGTGTTCGTCATCAGGAAAAACAAACTACACGAAGTAATCGATCGTCTGAACACATTGCTCGAAGAAGTCGAGGACGTTTATGGCACTGAAACTCTGGCAGGCTGGCAACGAATTTGCAACATGGTTATGTATTTTTACTCCACCCAGTTCACA…
Aluc_OR23	ATGGGAACATCTACGCTTGGTGCTAGACCAACTATGAGACCCAATCGGAACTTATTTTCTTTGTCGTTACTATTGATGAAAATTCAAGGGCTGGAGACTCCGTCACACGCAACTCTAAAATTGGTATCGTTTGTGTGGAAATATTGGATGCTCTACACAGCTCTACATTTCGTCATGGTTTGTCTACTGGGTGTCACAATAGGGGACAATCCGTATTATTTGAAACTGGAAACTTGCAGCGGTATGATAGCCGGGATGTCTATGGTTTACAGACATTTCGTTTTGGCTTTCAACCGAAAAGAAGTCCATCGCTTGATGGACCGCATCAACGCTCTGGTAGATGACGTTGTGAGCGTGTACGGCGAGGAAACGATCGCTCCGTGGGAGAAGATGTGTTGC…
Aluc_OR24	ATGTCTGAATCGGTTGCTGTATTCAAATCTCTAAATTTGGCATTGAAAGTCCTGGGATTCGCCGATTCGACCTCCGGCATCAAATCCTACCTCTGGACTACTTGGAACTTCATCATCATAATTATCGGCGTCGAATTCATAGCGATCACCACGCTTCTGAACATAATTCAAGACAATGACATTTACTTTAAACTGGAATGCGTTCTTATCATAATCTCAACGATGTCTATGACGGTTCGAATCATTATACTGACGGCCAGGAAGAAGAGGTTGTTTTCATTAATAGACAAAATCGAATCACTACTTCGACAGATGGAGGAAGAATTCGATGAGGTGTTCCTCCCAGCTTTGGCAAGGAGGTGTGATAACTGGGCCTATCTCTTTGAAGTTATTGGTATA…
Aluc_OR25	ATGTCTGAAACGGTTGCTGTATTCAAATCTCTCAATTTGGCCTTGAAAGCCGTGGGATTCGTCGATTCGGCCTCCGGCATCAAATCCTACCTCTGGACTACTTGGAACTTCATCATCATAATTATAGGCGTCGAATTCATAGCGATCACCACGCTTCTGAACATAATTCAAGACAATGACATTTACTTGAAACTCGAGTGCGTACTTTTCATTTACGCAGTTCTATCCATGATTTTTCGATTCACTGTACTGACGATCAGAAAGAAGAGGTTGTTTTCGTTGCTTAACAGAATAGAATCACTACTACACCAACAAATGGAGCGAGAATTTAATAAGGAGTTCATCACAGCTTTGGCAAGAAGGTGTGATAACTGGGCGTACCTCTTTACCTTTGCAACG…
Aluc_OR26	TACGTATTTATATCCATGATGTTTCGATTCACTGTACTGACGATCCGAAAGAAGAGGTTGTTTTCATTGATTAACAGAATAGAATCTCTACTACAACAACAAATGGAGCGAGAATTTGGTAAGGAGTTCATGACAGCTTTGGCAAGAAGGTGTGATAACTGGGCGTACCTCTTTACCTTTTCAATGACAGCAACTTGTACCAACGCAGTCGTAATGTCCTACGTCAAATACTATTTTCGAGGGGTTGAAGATCCTGTGCCGTTTGAAGTGGCCCTGCCGTTTGAAAAGAAAAATAACATTCACGCTGTCGTCTGGTATGAAGTTTTTCAATTTTCCGGTTGTACCATGATTGTGACGATCACAAATATTCTTTTCTCCACATTGTCTGAAACGACTTCT…
Aluc_OR27	ATGTCTGAATCGGTTGCTGTATTCAAATCTCTAAACTTGGCATTGAAAGCCGTGGGATTCGTCGATTCGGCCTCCGGCATCAAATCCTATCTCTGGACTACTTGGAACTTCATCATCATATTTATCGGCGTCGAATTCATAGCGATCACCATCCCGCTGAACATAATTCAAGACAATGACATTTACTTGAAACTCGAATGCGTACTTTGCATTTACTTAAATCTATCCATGATGTTTCGATTCACTGTACTGACGATCAGAAAGAAGAGGTTGTTTTCATTGATTAACAGAATAGAATCTCTACTACAACAACAAATGGAGCGGGAATTTGATAAGGCGTTCATCACTGCTTTAGCAAGAAGGTGTGGTAACTGGGCGTACTTGTTTACCTTTGCAATG…
Aluc_OR28	AGTACCGTAATCGCAATTGTGTCTATGATGTTTCGATTCACTGTACTGACGATCAGAAAGAAGAGGTTGTTTTCGTTGATTAACAGAATAGAATCACTACTACAACAAATGGAGCGGGAGTTTGATAAGGCGTTCATCACAGCTTTGGCAAGAAGGTGTGGTAACTGGGCGTACTTCTTAACCTTTGCAATGACAGCAAGTTGTATCAACGCAGTCGTAATGACCTACGTCAAATACTATTTTCGAGGGGTTGAAGATCCTCTGCCGTTTGAAGTGGCCCTGCCGTTTGAAAATAAAAATAACATTCACGCTGTCGTGTGGTATGAAGTTTTTCAATTATTCGGTTCTTGCATGATTATAACAAGCACAAATATTCTTTTCTCCACGTTGTCTGAAACG…
Aluc_OR29	ACGATGGGCTACAGAGTTTATCCTCAGCAGGATCTATCTGATCCCTCACACATGTTTTCCTTTCAATTGAATGCATTGAAATCGACTACCATGTGGAAACCCGACAATCAAAAATACTACATTCCGTTTATGATGCTATTTGCTGTCAATGTCTTCGTACTGGCAATATGTACAGTTGGATTGCTGTTGAAGGGTTGCTCCACAAAAGATCTAGTAGACAGAAGTGAAGCTATGGACATTTTCACATTGACTGGATCCGCTCTTTACAAGATGGTGTTTTTCTTGTACCATTACGAACAACTCGTCGATATGGTTACTTGCGGGCTTGCATTGGTTCGGAATTTGCCTGAAGGATGGACCAAAAATTGCGGTTTGTTGTCGAGAATCCACTATACAGCG…
Aluc_OR30	ATGCCAGTGTCTCAATCTTTGTGGAACATGATTGAAGGAAAGATGGAAATTACGGAGGAGTTTGAACAAAAAGTTACCGAAACCCCTGTGGAGAGAACCGCTGAAGATGTTTTTTCCACACAAATCAAAGCGTTGCAGATTGTGGCAATGTGGCCGAACTTTAAACAAAATAGTAATATGGAGCTGTTCACCAGGGCTCTCCTGAAAATCAATACATTCGTGCTTGCATACTGCACACTTGCGCTGTTTGTCAAAGGTTTACTTACCCAAGATTTGGTAGACAGAAGCGAAGCTATGGATATATTCACTCTGACGACCTCTGCTCTGTATAAAATGATATTTTTCTACACGCACCACAAAGAGATGGACGACATGGTAAATTGGGGAGCGGCTTTGGCT…
Aluc_OR31	ATGTTCCGGCAAAAGCTCACATCCGTCAACGAAGAGCTCCGTCATGAAAACGTCTTCAACAGGCACGTCTACCTCCTTCAGTTCCTGGGAGTCACCATCCCGAACAAGCTGCACCCTGAGAGACGATGGATGGACTCTGTGCTCTTCAGCACCGTCCTCATCATCATCGTCCTCAACAGCATCAGCCAGGTGATGACTCTCTTCCTCCACCAAGGATCGCTCGCCTCCAAAGCCGTGAACCTCATGTTCTTCCTCGTCAACATCGTGTCCATCGTGAAGCTGGTCTTGATTCAATCCAACGCCGTCATGTTGTCGAGGCTCTTCGAAGCTTTGGATACTCCCGGTGCTACGGACTCCACAACCATGCTGCGCGTGATTGGAGTCATAACCCAAGTCTAC…
Aluc_OR32	ATGGATGCCGCCTTTGATTTAGCTAATAAGGTCTTTTTGGTGATCAGTGGAGACGAGAAATTGAAGCTTTTCTCCGTCCAAAGAGCATTTTTGAATGTTTTGGGATTCAATTGGTTCGCGGGCGGCCTCAATTTGCCGATCCCAGCTTTCATCAAACACGTAGTTTTCCCAGTGCTGAACCCAATCTGGATGGTGACCGTGGCAGTTCTCACCCTCACATACGTGTTTACTCACGAGGTCGTCACTCAGACCGATTTCATCATCGCAATCAACGGTTACATTGTCTCAATGACGTTCTGCGCAGCCGCTTTCAAGATATTGATCTTCTTAGTTCTGCAGAAGGAGTTCAAGAAATTGTTTCTGATGGTGGAGGAGCTCGGAGATCTGGACATGTACGCT…
Aluc_OR33	GAGATGGACATCCTTCACTACTCTGATCAAACCGGTTTCAAGTTTATACCAGTGTATGATCACATGCTCAGATCTATTGGAGTCCACTCTGAACGCGGGGAGACGCAAGCTACTGCCATCAAAAGATATTTTGGCAACTTCCTAGTCCTGGTGGCCATCGTTCAAGGCTGGTCTTCTGCAGTCGCAGCGTATGATAGCCTCAAAGAAGAAGATTTCAGAGCTGTAACGAACGTGATGTCTTACTTGTCAGTTCAGCTATCTAGCTTCAGTAAATTTCACATTGCGAGGACACACATGGAAGTGACACACCGTTTGGGAAACTGGATAGTAGAAGCGAAAAAGAACAGACCACGAGACATGAAACAACCCCAATTAGAGTTTCTGGTGCTGAAAGTGAAC…
Aluc_OR34	ATGTACAGGGCTTTTGGTGGAACATTTACATGGCTCATCGTTATTGTGACTGCTATTGCGAGTTTGAACGGCATGCTGCACGGATCAGGCATGTCTGATATTTCGATGAATCTTATAATCATATCAACCAGCATATCGTCATTACATAAATATAGCGTTTTTATTCATCAAGAGCAAGGGCTCGGTCGACTTGGGAGGTGGATGAAACGTGCGAATGAGCAGAACAAAATCAGTAAAAACCCGGATACAACAACTGACCGTATTTTGAAGAAAAGCTTGGTATCTTTTTACTATAGTGGCATTGTAGCAGCTTCTCTGCTTCTCGTGAAAATAGTTGTTACCGGATACACCTACAACGCCTTGATACCCGGATTGGACCAACGGTATCAGCCGCTGATT…
Aluc_OR35	ATGGCGGAGGATGATTATACGTTGACTGACATGGCGGGTGTCTATCTGCTACCACACTCACGAGCTTACATGTTCTGGACAGGCCATTGGGTGGGAGCTGTTCCAGGACCGACACCCGTCCCTATCATGGTGGCCAGAGCTCTGGGAGGCACTCTTACTTACGTTGCCGTTTTTGTCGTGTGTTGGGGAAGTCTCAACGGAATAATGCATGGATCAGGTACAAATGATATGCCGATGAATCTTATAATCATATCATGTAGTATATCGTCGGTACATAAATACTGCGTGTACACTAACCAAGAGCAAGGGCTCGGTCGTCTTGGGAGATGGATGAAACGCGTGAGTAATAGAGAGAAGAAGAATAAAATCCCTAAGACAATAACCGATCATATTTTGAAG…
Aluc_OR36	ATGGTTGTTGAAGTCAACTCGAGGACGTACTATGGCATTGAAGTGGTATACTTCAAGTTCATAGGTTTTTGGCAGTTTTTGACGAACGGTCTCGGAAAGGACAAACTAGTCATCTCCAGCATAGTCTACGGACTCATGTTTACATTCTTCATCATCGTGCAGATTCTCGACATGTTTATCAAAGACTACGATTTTTCGATTTTTTCGGAAAAACTTTCGGTGAATCTGACGTGCTTCGAGTCCGTCATCAAAATTGGATATTACTGTTTCAAACGTTCCAGCTTATTGGAGTTACTCCCGCTTTACAGGTTGGATCTACTGCTCTCGGCAAAACATTCTCCCGTCATTTCCACTGAAATACTAATGGCTAATCGCAGATTTGTCAATGGGGCGACGAAA…
Aluc_OR37	ATGACGTGGCAAATGATGGGTCGCGACAAAGGAACAGAAGGGCGAAAGCACAGAGACACAATGTCTGCGCAAACCATTCAAAGCGACGGAGGAAGAGCACTTCTGAACCGCGATGACGTCAAAGGGCTCAACATGGGACTCAACACTTTCGGAGCCAAGACATTTTGGCACACGTTGGAACATTTCCACGCCACCGGCAAGAGGCACTGGGTGATGGCCACCTACATCGTCCTTCTTCATCTGGTCGGATTCACTTACTGCTTGTTGGGATTCTCCGCCGTTTTCTTCATTAAAATGGACATCAAACGAGGGACAGCAGCTATAATGAATCCAATCTGCGGCCTTCAAACGGTTTTCAAGTGCTGGACCTTCTCCTGGTCAACGGCTGAGTATCTCAAG…
Aluc_OR38	ATGTCAGGTTATGGTAAGATTGAAGATGATGAGCTGGTCAATTCTATCGACATCTGGTACTTGAAGAGATCTGGACTCTGGGAGGTGTTCAACCACTATAGAGAGCACGGAGTTAGAAACAGAAGGTTTACCTTGTGGAAGATAATAACACTTATACTTTTCGTACCTATTGGATTCTTCAGCCTTTGCGGTCCATTCTTCACTGAAACGGACCTCGAAGGTATGACTTTGGTCATCCTCAACCCGATGAGCAGTTCGCAAACGGTCATCAAGTTCGCAATTCTGTGGTACGGCATAGAAACCCAATGCAGAGTTTTGGAGCTCTTCAAGCGCGATTTCCTCACCTGCGTTCCACCTAGTATGCAAGACAAGGCATCTGAGATACTAACGGAAGCCGCC…
Aluc_OR39	ATGGCAGGTTTCGGGCGTCTAGCTGAAGAAGATCTGGTGGAAGGCATGAATATCGGGTACCTGAAGAACTTCGGTCTTTGGGGCATCTTCAACCACTACAGAGACACCGGGAGGAAGAGCATCATTTTCAAAGTTTGGATGATCGGATCAATTGTTGGATTCGGGCCTCTGGTCCTCACCAGCCTCGTCGGACCGTTTTTCACTGCTAAGGACTTGGAAGGCTTGACATTAGTCATCCTAAACCCGATGACCGTCATCCAAATGGTGGTCAAACTCACGGTTTTATGGTTCGGATTGGAATCTCAAACGAGGCTGATGGATCTCATGAAAAAAAATTACTTGAAATGTATTCCTCGCGACAAGATGCCGAAAGCCCAAGAAATCCTACAAAATACAGTA…
Aluc_OR40	ATGGTGGAAAATTTCCAAGTGAAAAGAGCGCAGCTTTTCAAGGTGTACAACTCTATCCACTGGCTCACCCTCACTAAATGGTTCTATGAAGATTATCCCGTGGAGAAGCTGTGGAGTGACAAGCGGCTCTGGATTCATCTCTCCATCGTCATTATCTGTCAATCAAGTATAACTATGTTCAAGGTGTTTCATCTGATCAGTGAGGAGAACTTCTTCATATTCTTGACTTCTCTGACCAGCTTCTTGGTCATTGTGTTGGTCGCCGTTCGAACGTACATCCTCTACCAGTTCCCGACGTTCAGGCAGTTGTATTTCAAACCAGAAGCGATCACGCATAGCAGGAAAGTTGGAATGTGGTGTTTGGTGCTTTTTATAACGTTCGACGTTGCGTTTTTGGTA…
Aluc_OR41	ATGGTCATCCAAGTGCGTAATATGGAGCAAGGCTTGAAAGAAATCACTAAGCAGTACTACGCAGCTGCAGGCATCTCTGGGATCAGTGCTTACTTGAAAAATGACAAACCGTTTTTCCTCATAAGGCTTTGGGTGTGGATTTCCACGTGGATCATCCTGCCACAGGTAACATTGGCTCACATCTACACGGCACTATTCACCGGAATCCCATTGGCGACGAGATTTCTTTCGTTAAGCCTTGGACTGGATCAGTTACAAACTACCATAAAATGTCATTACATGCTCCATAATTTAAACAGGTTCAGAAGTATAATGCTGGATCTTGAGACGTTCAACTGCGTGAATCATCTCGGCACAGAGGCGTTGACCACAATGCTCAAGATGTGCAAGCTCGTCAAG…
Aluc_OR42	ATGAACACTGAAGTTACTGAGCGATTTGAATACGCGAGTAAAGCCTACTGGGGTGCACTCGGGTTCACAGGACTACATGCTTTCTTGTACGAAAAACCACCGAAAGACAACGTACTCCGGTGGTACGCTTTCAGAATCGTTTATATTTACTTCGTTTTCGTCCACTATCCGATATTCATCACAATGCAATTTTGGGGTATTGTCACGGCTGAAAGCCACACTTTGATGCAGATTTCGTTCGACATCAGTCTTCTGGGCTACAACATCCAGAATATTATCAAATTGTTGATTTGGATGATCCGCATCAAAACTGTTAGGTCTCTGCGTCTCAATTTTTCCAAGTTCAACGTGAATAAGTACCGACCGAAATTGTCTTCTTGGATCATTAAAAGAGATGCA…
Aluc_OR43	ATGATTCGACTTAGGTTGCCTCCAACAATCAACCAAGACACTTCTCAAAAGAATATAAAGACCATTTACGAAGAACTCGACTCACAATTTCACACAGGAATTCGATTTTTGCTCATGGGAGCATCGCCTGAAAAATTCCTCGGAAAATTGAGTTTAACATACGTCCTAATTTACCTTTCAATAATATTATTTTTCATGCTTTACGCCTTATTTGAGATCATTGTCCCATTTTTCTTTCCTGGCGATTTCTTGGAGTTTATGAACCACATTTACTTCGGCAGTTATTGCTTGGCTTTTGGCTACCAGTGGATCTACTTGTTGATGAACTTGAATAACATTTACCTAAACCGGTTGAACATAGAAAGTTTATACAGTACACAAGCAGTCTCGGGGATAGCT…
Aluc_OR44	ATGATTTTCAGCATCGCATCATTCTCCCACGGGTTAGGAGAGCTGATTCAGTTCGGCGAGGAGTACTTCATCATGGGTGAAGTGAAAACGATGTTGACTTATTTCCCTTTTCCGATCTGGGGACAGCTAATTATCGTCCTATTAAATACGATCACCATATCTTTGTTATTAGCGGGAACAGTGTCTGCATTAATGATCACCGGCCTCCTCACTTTGGAAATAGAAACGCAATGTGCGGTACTTTGCGCCGCAATGGTTCGAGGCACAGACGATGGGTCTCAGTCGTTCACTGGACTCATAGCAGATCACGTCCAGATAATAAAAAATGCAAGATGGTTAATTGATCTGATGGAGTCCCTGAATTCACCCGCATTTTCTTGTTTCTATTTCCACATCGCC…
Aluc_OR45	TACATTTTCACAAGGGTTTTGTTTGTGAGTTGCTTATGTTGGACTGTTAATTCATCGACCCACATCATTGGTCCTGCTATTGAAGCGTTGATTTCTTTGATCAAAACCGGGCAAATTGATAACGTTTTATTCATTTTGCCACCCGTGTTTTCGACCCCTTGGTGGGCCCAAATCATTATTTACTTCTGCAACGCAATTACGATGTTCGGCTTACTGCTGTATTGCTTAGCTTCCTACACTATCATGGGTTTCAAGGTCCTCAAATTGAAAACCCTCTGTGACATTCTGAACGAGGCGCTGAGGAATGATGTTGAAGAAGAATCTAATATTAAAGCGTACATCAAGGATCATCAAATCATCATTAAGGCAGCAAAACTGCTGAATGCACAATTAAGAACA…
Aluc_OR46	ATGACGTCGAGCGTCAGACTGGACAAATGGCAACGTATCGGCTACAAGCTCCTGCTCCTCGGGATGAAGCCAGAGAAATTCATGAATAAATTTTCACTGCAGAAGGCACTGGTGTATTTGGTGTTCTTCGTCGTCCACACCATGTATTCAATTCAAGAACTTGTCGTGGCCTTGTTTTTCTCAACCAGCTTACTCGAGCGAATCTCTCATGGCTACATTTTTACCTATGTTGTCTCTTTCAACCTCCAATGGTACTACATGTTGCTGAATATTGAGAACTTCCACCAAAACGAGGTGTCACTCGAACAATTCAGGAGCACGCAAGCCTATTTTGATTTTGCGGATCGAAGGTTGAACAGGAACATCAACTTGTTCCTCAAGTGCCTGCTGACAGCCACT…
Aluc_OR47	ATGTTGGCAGAAGGTGGAGAGTACCCTTCAAGACACCTTTCCGACTACGAAGCTACAATGAGTCAGCGACCGGATCCAGACTTTTCAAAAGGTTTAAAACTCAAATCTAGCGTGAGACTGGATGCTTGGCGACATATCGGCTACAGGCTGCTTCTCCTCGGGATGACACCAGAAAATTTCATGGAAAAGTTTTCAGTGCGGCATGCACTGGTGTACCTGATTTTCTTCCTCACGCATAGCTTGTACTCAGCCCATGAACTGACTGTGGCTTTGTTCTTCTCAAGAAGCCTGCTTGAGCGCGTCACTCACGGATACATTTTGACGTACATATTTACGTTTAACCTCCAATGGTACTACATGCTGAGGCACGTTGGTAACTTTCACCGGCACGAGATGTCA…
Aluc_OR48	ATGAACGAAGAAGCTTCTAAAGACGATTACTACGAAGATGAACTCCAAAAAGAAATCGACGGATGGGCGAAACAAACGATGGCCGGTTGTCACGCCACCCTCTCCAACGTCATGTTTGATGCAGTATTCATTTGCATTTCAACGAGGCAACTAGCGTTGTTGATTCACCTCAAAAACTCCTTCAGCAAGATATTTCAGGCGATTCACGTCGATCCAAAGGGGATTTCTTGGTATACCAACTATAGAGCTGAAGCTGTGGAAAAAGAAGAAATTGAGAACGACCTCACTCAACGTTTGAAATATTGGATACGAAAGCACCAAACTACATTGAGGTTATTGAATGACTTGCAATCTTTGTATTCGTTCCCGCTGTTCCTCCATTTTTGCTACGTCGGTATG…
Aluc_OR49	ATGGGTTTCTTCACGAGCGTCGACATGACTGACGTCCAGCGACTCAGGGTCGTGGAAGACTCCAAGAGGAGGTCAGGGCTCAGCGATCTGATCGGCCGTTGCGGAGGATACAGAGGACCTCTCTACAACGAGCATTATTCCAAAAACATATTGTTCAGAATATACGTTCATTTGACAGATTTGGCTGTCTGGATCAACTACATCACCATGATTGCGGCTGCAATGAAATCCCAATCAGTCTTGGAATTCGCCATGGTTGGATTCCCTATTTCGGCCGAATCTTTGTCCCTTTTCCTCTCCTACTATTCAGGCTACAAGAACGCAGAGATGACCGAGGTTTTGCTCGGATTCGACGACTGTTTCGACGACGACCCTTACCCCCAACATTTGGAAATGGAA…
Aluc_OR50	ATGTGCGGTTCGGTTTTCGTCGGTTTGAAGAAAATTGGGTTCCTGGAGAGCTTCTTCATCTACGCCTCTCGTCAAATCTGTACGTTCACACATTTACGATACAATTTAGGAAAGATCACTGATCCCCTCATAGTCAACGACGACGGAACAATTGATATGAATGAATTCACAGGATCAAATCGATACCTAATGGAGAGAAAACTAACCGGATGGGTGAAGAACCACCAAAATTGTCTAAGGTTGTTCGAAGACTTGGTGAAACTGTATCAGTGGCCGCTGTTGGTGTACTTCGGGGCTACCATACTCATACTATGTAGCGCCACCTACGTAACGTCGGACTCGGAGAAGCTTTTGGGGGCACTGAATGGGAAAAATACTTCCCTGCTCAAGTCTGATGAA…
Aluc_OR51	ATGCGAGGAACGATGGAGCTTGATGACGAAGAAGTTATGCAGACCCTGCAAGAGTCTGGTTTGAGGACTTGGATAGGAGTTATCGCTGGCTTCAGGTTCGCTCAACAGCCCAGGTTCCAGGGTACCCTCAAAGGAAGGATCTACTGGTGGTACGAAATATTCACAGATCTATCAGTTGCCATCAATGCAATTTCCCTGTTTGCCGCTTTCCTGGCACCTCAATTCCGTATGATAGAAAGGTGTCTCACGTGTTTCCCAGTGGCTTCTTGTCTTTTGTGCTTATTCATGTCGAACTATCCTCGATTCAAAAGGAAAAATTTCCGCTCGTTGGTTGAAGAATACGAAAATTCGTTCTCAGACAGTCAATACCGTCATCACCTTGAAGAGCAGATCAGGAGA…
Aluc_OR52	CCAGCGGTTTCTTGTCTTTTGTGCTTATTCATGTCGAACTATCCTCGATTCAAAAGGAAAAATTTCCGCTCGTTGGTTGAAGAATACGAAAATTCGTTCTCAGACAGTCAATACCGTCATCACCTTGAAGAGCAGATCAGGAAAGGAGCTAAGCACACTCGATCAGTAACTATGTGTTTAGTGCTACTGGAGTTCATTCCAATGTTAATTTTTTGTCTAATCCTCCCCGTCCTCAACGAAGCCACGGGTTTTGCCTTTGGTCCCAGAAGACTAGCAATTCCATCGCTCTGGCTTTGGGACCCGCTGGCCAGTGTCTGGAGCTACATGGTTGTCGTGTTTTCACAACTGTGCGGTTCAGTTTTCGTCAGTATGAAGAAAATTGGGTTCCTGGAGAGCTTT…
Aluc_OR53	ATGGCTAGGACGGACTTATCAGACGTCGTCCAACTTCTTCAGTTCACGGGACACTACTTCAGTTTCAAAGGGAGCAGACGCGAAAAGACCTACGAGACGCTTCAAAAACTGCGGGTAGTCTTCATGGTGATTTGCAACCCCTTCACACTGTCGTCCCTATTCATCGGTGGTCTCAAGAAGAGTATGGGAGTGGAGCTCTTCTTCGGCCTTATGGGATTTTTAACTGCCATGCAACACGTGTACGCTTACAGACACAGAAAGACTACAGAAGATATCATCAGAAGTATACTGGAGATACGACGGAAGTACCAACAAGGCTCAGATATCGAGTTCCAACAAAACACCAGAGCAATTTGGAAGGTGGTCTACATATATTTTTCAGCCATGACATCGCTTTTG…
Aluc_OR54	ATGGACATGGATGTACCTGACCTGCCATATCTGATAAAGATTCTCAAATACTCGGGTCACTACTACAATGTCAGCGGGCGTTGGGCTAACTTTATCAGGGCTTTTCAAAAGCTACGCTTAATCATCAATGCCACTGCAATGTCGATGTCTGTCTGGGCATTAACGATTGGAGGGCTAAGATCAAGCTTGGGGATCGAGATGACCTACGCGTGTTTGACCATAATGACGACCGTCCAGCACTTTCACATGTACAGGAACAGAACACGTACGGAAGCCATAATTGCAACGTTCCAAGAAATCAGAAACACTTATCAAAAAGGGACTGACATTGAGTTCAAGAATTATACTCGTTTCATGTGGAAAGTAGTCAAGGTGTACATCGTTATGATTGTCGGCATC…
Aluc_OR55	ATGAGGAGTCGTTTGAAGGAAGTCAGTTCTCGAAGGAGATTTCGAGGTGCAGGAAGGACATTTCAGCTGCGGATCAACTCTGTACTGGAGTCCCAACACTGCAGTAACTGGGGTGCCTACTGTACCTACCAATCAATGGAGACCAAAGAAGACGAATACATGAAACCACTCGTCCAATTGTTGAAATTCGGAGGATTCTGGTTCGATTTCAGTGGACACAAACATGCGATGGCTCTCAAATGGTGCAACATCGCTCGCAACGTCATAGCGTTCTCCGTTTGGGCCTACCAAATGGCGTACTTCATGGGTGGGGTTTCCTATCTTCTGACCGAAGCCGGAGTTTTCGTACCAATATGCTTCGACGAAGGGGCCGTAGCTGTGATCGTCCTCTGCAATCAG…
Aluc_OR56	ATGGTACTGGTCGGGATCGCTGCTTCGCAAGCATACTTCTACGGAATGTCGTACCTCGTGGACGGTTCTGCGATTTTCCTTCCTTTGGGAATCATGTCCTTAGTTCTGAACAGCCACCAGTCCTGGAATTTTGGTTCGATCGTCAAGACAGCGAAGCAATTCGAATTGTTTTTGAGTTCCTTCCAAGATGAGGAAGAGAGAAATTTAATTGCCAGTCGTATGAAGGAAAGAAAACGCACAGTACTCCAAATAGTGTTAATAATCGAGTTTTACCTTATGGCCCCATTGATATGCCACGCTATTAGCATGACGTTGCACTACTACGGTTTTCTTAAAAAACCAGTTTTAATCCCTCTACTCTTCGAAATGTTCTTGGAAGGCAACTATGAGTTGGGACCC…
Aluc_OR57	ATGCTCACTGAGTATAACTTGCGTTTCTTGAAGGTTCTTCATTACTACGGATTCTGGATCACTTTCGTGGGGTGGAAACACGACAAGATCAAGAAAATATGCTTGCCGGTCCGAGGCGTTGTAATCGGACTCAGCTCGATACTCGCGATTTACAAACTGGGACAAGAAGGGATACAGTGCATCATAAACGGCACTGTAGTTTATTTTCCCTTTATGGTTTATACTTTCACCATCCCAATCTTATTATTCAAAAATCGAAAACACTTCTTGAGTCTTCTACTCGACTTCGAAGATTGTTGGAAATTCTTCTGCGAGGAAAAGGAGAGAAAAGTTCTCGAAAGGCACTACAAGAGGATTTGGAAGGTTGCGAATTACGTACATATTTGTTTTTTCTTCGAA…
Aluc_OR58	ATGACTGGACTTCACCCACATATTGTGTCCTACATTAAGCTGATGAAATCCAAGGTGTTCTATTTTACCGATGACGCGCCCAAATCGACGTGGGACAAGAGTATGCGAATCTACCATCGCTTGAGACTCGTTTTGTTAGTAGTTCTTCTCATTGAAAACGCGATCGGCCTCTACTTCTTAGAAGGATTTGGAGTAATGGATGGTTCAATTATTTATTTGCCGATTTGTCTGCTTCTATTTGTGATAAATAGCACGGCTTACTTCTCTAGAAAAGCCCAGGACAGGCTAATAGCAACTTTAAACAAGCATTTCACTGAAAGCAACGAACCGTGGATGCTTACGGTATCCCATAAGTACACTACTAAGGTGTGGAAATACATCCAGTTAATATTGATATAT…
Aluc_OR59	ATGTCAGATCGGCATCCGGACATAGCAAAATACATCAAACTCATGCAGGCAACTCGCAACTGGTACTTTGCCGAGGACTCAACATCTCATCCTGCCGTAGACCTCCTCAAGAGATGCTATTACCACGTTAGGCCCTCTCTCTTCGTCTTCGCATTGCTTGCCAATGGTTATGGTCTATACTACAGAGAAGGTTTCGGCGCCTTAGATGGAAATTTGGCCTTGTTTCCTCAAGCCCTCGCATCTTTAGTCACCTCGAGTACCATTTACTTTAATCGACGCCATCACAGAAAACTCACGATGCTCTTGAATCAAAGATTTTTGGACAAAAACGAGCCCTGGATGGTGGAAATCAAAAACAAATACGTCTCAGCAGTGTGGAAATTCATCAAAGCCGTCATT…
Aluc_OR60	ATGTCAGAGCTCCACCCGGATATCGCCAAATACATCAAACTCATGCAATCAACTCGCTATTGGTACTTCCGCGAAGACTCCTCATCCCATCCTGCCTTGGACCTCTTCAGGAGGACTTACTACCACGTTAGGCCCACTCTCTTCCTCGTCACATTCCTAGTCAACGGCTACGGCATCTACAACTCAGACGGGTTCGGAGTCCTCGATGGAAACTTACTGTTCGTCCCGCTATCTGTAGCATCTCTGGTCACCACAAGCACAATTTACTTCAACCGGCACCAACACAGGAAACTCACGATGCTCCTGAATCAAAGATTTCTGGACAACAACGAGAAGTGGATGGTGGAAATCAAAACCAAATTTGCTACTTCAGCCTGGAAGTTTCTAAAAATCGTCATT…
Aluc_OR61	ATGATGTGGTACGGAGAATCAGTGACGTGGGAGGATTCCAGGTTTGGCCGAATAAGGAAATTGTACGCCCGAATGAAGTGTTTTTTATACTTCACGGTGTTCGTGGTGTGCGGGCTTTCTTTGTACGCCACAGAAGATTTTGGACTTTTCGACGGAACGTTCGTATATTGGCCGGCAACTTTGATGATGACCGTTTTGACGACCATCGCCAGGTTTTCTGGACCGCAGCAAGATAAGTTGACGATAAGGCTGAACGCGCATTTCCTGCGAAACACCGAACCTTGGATGAGGGCTGTCAAAGACAAGTACATCAACGCTATTTGGAAGTTCTTAACGGTTTACAACGTATTCACTACCTACGTTTGTGCACTATATTTGATCGGCCCGATAGTGGCCGAT…
Aluc_OR62	ATGTTGATTCATAGCGATATAGACAAATACATCAAATTCATGAAGGGGTACTGCGTTTGGTACGGAAAGTCTGTTACATGGGATGATACGCGGTTCGACCTCTGTAGGAAATACTATACAGAATCGAAATGCTACTTGTCGGCTGTGTTGCTTTGCGTCGTCAGCTTCGCTCTGTATTCGACGGACGATTTCGGACTCCACGACGGTACGTTCATTTACTGGCCAGTTTGCTTGATGATGTTGGTATTGACGTCAATCGCCACAGCTACTCGACATCAGCAAGATGTGCTGACGATGTCCTTGAACGATAATTTTCTGGAGAACTCGGAACCTTGGATGCGGGCCATCAAAGATCAGAATATTAATAAGTTGTGGAAGATGCTCAGGTTTTTAATAGCG…
Aluc_OR63	ATGTTGATTCATAGCGATATAGACAAATACATCAAATTCATGAAAGAGTACTGTGTTTGGTACGGAGAGTCTGTTACATGGGATGATACGCGGTTCGACCTCTGTAGGAAATACTATACAGAATCGAAATGCTACTTGTCGGCTGTGTTGCTATGCGTCGTCAGCTTCGCTCTGTATTCGACAGACGATTTCGGACTCCAGGACGGTACGTTCATTTACTGGCCAATTTGCTTGATGATGTTGGTATTGACGTCAATCGCCACAGCTACTCGACATCAGCAAGACGTGCTGACGATGTCCTTGAACGATAATTTTCTGGAGAACACGGAATCTTGGATGCGGGCCATCAAAGATCAGAACATTAATAGGTTGTGGAAGATGCTCAGATTTTACACCGTG…
Aluc_OR64	ATGATTCGTAACTGGCAGGAAGAAGAGGAAGGTACAACCTTACTCGAACGAATGGGCCAAAAGTTTCTCAACGGGCACAGCATCTACCTTGGCGGTTGGGTACTGAGGTTCCCAGTTCGACTACCTCCATTCTTCTACCTGACATGCGCATTTGGCCTCATCGTGAAGATGATCCTCAACTACGACAACCTCACCCTCATAATCGACTGCGCTCATATGATGATTCACATGATCGTTGGACTCCAAACAACACTCCTCGCCTTGAAACAAAAAGGGAATATAATGCGATTGAAAACTCAGCTGGATAATTTTGGCTACGTGAAGGACTTGGAAACTGCGGGTGAGAAAATCAAGGAAGAGTGCGAGCAGGAGGCAATGGAGCTTTACAAGCCGTTTTCG…
Aluc_OR65	ATGAAAGAAAAAGATCACTCAAAAAGAAAGGACATGCTAAGCGTCGACTACAGGAAGTACATGTATTGCAAACTAATTTGGATTGATGATGGTTTGGCAGATAGAGGCCTAACCACGCCGCTTCTGTTCATTATGATATGGATGGTATTCATGGTGTTCTTTGGTTTAGTATCATTCGTGATGTCGACTCAAAATAAAGTCCGCCTCGATAATTTGCGAAGTTTCCTTCTCGAGAGTATGGTCACCATGTCTATCTTCAATGAGTACATGAGTCGGAAATCGCTTGCTCGTTTACACCATTTTATGGATGAATCGATGAAAACTCCTAGGACAGGCCTTCCAAAAGAAGAAGAAATTTTGAAGGATGCCAAAAGCCTGGCGAAGAAGCATCTGACAGCG…
Aluc_OR66	ATGACGGAAGCTGAGGTAAAAGATGGAACCAAAAAGATTGACGACAAACTAGGGTGCATCGATTACAGAAAATACACGTTTGCCCGTATGATCATGATTGACAACGGACTAGCAGCGAGAGGGCTGACTTTCCCTCTCCTCCTGATCATGGTGGTGAATGTCGGGATGCAAACTTGCTCTTTCATTTCGATATTCACGTCAACTCAGACCAGCGTCAGTTTGGACAACATCAGAGCTTGTTTGCTGGGCACCAGCGTCACAATGTCGCTTTTCAACCAGTTCATCATGGTCAGGGACCCAATACCAGCCGGTCTTAAACTTTCCCTGACCCTAAGCACCAACCCGAATTTCCCCGAAGAGAAAATTATTCTGGACGATGCAAGAAAAGCGGCGTCTTCT…
Aluc_OR67	ATGGAATCTGTTGCCATGGGAGAAGGAGAGCAACGAAAAACTAACAGTTCGGAAGGCTGTGTGGACTACAGAAAATTTGTATTTTGTCGGTTGATGCGCACTGACGATGGACTGGTGAAGCGCGGGATAACCGGATCATTGTTGATAATCATGGTCACCACAGTGGCCATGGAGACCTGCTCTTTCGTATCCATCTTCATGTCCAAACAGTTACAATCTTGTTTGGACTGCGTGAGGAGCTTTTTGCTTGGCAACTTGGTGACTATGGTTTTATTTAACGAATTTGCCAACCGCAAGAGGCTCGCGCGTCTTCATGATTTCCTCAACTCATCCATGAGTTCCCCTCGAACGGATTTGCCTGAAGCTCAAGAGATATTGAATAAGGCACGAGAGGAAGCT…
Aluc_OR68	ATGTCAAATCAAGATGATGTAGGTGATGATGTGTCAGTCAGGCGGATTCCTCGCAGTGCTCAAAAACGTCCGCAGATTACGGTCAAGAATGAGAAGGAATTTGACGGCGGGTGTACAGACTACAGGAAGTACATCTTCTGCCGTTTGATGTACATAGACGACGGTCTAGTGTCCAGGGGTTTGACATTACCGCTGATTATCATAATGGTTCACACCGTCACCATGGAAGTCTGCTCTTTCCTATCGATTTTCGGATCGTCCCAGATAAAAGACGGATTGGACTGTGTGCGAAGTTTTCTTCTTGGAAACTTGGTGACGATGGTTTTGTTCAACGAATTTGCTAATCGCCGTCGACTCGGCCGCCTCCACGTTTTCCTGGACAAAAGCATGCGAACCTTG…
Aluc_OR69	ATGGCCAGAGGTGTTTTCGTTATCGTCACTTTGTCGATCATGGCGACGTGCTGTCTGGTGTCGGTGACTCAGTCGCAAACCGCCGAGCAGCTGCTGGACAACCTGAAAGGAATGCATTTGGAGGTGATGGTGCTCATGGTAGCCATCAATGAGTGCGTCAGTCGAAAGAGGATGCGGAGGTTCATGAGCTACGTTGAAAGGTTCAGAGCAAATCCAAGATACGATCTGCCTGGTGAAGAAGCAATCTTGGTTCAAGCAAGGAGCAATGCCATCAGAGACATTACTTTTCTGGTGATCATATTCGGGGCAAATTTCCCTTTGATGATGCTCACTAAGCCCGTGACTGAGGCTCTGGGAGGCGGTTCATGGAAGCAGCTGCCTTTTCCCTGGACGGTACTT…
Aluc_OR70	ATGGAGAAATGGCTCATTGAAACTGTGAACTTGGAGGCCATCGACATGGCTAAACTGTTCGGTTTTCATATTATAAGCGCAGACTCTCGGAAATGTCTCTCCTATCGAATGTCGTTTCCGATGACTACTCTCTTGATGGCATTCAACTTGTGTATGTTGTCTGGAAACGCTATCGGATGTCTTATCGCCGCATTACTGGACTCCAATTTTGATCGAAGGTTGATGAATGTGAAGGGTATGATGTTGCTCATCATGATTATTTTGCTCGCCATCAACGAATCCTTTATCAGCCGAAATCGAGTCAACAGGATACTAGATTACATCAATAGAATCAAGAGCATCACAAGATACGGTTTCAAGGAAGAAGAGGATATAATGAATAAAGCAATCGATGACTGT…
Aluc_OR71	ATGGTTACATTCCTCGCCGTCAACGAATCCGTTATCAGCCGAAATCGTGTCAACAGGATATTTGATTATCTCAATAAACGAAAAGGAACCACAAGATATGGTTTCAAGGAAGAACAGGATATGATTATTGAAGCAGAATCCAGCGCATACAAGATTATGAAATACTCTTCGAATTTTTTTGCTGTCAACTTTCCGTTGATGGTGATTATACAACCTATTATGGCTGTAATAGCTGGAGAATCTTGGAAGCAGCTCCCTCATCCGTGGCCCATTTCTCAGGAGAATGATTGGCTTTTCTATTTTTCCTTCCTCTTACAGTTCGGTGGTGTAGCCTTAGGTCATTGTGTAGCCGTGGCAAGCATAGCTGTATTGACGATGACGAAACCGATAACCTCTCTA…
Aluc_OR72	ATGATTATGTTCCTCGCCGTCAACGAATCCGTTATCAGCCGAAATTGTGTCAACAGGATATTTGATTATCTCAATAAACAAAGAGGAACCACAAGATATGGTTACAAGGAAGAACAGAATATGATGATTGATGCAGAATCCAGCGCATACAAGATTATGAAATATTCTTCGAATTTTTTTGCTGTCAACTTTCCGTTGATGGTGATCATACAACCTATGATGGCTGTAATAGCTGGAGAATCTTGGAAGCAGCTCCCTCATCCGTGGCCTATTTCTCAGGAAAATGATTGGCTTTTATATTTTTCCTTCCTCTTACAGTTCGGTGGAGTAGCCTTAGCTCATTGTGTAGCCGTGGCAAGCATTGCTGTATTGACGATGACGAAACCAATAACCTCTCTA…
Aluc_OR73	ATGACCAAAGTTGCCCACTTCATCATTCTACAATACTTCTACATCGGTACCCTCTGGACGGTCGTTTACAAGGGCAATGACATAATATGGATCGCCAATGAATGCGACAAGTTCGTCGGTCTAGATGGACATCATTTTGAAAGACTCTACGATGAAGTAAGAGAGCAAGAAAAAACTTCTCCTGCCACCAAAGGGAAGACAATTATTGACAGAATAGCTAGCATCATATGCACTTGGACATGTATAGAACCATTTATAAACGCCTGGACTGGCAAAGCAGAGTTGGAATTCCCATTTACAGGGACTAATGCTGATACTACAAAATTCATCTTTATATACTTGATGCAGTGCTCATTGATGTTCATCGTTGCAATCGTGTGCAGCGTGATTTTCAAAAGT…
Aluc_OR74	TTTATATTGTTGACGACTATGGCAACTGCGATGAGTCTAGAGGTGAATTATTTATTGGAAGCAACCTACTTAAAATCTTACGTGACAATGTATCCCATGTACCTCCCGATCGACTTGAATCATCCAGTGACCTACACTATCGTCGTATTCCTTCAACACCTTCAACTTTTCATCTCCATGATTCTCTGTGGAGGTCTCATGTCGATCCTGTTCGTCGTATGGTCCCACCTCAAAGTAGAACTGGATACGCTCACCTTTGCGATTACGCACGTCGATGAGTTGGTCGAGGAGAAACTCCGACATTTTTCGTACACAAACCCTGCCGATAAAGAGAAAGCAAAGGCTGAGTTTTACAACGGATTTTGCTACCATTTCGCCAGACATCATGCGGCTATAAAA…
Aluc_OR75	ATGGCGTTTGGGCTTGAGCAAATGGATTGTCTCACCAAGGAAGAAATCGGAATCAAAGCTCATTTTATGAGATTGATGAATTTGTCAGGGACATTCTCAAGAAGAAAGCAAACGAGATTAAGATCTGCAATCATCTGGTCGGTTATCTACGTGCCTATAATACTGACGCTTGTTGCAACATGCATACATTTCAGGAAGAATTTTGATCTATCGTCTTATGCACTACACCATGCTGCGCTTATAACGATTGGTTTTATAGTAAATGTAATGACTGTTTGTATGTATTGGAAGGAATTTCACGATATAATGGATGGTTCAACAATGTCTTACAATTACGACAGCGGCTTGGTGAAAAATTTTGCACAGCAAACAATCCACGAGCGCTTCAAACTGAGTGGT…
Aluc_OR76	ATGGCGTTTGGGCTTGAGCAAATGGATTGTCTCACCAAGGAAGAAATCGGAATCAATGCTCATTTTATGAGATTGATGAATTTGTCAGGTACGTTCTCAAGAAGAAAACAAACGAGATTAAGATCTGCAATCATCTGGTCTGTTATCTACGTGCCGTTGATACTGTTGCAAGTTGCAACATGCATACATTTCGGGAAGAATTTTGATCTATTGGCTTACGCACTACACCATGTTGTGCTTATAACGGCTGCTTATATAGTAAATGTATTGGCAGTTTATGTGTATTGGAAGGAAATTCACGATATAATGGAAGGTACAACAATGTCTTACAATTACGACAGCGGCTTGGTGAAAAATTTCGTACAGCAAACAATCCACGAGCGCTTCAAACTTAGTGGT…
Aluc_OR77	ATGGTTCTGGTGCCATACTTGAAGCCTCAAAAGGAAAGAAACGCGGCCGTTGACAGAGGATATGACATCACTGGTATGTTCTACGCTCGACTCGCTGGTCTTTACCCCGACCTGGAGATCGGATGGCGCTATTGGTTCTTCGGGTCTTACCAGATCCTTGTGGTCGTCGCCTACTTCTACTACGTTTTGGCGTACGTAATCGCTAACGTCATCGCCATCAAATACATGGACGTCGAACTCATAGGATCAACGCTCTGTTTCGGCAGTTACACGTACACGTATGCTCTAATTGCCCTCACGTTCTACATCAAGAGATCTAAAATCGACAAATTACTGGAAATTATTGGCAACGAGCTGTACATATATCAGTGTCCGTTGTCACAAAAGCAGCTGAAAATT…
Aluc_OR78	AAAATGTTCGTCTTCATCCGGGAGAAAGAACTAAAACGAGATCCGAATGCTATGATCGGACGTCGGTTGGTTCAAGCTCGTTTTGCCATATTCGCTGGGATCTATCCAGATTTCTACGGTTGGAGGCATTACTATTTTGTAATTTTCCTGTGGATCATTCACCCAGGCCTGTATTCCTATTTTGTTATGGTGTACGTCTTATCGTTTGTCGAAGGTTTGCGGTACATGGATGTCGAACTCTTAGGGCAGGTGTTGTGTTTGGGAACCATAACTGTTATATATTGTCTCGTCTCCATTTACTATATTGCGAAAAAGACCGATGTGGACGAGCTTATGATGATGGCAGGGAAGGGACTGAGCAATTACAGCAGGCCAACCACTCAAGAAGAGAAGACCATC…
Aluc_OR79	ATGATACCGTTCGTATTCAAGAGAGATGACTCGGTCGACCACGAAGTGGTGAAGGGATACCAATCAACCTATAACTACATAATGCGGTTTTGTGGTCTCTACCCAGATTTCAGAGGCTTTTGGTACTACATATCCGGTGCCCATCTGAATACAGTTCATCTAGCCTACATATGGTTCTTAGCGGCGTACATGATCTCCACCTACTACGCCTTTGCATACAGAGACATGGAGCTCTTGTCGTATGAGCTGTGCTACGGCTTGGTCACCTTAATCTGGTTTACGGTGACTCACTATACCATATACAAACGGGATCAATTGGACAGCCTATTCCGCAAAGTCGGCCGAGGTTTTTTCACTTACGAAAAACCGATAGATTCTGAAGAGGAAGCTATAATCGAC…
Aluc_OR80	ATGATACCCTTTATATTCAAGAAAACTGACTCGGACGACCCTGATGTGGTAAAGGGTTATGAATTAACTTATTCCTATGCTATGCGACTCTGTGGCCTCTACCCAGATTTAAAGGACTTTCGATACTACATATTTGGGTTTCAGCAGAATTGCATTCACGTAGCCTATCTATGGTTCGTGGTTGCCTACATGATATCTACCTACCTCGCCTTCACTCACAACGACATCGAACTGTTGTCTTACGAGTTGTGCTACGGTTTACTTACTCTCATATTCTTCCTGGTGGCTCACAACATCATGTATCGGCGGCATCAGTTGGACAGTTTATTTCGCATGGTCGGCAAAGGGTTCTTCACTTATGAAAAGCCGATCGGTGGGAAAGAGCAGGCTGTGGTTGAT…
Aluc_OR81	ATGTTCATGTTTCTACAGATGATAGGAGAACATGAAGAAAGTTCTTTCACATTGGTGATGAACATATTTCAGTACACCATCATTATTTTCGGATTCACTTATTTTCTTGCCAATTATTGTTTGTTTGGTCAGTCGATAACGGATGAGAGTGCTCTACTTCACTTCGCTTTTTACGATACGCCTTGGCCAGAGGCTGGCTTGAATTTCAGACGGAAGGTACTAATGGGAATGATTCATTCGAGAAAACCGTTTGTTCTTACGGCCCATGGACTCGCTTCTGCTTCATCTGAAACGCTGGTTGATATGTTGAAAACCGTATATTCTTACTTCAACTTGTTGGCGGCCACA
Aluc_OR82	ATGTTTCACTACTCATTGCGGGTTGCCTTCACTTACAGAGATCTGGAAATATTGACGATCATCAAAATACTACATCTGACCAACGTGTATTTTTTGGCTGGCCTGTGCGCTTACGTCGTATTGCTACAATCCAACCGATTCCACGTCATTCATTCGATAATCAAAAATGGTTTCTACAACTACCCAGAAGGACTCACTCAGGAGCAAATGTTGATACGATCCAAGGCAAATCATAAATGGTCTAAGGAGTATAACGGATGGATACCTTTTGTGGTGGATTCATGGGCAAAGTATTTTTTAAGTCAATTTTATCATCTAATGGCAGCCTTATCTGCAGCCTTGCTTGGAGGATCTGTGTGTATAGTTTTCATTGCTATAGCAGAACATCTTTTGGCCCAA…
Aluc_OR83	GTTCGATTCTACATCGACTATTCAAAACAGGAGATGCGGTCGGAAAAACAAGTTGTACCGGTAAATATCGACGGCACACCAGATTTTGCAAGTTTCGCGACATGTTTGTCGTACCAGAAATACGTCGGTTTGTACTTGGATGGCTCCGTGATAAATTATCTGAAAATTAGCATCCCGATATTGTTTCTGACAACCGGCTGCATAAGCTTTGCTATGGCTGATATACTCAATTACAAGAACAAAAACATCATATGGCTCATAGAAAACGGTCACTGGTGCATTGTTTACATTGCTGCCATATTTTGGGACACCCAAATGGGGATTAAGAGCCCCTTACTTCTAAGGATGAGCCGATCCGTGAAATCAGGCGTTTACAAATATGCGAAATACGACACCATC…
Aluc_OR84	ATGTTTCGTGGCAAGGAGAAAGAACGTCCTTACGTGATAAAAGATCCGAAGGATTTCGACACAGACCGCTTGGTATTCTTGTGGTTGGGATTCGTCTATGATGGCAGCTTCTTCAGCAAAGTTCGTCTTACAGTTTTCGTGTTACTGCTCTACTCAGCTCCGATCCACCACATGCTGCCGGTGATTCTTGACAAGTCCACAACAACAGACGAAGTGCTGATAGCGCTGTCCATCAATATGCTGTACGTCCTGCTGTGCATCGCTTGGCCCTTTATGATCTACCGATCGCCGGAAATCATCCGTCTGTGGAGCACAGTTCGTCAGGGCTTCTTCCATTATAGCGACCCCTTGACCTCCTACGAGAGGACCATTCTGTCCAAAGCCAACGACCTGATCATC…
Aluc_OR85	ATGTCTCACTACTACAGAGTCTCCACGGACTTGGTTGGACCGAGCGTCAAGAAGATATTTGGGAAGCTGCTAAACAAAACTGGATCGAGCAATTCCAGTGACAAAGAGCATTATGACATCAAAGAGACCAAACATTTTGCCACGTGCAGAAAAGTTTTGGTGATGATGGGTTTTGTGAACGATGGAAGTGTCATCTACAAATTGAGACAACCTGTTTTTGTGTTTCTCCTCTACTCAGCTCCTGTCCACCATCTGGTTCCGGCATTCATAGATAAAACTGCTCCATCCGATCAGATTTTGATGTCATGGTCGATTTCTATGTTGTACGTCCTGCTGTGCATTGCTTGGCCTTTCATGATCATCAGGTCCTCCGAGATATTTCAGTTGTGGGCTACAGTT…
Aluc_OR86	ATGAGGAATATAGCAGCAGTATTTAGTAATAATTGGCAAGTACAACAAAAAAAGACACCAAAGGTCGGTAAGAGTGAGTATGTCATCAAAGACACCAAAGTCTTCGCAACATGCAGAATCCCTTTGGTGTCAATGGGATTCGTCGACGATGGCACCGTAATGAGCAAGATTCGAAAACTGATTACAGTGTTTTTGATGTACTCTGCACCAGTCCATCACATCCTTCCGGCGTTCGTCGACGAAACGATAAATCTGGATGGCGTTTTGATTGGCGTGTCGCTCCTCATGCTGTACATCTTGATTTGTGTCTCATGGCCCGTCATGTTCCGTAGGTCAAACGATATTATAAAACTCTGGAAAACGGTTCAAAAAGGGTTCTACCAGTACAGTGACCCTCTA…
Aluc_OR87	ATGCTGCTGTGCTGGAAGAAGAAGAAAGAGAAACAGAAACCAGTTATAAAGGAGCAGCATGATTTCGCAAATAACTATCGCCTGTTTAAATACATAGGCATGATACAGGATGGAAGTCTCTTCTCGAGGATTCGAGTCTTCTTAGCGACTTTTCTGCTTTTCTACGCCTGGTTTCACCACTTGATACCGCTGGTGAATTCTACAGAAGAATATTCTTTCGACGAGCTGATGGACCTGATACACCTTGAAATGGTCTACTTCTTGTGGTGCATCGTCTGGCCGTCCTACATCATCAGAGCTCCATTGTTCACTTCGCTCGCCTCAAAAATCCAAAATGGACTCTACACTTACTCCGATCCTCTGACTCTGGAAGAGAAGACTATTCTGTCGACAGCAAAC…
Aluc_OR88	ATGCTATGCTGGAAGAAGAACAAAGAAACACAAAAGAAACCAGTAATACAGGAACAACATGAATTTGTCAATAACTACCGCCTGTTCAGGTACGTAGGCATGATTCAAGATGGAAGTATATTTTCAAGGATACGAGTCTTTTCAGCAACGTTTTTGCTATTCTTCGCCTGGATTCATCACTTGATACCGCTGATGACTTCCGCCGACGAATATTCTTTCGACGAGCTGATGGACGGCATCCATTTCGAAATGGTCTACACTATGTGGTGCTTCGTCTGGCCGTCCTACGTTATCAGGTCTCTCAATAAACATCTGTGCTCTTTGTTTATGACAGAAATA
Aluc_OR89	ATGACTTCCGCCGACGAATATTCTTTCGACGAGCTGATGGACGGCATCCATTTCGAAATGGTCTACACTATGTGGTGCTTCGTTTGGCCGTCCTACGTTATCAGATCATCCTTGTTTTCTTCGCTCATTTCTAAAATCCAAAGCGGTCTCTACACCTACTCCGACCCTCTGACTCTGGAAGAGAAAGATATTTTGTCGTCGGCAAACGATGCCGTCATCCGCATAACGAAGATCAGCGTGTACGTTTACATTTTCGGCGCTGGAGGGATCTTCATGAAAGGAGTGAATAAGGAAAAGATGAGAAAGCTGCAGCTGCCCAACATCGGATGGTTACCATTCGCCATTACCTCGTTACCAAGATACGCCCTTGGTTGCTTGTGTCAGGCGATCATAGGAGTC…
Aluc_OR90	TCATCCTTGTTTTCTTCGCTCATTTCTAAAATCCAAAGCGGTCTCTACACCTACTCCGACCCTCTGACTCTAGAAGAGAAAGATATTTTGTCGTCGGCAAACGATGCCGTCATCCGCATAACGAAGATCAGCGTGTACGTTTACATTTTCGGCGCTGGAGGGATCTTCATGAAAGGAGTGAATAAGGAAAAGATGAGAAAGCTGCAGCTGCCCAACATCGGATGGTTACCATTCGCCATTACCTCGTTACCAAGATACGCCCTTGGTTGCTTGTGTCAGGCGATCATAGGAGTCAATACGGTTTCTATAGTCATCGGGACGTTTATGAGTTTCGCAACGCTTTTTATACACTACGGAGCGCAGTTCAAACTTCTTCGGGCGCGTTTGAGGGGATGTTTC…
Aluc_OR91	ATGTTTGCACTTTGTATGTCCGGTCTTCAGGCGGTTTCTGCAACTGAAAACATTGAAGAGTCTCTCAAGTTCATGGGAGTCCTGACGGGAGAGCTCATCGCAATAGGATTGGCGACTTACGTCAGTGAAGGAATGATTCAAGCATTTGCAGACGTGAGGTCTTCAATATACGATCTTCCCTGGTTCGAATATTCCAAACAGAGCGGCCAGCGAATTCACCTCATGATCGCTATGTGCAACTTTCGGGGCCTTCGGACCATGTTCGGCTACGAGCTCACACTCCTGCATTTCGGAGACGTTTTGAACGCATCTTATAAGTACTACAATCTTCTACTCCTGACGATGAAG
Aluc_OR92	ATGAGTCGAACAAACGAAGACGTCTTTGTAATGGAGATGAACGGACTTGATCTTTATAAAACTGGCTTATCGGAGATGTCCAAGGCGAAGAAATCAGCGGTTGGGACTTCTTCCTATAAAGAACTCGAAGGTTTGGAGAGGGCAGAAGCTCTCAAGAAGGGATACGACGAAAACGGAGGTGCCTACATCAGGCTAGGCGGCCAATACGTGGTCTCCAGGAGCGAAATCTGGAGACCCGTGCTTTTCTATGCAGATACGGCATTAGCGATGTTCGAATTGGTCACTGCCAGCTACTTTTCCGTTCTTCAAGGAGACATGGAGGCGGCATCTGAATGTTTCCACTTCATCCAAATGATATTCAACATGATGGTTATATCCGCTAATCTACAATACTACAGG…
Aluc_OR93	ATGAATGGAAATGGTGCAGTATTGAATGGAGTCACCGAAAGCTCTATGCCGATCAAGAGACCAAGGAAGCTGAAGAAAGTGCCGAACAAACGGTCAATACAATTTGGAACCGATAGGAATGAGAAAAAGGTAGAAAAATGTCTGTCAGATGAGGAGGCACTGAAAAAAGGGTTTGACGAAAACCAAGGAATATATTTGGTTCTTGGGACACTTTACAGAACCTCTCTGTGGTCGTGGGTCCACACGGTACTATTCTCGTTGACTGCAATGTTCATGATGGTTTGCCTAGGACGAGTGGCTGTACTAATTTCTGACGACTTCAGCCTCTTGTTCGAGACAATCCACTACATCACCATCATAGGTGGGGTTCTCGTTATCCTCCCTCCCATGATGAGGGAT…
Aluc_OR94	ATGGTATGGAGCGGCATGTACAGCGAATCGAAAATCTACTCGGGAGCGATTCACGTTTTCTTTTTGGTCCACACCGTTTTCCTCGCCTACACCGTCGTCCTCTCCCTCGACGACGAGAAGCTCATGGGAGAGTCGGCTCACTTCACGGCTTTCAGAGTTTCTGCCTTCATGTTGATGATCAACGCTGTCCTCAATAAAGATAACCTCGAAATTCTTTTCATCAAGCTGGGACAAAATCAGGTTCACGACTACCAAAACACGCTCAGCGACCAGTGCAAGAAGGAGATCCAGGCTGTGCGCAAGAATTGCGACGAGAGGAAAGATTTTTACGGTACAAACTTTCTGCGCACAGTCTCGGCTGCGCTCGTTATCTTTTGGGTGAGGTCGCTGATGGAGTAC…
Aluc_OR95	ATGAGTGGAGACATCAGTCGTTTCAAAGCCAAATCCACTACCACTAATGAGTCACTCATGAGAGAGGAGTACATCAGAAAAGGCATTGACGAAAACAATGGACTTTTTCTCATTATTGGAGGAATGTACACCGGATATTTGCCTATTTCCATTCTTCATGCTATCCTCACAGCCGTTCACATACCTCTCTTGCTCGCAGCCGTGATCATTGGAAGAAATGATTACGTTGTAGTTTCTGAAACCATTCATTTCATCATCTTACTCTCACTGGCATTCGTGATTTCCATGCGGTACTTATCAGTTCGAAAAAAACTCGACAATATTTTTGAAGCGATGGGAAGAGGATACTACAATTATGAAGGTACTCTTGACCCTGGGACGGAAAAGGAGTTTGCAATA…
Aluc_OR96	AAAAGTGGAAATCTCAAGTTCAAATACGAAGAGAGCTTACGAGAAGCGCTAAAGTCATCCGTCCAGCATCACAATGTTATTCTAGAAGCCTGCAAGTGTGCGAGCACTCTACTCAATCTTCCTCTGATGACCGTGATGTTTGGAACTGCAGTTCTTCTGTGTATGTCGGGATTCGTCATGGTAGAGGACTCTGTGCCAATAATAGCGAACATAATTTCGCTCCTGTTCATTGGAGGTGAAGTGATATACGCGTATTTGTTTTGCTACTACGGAGAAATGATCACGGCCACGAGCCTAGAGATAGGGGACGAGCTTTACAACGACGACTGGTGGGAGGGCAGAGACGTCTTCAGACCGTACATGGCAATGATCAGCTTGAGGTCCAACAGACCCATAAAA…
Aluc_OR97	ATGTTATTCGGGGCTGGGTCAAAAGAACTGGGTTTCAGGAAAGAAACCATAGAAGAAGAGGATGTCGGTTTCATGCAGCTAGCTGGCTTGTACCCGTTGACCAGGGGCTACACTGCGTATTACTTTATCAGCTTTATCCTGTGCACCACCCTGATGGAGGGTATGATAGTCGGAAGCTATTTGGAAGGAGAAGTTGACACATCCCTCGAAACTGCACATGTTTTGCTCATAGGTCTCAACATGTTTACGCAGATCTGCACCCACCGCTACTATTATGACATTGTGAACAAGCTTCTCAGAGCCATCGATGACAATTTTTTCTCGTACGGTGATACAATGGATGAGGACACAAAGCAAATGTTTGGGAAAGTATTCAAAATACAAGTGTCTTCTGCAGCT…
Aluc_OR98	ATGGAGAAGGAGTGGGAAGCCCTTTACGAAGCACTCCATTATATTCCACTTGTTGTCAACATAACCTCGACAGCTGCATCATATCACTACACACAGGACGAATACCTCCAAGTTTTTCGATCAATAGACAAAGAAATGTTTGATTATGAAGGGACTTTGGATGAACAAGCTGTAGAGGAAATTGCTAGGATGAAAACCGAGGCTCGTGCACGGAAGAAGAAAATAAGCATGATTTATACCAAATTAATGATAGTTGCCTTCATTTGTCAAACTTTGAGGAAACCATTAAATTACATCATCGACGGCAGAGGGAAAAAAGACGTCGATGGAGAAAACAATCTCATATGGGATGTGTGCCCTTTTGGAATATATATGCCGTATGCTGATTACTGGGCACCC…
Aluc_OR99	ATGACGTTTGGAATCGTGGCGGCCGTTGGATACATTCTTAATGTGTCGACAACGGATGAGTGGGACAAATTTTTGGAAAACATTCACATCACTCTCCTTATTGTAAATATGGAAGCTCAAGGAGTTGCATATCATTACGACCAGAATGGATACATTGAAATTTGGAGGGCAATTGATAAAGGATTCTTCGATTACGAAGGAACTTTGGATGAAGAGACAGATGAGGAAATCGCGATCATGAAATCGGAGCTGCGAAACTTCAAAAAAGTATTCCAGCATAACTATACGATGCTGATGTGTATAACTACTGTACTTCAGTTCTCGAAGAAACCGATAACCCGTTATCTTATTGGAGGAGGAACTGTGGACGGGAAAAACAACTTAATTTGGGAAGCCCCT…
Aluc_OR100	ATGACGTACGCCGTGGCGTCGGCCGTTGGCTTCGTGTTGGCTGCTTTCTCAGAGAAAGATCGGGATCAGGTGTTAGAGAACATTCATTTCGTCCCACTCATATTCAACATGGCCTCGCAAGCCGCATCCTACCACTACACACAGAAAGAATATTTACAATTATTCCGAGCAGTAGACAGTGGATTTTTCAACTACGATGGAGATTTAGATATAGCTACTGAGCTAGAAATAACCGAAGTAAAGTCAGTTGCCAAAAACCGTAAAAAGAAATTCGGTCACTTCTATTCCATGCTGATGCTTGTCGCAGGTCTAGGTCAGATTTTGAAGAAGCCTCTTCTTTATGTTCTTAGAGGAGGAGGCACCAAACCAGTGGATGGTGAAAACAACCTGGTTTGGGAA…
Aluc_OR101	ATGGGAGGGACGTATGGATTTTATCATACGAAGGCTTGGACTGCTGTAACAGTGATAAACTACATCGTGATGTATTCTGCAATGCTTTTCACAATGTCAGTACTCGTCTACACCACCTATCTGCTCCGAGATAACATTGGTTACATGTCTCAGGCGCTCCATCTTCTCATCGTCGGTTGTGTAACGACAACAGCATCTTTTACCATAACTATCAATCGCTATAAAGTAGAGAAGTTTGTCGTCTTCTTCGAAGATCCTTGGAGTCTGTGCGAATACTCGAGGAACGACTTCTTTGAGGAGCTGATGAAGGAGACGCAAAAAAAGAAGACCAGGCTGATCGTAACTTGGATTCTCATCTATGGGATCTGTGGAGTGGTTGGTTTGCTTCAGTCAGGGATC…
Aluc_OR102	ATGTCCAAACTGATAAACTTACCGTTTGCCTCTGTCGTGTGGAGAGAGTTCAAATTCCTATTTGTTGCGGGAGGGACGTATGGATTTTATCATACGAAGGCTTGGACTGCTGTAACAGTGATAAACTACTTCGTGATGTATTCTACAATGCTTTTCACAATGTCAGTACTCGTCTACACCATCTATCTGCTCCGAGATAACATAGGTTACATGTCTCAGGCTCTCCACGCTCTCATTATCAGTTTTGTAGCGATGACAGCATCTTCAACCTTAACTATCAATCGCTATAAAGTAGAGAAATTCATCGTCTTCTTCGAAGATCCTTGGAGTCTGTGCGAATACTCGAGAAACGACTTCTTTGAGAAGCTGCTGAAGGAGACGCAAAAAAAGAAGAACAGG…
Aluc_OR103	ACCATGTCTAAACTGATAAACTTACCGTTTGCCAATGTCCTGTGGAGAGAATTCAAATTCCTATCTGTGGCGGGAGGGACGTATGGATTTTATCATACGAAGGCTTGGGCTGCTGTAACAGTGATAAACTACATCGTGATGTATTCTGCATTGCTCTTCACCATGTCAGTACTCGTCTACACCACCTATCTGCTCCGAGATAACATAGGTTACCTTTCTCAGGCTCTCCATATTCTCATTGTCGGTTGTGTAGCAATGACAGCATCTTCAACCTTAACTATCAATCGCTTTAAAGTAGAGAAATTCATCGTCTTCTTCGAAGATCCTTGGAGTCTGTGTGAATACTCGAATAACGACTTCTTTGAGAAGCTGCTGAAGGAGACGCAAAAAAAGAAGAAC…
Aluc_OR104	ATGACTGAAAATGGAAAAAACTCTGATCCCGACTCCTTGGAGATCGCCGAGGAGAAAGCCACGAAATATCTATATCAGCGTTTCTTTGTACTGCCAGTTGTCGGAGGAGTTTTTGGATTCCATCAGACCAGGTGGTGGTCAATCTTCACAAAAACTGTATTCACAGCGTACTACGTAAGCGTATTATCAACCATCGTTACTCTCTCGTATTCGTCATACCTGAATCGAGATAATATGGCAGTTGCGTCTGGGTGCATCCACATCTTAATCACAGCATTTGTCGTCCTCGGAATATCTTTAACTCTTCAGCGCTTAAGAAAAGATGTTGTTCAGCTATTGTCGTTAGATGAAATTATTTGCGAGTACCAGTGTAGCGAATATTTGTCTAACCTAATTCGG…
Aluc_OR105	ATGTTAGTAATCTTTCTATCTTGCTATGGAGCTTGTGGATTGATTGCTGTTATATTCCCATTTGTGGACTTGTACCTAAAAAATGCCGATCAGGTGACGAATGTTCCTGAGATTTATTGGAAGGGATTGCCGTTCGCCGTATGGTGGCCGTATGACGTCCACAATTCAACGAGTGCTTGGATATTATGTTTTCTCAGTCAAGGTATATGGGCGTTATTTGCTCCTGTCATAGTCACTACTGCTGTAGTTCTATGTTTCTATGGGGCAGAACTAATCTTGAACCATTTCAAGCTTTTGATCTTCTCCGTCAAAAATTTAGACCAACGTACGGAAGCCATGTACGAGAGAAAGTACAAACAAAATTCACGTACTCAGTTAGAGAATGTGTACGAAGATTGT…
Aluc_OR106	ATGTCCGAGTATCAACATCGGAGGTGCTGGGAAAAACTGAAACGAATTAGCGATGAAAAACTTAGGAAGTATATGATCATATTTACCATTGGCTACGGAACTGGTGGTTTGGTCGCCATTGTGGTCCCGTACGTGGATATGTACCTGGAGAACGATGAACTGGATTTAAACATCCCTGGAGTATATTGGAAAGGGTTACCTTTCATGACGTGGTTTCCGTTTAATGCGCATGAATCCATTGCTGCCTATCTTGGTGTTTACGCCATACAAGGTATTTATGCAATATTGACCCCACTTTCAATCACTGGGGCCATCTTGTTGTTCTTCTTCGCCGCGGAGTGTCTACTCAACCACGTAAAACTACTGGTCTTCTCCCTACAACACCTCGATCAGAGAGCA…
Aluc_OR107	ATGTCTGAATATCAACATGGAAGGTGCTGGGAAAAACTGAAACGAATTAGCGACGAAAAACTTAGGAAGTATATGATCATATTTACCATTGGCTACGGAACTGGTGGTTTGGTTGCCATTGTGGTCATGTACGTGGATATGTACCTGGAGAACGATGAATTGGATTTAGACATCCCTGGAGTATACTGGAAAGGGTTACCTTTTATGACGTGGTTTCCGTTTAATGCGCATGAATCCATTGCTGCCTATCTTGGTGTTTACGCCTTACAAGTCGTTTATGCAACATTGACCCCACTTACAATCACTGGGGCCATCTTGTTGTTCTTCTTCGCCGCGGAGTGTCTACTCAACCACGTAAAACTACTGGTCTTCTCCCTGCAACACCTCGATCAGAGAGCA…
Aluc_OR108	ATGTCAATGTACGTTTGGCTACCTCCGCTTGTTGACTGTATCATGGGCGTAACTCATCATCCAAATGACTCCCTCAACGGGATAGCAACAACTTTAGGCCTCCCCATGTGGACCCCTCTGGATGCTGACCATTCGTGGACCAGTTACTTCATCGTTGTTTACATGCAAATAGTCTTTTTTAAGACTGTTACCGTTGGTTGGGGATTCGGTATTTTTTATATGTCGATATCCCAATTGACCTTATTGGACGAAATGAGGCTGTTGAGAAAGAGTTTAGAAGAAATAGATACGAGAGCCACACAGCTCTTCACTTTGAAGTATCAAAGGCAACCAGTTAATAGGAAGACTAAAGAGTATGATGATTGTTATTATGAATGCCTGAAGGAAAACATCATCCAT…
Aluc_OR109	ATGGAGTGGCATAAGAGGACTTTCTCGCTCCCCATCGGTTGTCACCCGGAATATGCGCCAGTATTCCAACAGCTGTACGATGACTACTTCTGGCCACTCGACGATTCTCAAGTGCTCAAACCAATTTTTTACCAACCTTACCTACGGGTGCACGTGGTGGCGACTGTTATCTATTTTTACTTAATAGAGTCGTTCGTTGGATTCAGTTATTTATACACGTCCTTCCTACTTCTCGACGACTTCAATCAGGCGATATTTCCCGCTAACATGTTTCTCGTCTTCATGGTTACTGTGGGCATCTTGTTCCAGGGAGCTAAGCTGCTATGGAACAAAAATGAAACCACCTTCGACCTCTTGTTTTCACTCGTACATGGACGGGAGAATCATTGCACGTACACC…
Aluc_OR110	CGCGTTCTACGTGGAGCTAAGCTGCTATGGAACAAAAATGAAACCACCTTCGACCTCTTGTTTTCACTCGTACATGGACGGGAGAATCATTGCACGTACACCGGAACTCCGTATGATGAATTCCTGAAGAGTAGAAGACATACTTTCTTACAATATGGCCCTACATTATTTACATACACTAACATTACAGTCATGTCGATGTACGTTTGGCTACCCCCGCTTGTTGACTGTATCATGGGCGTAACTCATCATCCAAATGACCCCCAAAACGGGATAGCAACAACTTTGGGCCTCCCCATGTGGACCCCTCTGGATGCTGACCATTCGTGGACCAATACGAGAGCCACACAGCTCTTCACTTTGAAGTATCAAAGGCAACCAGTTAATAGGAAGACTAAA…
Aluc_OR111	ATGATGATGGGGGAGTGGTGGAAGGACTTGATGCTGCCGGCTGGTAGACACCCGGAATCAGCGCCGACCATGAAGAAGATATACAACGATCATCTTCGGGCTTTTGATCAGTTGAAAATGATCAAACCGATCTTCTGCGACACGCATTTCAAGTGGTACACCCTCTTGGCGTATTTCGGACTGGTTTTGCACAACACTTTCGTCGGAATTAGTTTTCTGGCGACCTGCATCCTGAATATGGACGACATCAGTCAGGCTTCATTTTCCGCTAACATGGTAATCATTTACCTAACTAGTATGGCAATTGTGTACCAACTTGTGAGGTTGTCGTGGACTGAGAACGTCACAATTATCGACAATCTGGTAACTATAGTCAAAGGGAGAGAAAATTACTGCAAG…
Aluc_OR112	ATGATGAGGGAGTGGTGGAAGGACTTGAAGCTGCCGGCTGGTAGACACCCGGAATCAGCGCAAACCATGAAGAAGATATACGACGATTATATCCGGCGTTTTGATCATTTCAAAATGTTCAAACCGATTTTCTGCGACACGCAATTCAAATGGCACACACTCTTGGCGTATTTCGGACTGTTTCTTCATAACACGTTCATCGGATTTAGTTATCTGGTGACCTGCATTTTGAATATGGATGACATCAGTCAGGCTTCATTCCCCGCTAATATGATTATACTTTACCTTATTGTTTTGTCGATTTGGTGCCAACTTGTGAGGTTGTCGTGGACTGAGAACGTCACAATTATCGACAATCTGGTGACTATAGTCAAAGGGAGAGAGGAGTACTGCAAGTAC…
Aluc_OR113	ATGGGGGAGTGGTGGAAGGACTTGAAGCTGCCGGCTGGTAGACACCCGGAATCAGCACCGACCCTGAAGAAGATATACGACGATTATATCCGGCGTTTTGATCATTTGAAAATGTTCAAACCGATTTTCTGCGACACGCAATTCAAATGGCACACACTCTTGGCGTATTTCGGACTGTTTCTCCATAACACGTTCGTCGGATTTAGTTATCTAGTGACCTGCATCTTGAATATGGACGACATCAGTCAGGCTTCATTTCCTGCTAACTTGGTAATCATCCACCTAATTGTTTTGGCGATTTTGTACCAACTTGTGAGGTTGTCGTGGACTAAGAACGTCACAATTATCGACAATCTGGTAACTATAGTCAAGGGGAGAGAAGAGTACTGCAAGTACACC…
Aluc_OR114	ATGATGGGGGAGTGGTGGAAGGACTTGAAGCTGCCGGCTGGTAGACACCCGGAATCAGCGCCGACCCTGAAGAAGTTATACGACGATTATGTCCGGCGTTTTGATCATTTGAAAATGTTCAAACCGATTTTCTGCGACACGCAATTCAAATGGCACACACTCTTGGCGTATTTCGGACTGTTTCTGCATAACACGTTCATCGGATTTAGTTATCTTGTGACCTGCATCTTGAATATGGACGACATCAGTCAGGCTTCATTTCCCGTTAACGTGGTAATCATCCACCTAACTGTTATGGTGATTTTCTACCAAATTGTGAGGTTGCCGTGGACTGAGAACGTCACAATTATCGACAATCTGGTGACTATAGTCAAAGGGAGAGAGGAGTACTGCAAGTAC…
Aluc_OR115	ATGATGGGGGAGTGGTGGAAGGACTTGAAGCTGCCGGCTGGTAGACACCCGGAATCAGCGCCGACCCTGAAGAAGATATACGAAGATTATATCCGGCGTTTTGATCATTTGAAAATGTTCAAACCGATTCTCTGCGACACGCAATTCAAATGGCACACACTCTTGGCGTATTTCGGACTGTTTCTTCATAACACGTTCATCGGATTTAGTTATCTTGTGACCTGCATCTTGAACATGGACGACATCAGTCAGGCTTTATTTCCCGCTAACTTGGTAATCATCCACCTAATTGTTTTGGTGATTGTGTACCAAATTGTGAGGTTGTCGTGGACTGAGAACGTCACAATTTGGGACAATCTGGTGACTATAGTCAAAGGGAGAGAGGAGTACTGCAAGTAC…
Aluc_OR116	ATGTGGACTCCGTTGGATGCTGACCATTCTTGGTTTGATTATTGCATTGTATGCTCGATGCAATTATTTTTCTTCGGTTCATCGTGCCTCTTTATCGCTCTAGGAGTTTTCTACAGCATGATATCTCAAATGAGTATTTTGGACGAAATGAAACTGCTGATCAGATCAGTCGATGAGCTTGATTCCAGAACTTCGAGGCTATTAACAGACATATGCCCCGAGCAATCAATCGACAAATGTTCGGAGAAATATGACAAATGCTATTTCCAATGTTTGAAGGATAACATTATTCATCATAGTTTCATCCAAAGGACTTTCAGTGAGTATCAGAACCTTGTGAGTGTGACCCTGGCGATTCCGTTCTTCTTTTCATCAATAACAATAGCTTTGTTTTTTGCG…
Aluc_OR117	ATGATGGGGGAGTGGTGGAAGGACTTGAACCTGCCGGCTGGTAGACACCCGGAATCAGCACCGACCCTGAAGAAGTTATACGACGATTATGTCCGGCGTTTTGATCATTTGAAAATGTTCAAACCGATTCTCTGCGACACGCAATTCAAATGGCACACACTCTTGGCGTATTTTGGACTGTTTCTGCATAACACGTTCGTCGGAATTAGTTTTCTGGCGACCTGCATCTTGAATATGGATGACATCAGTCAGGCTTTATTTCCCGCTAACTTGGTAATCATCCACCTAATTGTTTTGGCGATGTTGTACCAACTTGTGAGGTTGTCGTGGATGGAGGGTGTCACAATTATGGACAATCTGGTGACTATAGTCAAAGGGAGAGAGGAGTACTGCAAGTAC…
Aluc_OR118	ATGAAGAAGTTATACGACGATTATGTCCGGCGTTTTGATCATTTGAAAATGTTCAAACCGTTTCTCTGCGACACGCAATTCAAATGGCACACACTCTTGGCGTATTTTGGACTGTTTCTGCATAACACATTCGTCGGAATTAGTTTTCTGGCGACCTGCATCTTGAATATGGACGACATCAGTCAGGCTTCATTTCCCGCTAACTTGGTAATCATCCACCTAATTGTTTTGGCGATGTTGTACCAACTTGTGAGGTTGTCGTGGACTGAGAACGTCACAATTATCGACAATCTGGTGACTATAGTCAAAGGGAGAGAGGAGTACTGCAAGTACACTGGAACTCAATACGACGTGTATCTGATCAACAGGAGAAGTAAAATATTGCGACGTGTAACTGGG…
Aluc_OR119	GATGGAGGAATCCTGGCTCGTCCGATACTACGGTGGAGGGTTGGGACAGGCGGAGTACGAGCGGACAAGATGGCGTTGATGTCAATAGTTGTCTCACTTTCCATAGCCGTTTATGCATTTTACATTGTACTCTTCACCATCACTTGCTCTTTTGCCACCGATGATTTCGTGCTCTGGAGTGAGCTCATTCACCACACTAGCCTCATGTACCTGGGAATTTTCATAAGATCTGTACTCATCCTTGAAGCTAAGGAAATGATCAAGCTTGCTCGTGACTACTTGGATGGAATATATCATTACGAAGAAGGGTACGTCGATCCGATTTTCCAACAGCTGCAAGATAAGAGTCGCAAGCTGCAAAGGAAACTGTTTATGTTGCCGTTGTTCATCGTCTTAGTG…
Aluc_OR120	ATGGGATGGCGCAAATATTTGACGGAAATGAGAGAATTCGAAGACGAAGACGTTCGTAAAGCAATTCGCGACAACTACAGCATTTTACCTCGTTTGAACAACACGTTTTCTTACATCGACGAGGGGTGGGTTCCTCTCGCGATCATCCACAGCATTGCATTCATCATTTTCGTCGACCTGTACCTCTATTTATTCTTCGTGACTTGCTATTTGCTGAAAGATGATTTCGTACTGGTCGGCGTTCAATTCCACTACCTACTTCTAGCTCTGTTCGGTTTAGTGTTCCAATTTCACCTGTACAACTCACGAAAAGAAGTCTGCGTCTTGCACAAAATCATGGCGCAGGAGTTCTTCGCGTATGAAAACAACGAGATACTTGCCGAAGAGAAGACCAAGTTG…
Aluc_OR121	TTGAAGAAGCACATGATTAAACAACGATTACAGCTGATTCCGTTCATGATTCTCATCGGGATGATCGGGATGTTCATCGTCGGGGTGGGCCCTTTGATCGACAACATGGTCGGCGCGGGGCACGACAGCGACTACTTGAACGGAGTTTACTTGAAGACGCCGATCCCCATGTATTTTCCCTTCGAGATAGTAGATTTCACCACACACTACGTTGCCACGGGATTCCAAATTATCACGGTAGCCATGTTGGCTCTGACCATCAGCGGTGTCGTTTTCTTGAACGTCGTGACCACCCAAAACCTAGCTTTCCAAATCTCCATACTCACGCACACTTTGGAGAAACTGATGGACAGAAGTAAAGCGAAATTTAAAGAACTCTACCCGGACGAGAAAATAGAT…
Aluc_OR122	ATGTCCGTTGCTAACGTGCATAGCGTCGTACTTGGGATCTTCATCATTAGTGTCCTCACGAGCTACGCAATCGACAAGACAAAAACGAGTGCTATTGAACAACTATATCTTGAATCATTCTTGAGCTACGAAAATGAATATCCGGCACCTGTAACATTGTTCCAGAAATTGATGACTCTCGCTGGAAAAATGGGCATTGCTTCGGGAGGAATGGGTCTGTTCTTCAATGTGTATGTGGCGGCACCTATGATAGATTTTCGATTTTGGAAAGAAAGCTGTGTCGTGAAAGGCATAAATTTTTGCCTTGCACTTCCGCATTACTATCCGTACAACTCCGAAGATGGATGGTCGTTCTATCTCACCGAATTGTTCCAACTGATGTTTGGTGTTTATAGAATC…
Aluc_OR123	ATGTATTCTACTTTCCTATTGAGGAACGACTTTGAAATCGGAAGCGGAGTCTTGAATTACGGACTCCTCATGATAGTAGCCATTGGGATCTTGATGAACATGCAATACTTTAGACATGAGGTCTTGCACATCAGTAGAATCATGTGCACGGGATTATTTCGCTACTCAGACAAAACGATGGAGACCGAAGATATGATCAAATTCAGAAAACACATGAAGTTTCAGAGGCAACTTTTGATTGCTCTTGCTGTCTACGTGGCCACCATAGGGGGGATTGTGGTGTTGGGTCCCATCATAGATGAGAAATTGGGAATGGGATTCGACGGGACTTTTGATGAAAATGGCGTCAACAGACGTCTTCCGGTCCCACTAAACTATCCTGGAATTGATACGAGCAAA…
Aluc_OR124	ATGTTAGGGAAAGGATTTCACGACTATCAAGAACCTGAGTACAGCTCCAAAGAGTTTGAAAAATATAAAACGATGCTGAGGAAACAAAACGTGGCACTCATCATTCTGGCATGTTATGTTGCATTGATTGGGATTCTGGTTGTCTTTGTGTGCCCTCTAATTGACGAAAGCTTGGGGTTCGGTTGGACTGAGCCTTACGACGAATATGGGGTGAATCGCCAGTTGCCAGTTACGTTATGGTTGCCTTTTTATTCTCACGAGGGGATCAAACATTGGTTTACATTCTTATTCATCGAGGGTCTTGGCGGAGCCATGATATGTCTGAGCATTGGTGGAAGTGCGTTGCTGTTCACTTCCCTCACCATCGGTACCATGCTGGAGCAAAAGCGACTCGTCTTG…
Aluc_OR125	ATGGCTCTTGTAGCAGGTTCTGTTCTACTGGTCGCCACATTATCCTTATTGACTGCTTGTGTCAAGATGAGTGATGACTTTGAGGAGTGTAGCGGTGTGTGCAATCTCGGGTTTTTGTCGACTCTGGCATTTTCATTTCTGGTCAATCACAATTACTATAGAAAGAACTTTCTGTCGCTTCATCACATGTTAGGGAAAGGATTCCACGACTATCAAGAACCTGAGTACAGCTCCAAAGAGTTGGAAAAATGTAAGTCGATGCTGAAGAAACAAAACGTGGCGCTGATCATTCTAGCTAGTTATGTTGCAATGATTGGGATCCTTGTCGTCGTCGTGTGCCCCCTAATCGATGAAAAGTTGGGTTTCGGTTGGACTGAGCCTTACGACGAATTTGGGGTG…
Aluc_OR126	TGCGGATGTTTCTGGCCAATAGAGGGGCAGTACTTCACAATTAGATACCTGGGAAAACTGTTACCTCTGACGTACGTGATGAGTGATGACTTTGAGGAGTGTAGCGGTGTGTGCAATCTCGGGTTTTTGTCGACTCTGGCATTTTCATTTCTGGTCAATCACAATTACTATAGAAAGAACTTTCTGTCGCTTCATCACATGTTAGGGAAAGGATTCCACGACTATCAAGAACCTGAGTACAGCTCCAAAGAGTTGGAAAAATGTAAGTCGATGCTGAAGAAACAAAACGTGGCGCTGATCATTCTAGCTAGTTATGTTGCAATGATTGGGATCCTTGTCGTCGTCGTGTGCCCCCTAATCGATGAAAAGTTGGGTTTCGGTTGGACTGAGCCTTACGAC…
Aluc_OR127	ATGCTTACACCTGAACCAATGTGGTATCCTTTCACTATCCACAACGAACTCATGCATTGGATGATTGTGATGTCACAAGCGACTGGAGCTTTTGCTTTGGCATCCGCAGTTTCAGGTTCAGCTGCCATCATGGTTCTTCTCTGTCAATCAATCAATCTTCAATTCAAGATTATTATATATAGAATAAGGAAAGCTGAAGAATGTGCTTATCACCTGCATAGAAAGAATGGTGGAGAAAAGTTGAAAAAATCTGAACTTTACAGCGATCCAAGTTTTATGGGATACTTCAACTCAAACTTGAATAAACTTGCTGAACATCATTCAATTTTAATCAGGCAGTTCGATAGTTTATATCAGGTAGTGAAGTGGCCAGCTGGTTGTGCTTTATTATTGGGTTCA…
Aluc_OR128	ATGGCCGGCTGGCTTTGCTTTGATACTGAGTTCGGTAATGATAGCGATGTCACTATTGGGTTTAATAACCGGCGACGGAAAACCAAGCCTAGTACTAATGGTAGCTTTGCTGATTGTGGCAGAGGTCTTGCACGTAGCATTGCTCTGTGGACAATCAGAATCTATTCAAGAGATGTTACTAATAAAAAACAGAAACCAATAGCAGCGAGAACTATTGATGAATATTTGGGCGGAGGCTCCAACGAAACTAACATTGATGGTGTTTACCAGCTCACTCCGATACCAATGTGGTACCCTTTCAGTATTCAGAGTGAGCCTATGCATTGGATAGCTGTGTCTTCTCAAGCGATTGCGATGTTTTCAACAGCGACATCTATTGGAGGCACAGCTGCCATCTTG…
Aluc_OR129	TCCAAAAAATATCAGCTCACTCCTGAAACGGAGAAAACTATGGTGACGGAGTACAGCTACCTGCTGTACGTTGGAGGCTTACTTATCAACTACAGGCCGAAAGTTTGGATCATCAGTATAGCACAAACTTCAATATTCATTGGACTAATCACAAGCTATACTATCATCTTCATAATATCGACTGCAAAATCGTCGACTTTCGTGGCTTTTTCGCAAAATTTGAACTATGCGTCACTGTGCTGCATTTGTTTAGGATTGTACTTCGCCGGCCTTTCTCATCGTAGCGCCTTCGTCAGACTCATGGAAATAATTCATGACGATTTCTACGATTACGGAGACAGTTTCGATAACGCGGAAGTCGCAATGTGGAAAAGCAGCTTACGAACATTTAAAATCATC…
Aluc_OR130	ATGGACACCCAAGAGTATAAAACCGCCAGGAAGAAGGACTACTGGTATCTCTTCGAGATTTCAGGAATCATTTTAGATTGGCGCCCGGGGTTTTATATCATCAACTTGGCTTACGTTATTGTTATGGTCATCAACACTGTATACACCTGCGCATGCTTGATTGCTTCCATCTTCAAAGTCGACGATCTTATTGACGTCTGCCAAGATATGAATTTCGTCGGGCTGTTGTTTGTATCTTTAAGCATACTCGCGAGCCTCAATTTCCAGCGAGAACGAACCTTGGAAATGTGTGCTTTAGGAAGCACAGAATTTTTCGATTACGGCGTATCATTCTCGAGGTCGGAGGAAATTGAACAATATCGTAAGGAAGGGAGAAGAAGGATGAAAATTCTGTTCATG…
Aluc_OR131	ATGTACTATTCACCTTGGATGGCCAATAATTGCATCATGGACACCCAAGAGTATAAAACCGCCAGGAAGAAGGACTACTGGTATCTCTTCGAGATGTCAGGAACGATTCTAGATTGGCGCCCGGGGTTTTACATCATCAACTTGGCTTACGTTGTTGTTATGGTCATCAACGCTGTATACACCTGCGCATGCTTGATTGCTTCCATCTTCAAAGTCGACGATCTTATTGACGTCTGCCAATATTTGAATTTCGTTGGGCTGTTGTTTGTATCTTTAAGCGTACTTGCGAGCCTCAATTTCCAGCGAGAACGAACCTTGGAAACGTGCGCTATAGGAAGCACAGAATTTTTCGATTACGGCGTATCATTCTCGAGGTCGGAGGAAATTGAACAATATCGT…
Aluc_OR132	ATGTCTTTCCTGTTGAAGTTCATCGACGAATTGGCCGAAGAAGAAGATGACGAATTGATAGAAGTGTTGAAGAATGAATACGGACATTTTCTATTCTTGGCCATGATATTTCCCCGATGGAAAAAACCACTAGCTTCTTTTGGTCTTGTTCTGTTTTACTTGTCTACCATCGTTTTACACCACGCAATGTTGTCTTATGCTGTTTATTTATCTCTTTTAGAGCACAACTGGGAGCAAGTCAGTTTCTTGACGCACCTTGTAATCCTATTATCATTTGCAATCTTCCAGCCTGTCAATTTCAACTGGGTACGCAGGGTTGTTGCTCATGTACACAGGACACTGGCGAAGGACGTTGGTATATATTGCAGTGGAAGAATATACGACGATCCGGTTTGCATT…
Aluc_OR133	ATGAAGTTCATCGACAAATTGGCTGAGGAAGAAGACGACAAACTAATAGAGATATTGAAGGGAGAATATTGGCACTTTTTATTCTACAGCATGACATTTATTCGATGGAAAAGGCCACGTATTGCGATCGCTCTGATTTCTACCTATACAATCTGGATCATCGTGCATCTCGTGCTCATCACCTACTCAATCTATTTGGCCGCAGACGAGCGGAGCTGGGCTTCAGTCGGCTTGTTAACACACCACGTGATTTTGACGGCTTTGGCGATTTACCTTCCTTACTTCTTCAACTCTGGAGGTTTTCGCGAGGTAAATGCTTACATGCACAGAGCATTCACGACCGACATCGGTCAGTACAGCGGCGGAAATATGTACGCAGAACAAGCTTGTATCGACATT…
Aluc_OR134	ATTAACAAGGATGACCTTGCCAGCTACATGTACGAGCAGAACCCCTGGTTCATCGACAAATTGGCTGAGGAAGAAGACGACGAACTAATAGAGATATTGAAAGGAAATTATTGGCACTTTTTATTCTACAGCATGACATTCATTCGATGGAAAAGGCCACGTATTGCGATCGCTCTGATTTCTACCTATGCAATCTGGATCATCGTGCATCTCGTGATCGGCATCTACTCAATCTATTTGGCCGCAGACGAGCGGAACTGGGCTGTAGTCGGCTTGGTAACACACCACATGGTTTTGGGGGCTTTGGCGATTTACCTCCCTATCTTCTGCAACACAGGTGGTTTTCGTGAGGTAATGGCTGACATGCACAGAACATTCACGACCGACATCGGTCAGTAC…
Aluc_OR135	ATGCACAGAACATTCACGACCGACATCGGTCAGTACAGCGGCGGAAATATGTACGCAGAACAAGCTTGTATCGACATTAAGGAAGACATAAGAAGACAAACGTTCGTCTACTACATCAATCCGGCTCTTGTCGCAGCATCGGGCTCGCTAGCTTTGGCTGGACCTTTCCTCACCAAGTGGTTCTCGGGAATGGAAAACCCTTATTCGCCAAATGGATTAAGCTTGAAACTCCCCACAGCCCTGTACTATCCATTCCCAACAGACAGCGGTGTCGTGTTCTACGCTATTGTCCTCACACAAGTGATATTCGGTTCGATTCTCGGCTATCTGATACTTGCCCCACAGCTCGTTTTTATCAATTTATCCCAAAAATTGAAGCGCGAATTACGATTAGTGGGC…
Aluc_OR136	ATGAAGTTCATCGACAAATTGGCTGAGGAAGAAGACGACGAACTAATGGAGATATTGAAGGGAGATTATTGGCAGTTTTTATTCTACAGCATGACATTCATTCGATGGAAAAGGCCACGTATTGCGATCGCTCTGATTTCTACCTATACAATCTGGATCATCGTGCATCTCGTGATCTTCATCTACTCAATCTATTTGGCCACAGACGAGCGGAGCTGGGCGTCAGTCGGCTTGTTAACACACCACGTGATTTTGATGGCTTTGGCGATTTACCTCCCTATCTTCTTCAACGTAGCTGGTTTTCGTGAGGTAAATGCTTACATGCACAGAGCATTCACGACCGACATCGGTCAGTACAGCGGCGGAAATATGTACGCAGAACAAGCTTGTATCGACATT…
Aluc_OR137	ATGTCTCTTCACATGGTAGCAAAACATCTTCGTCAACTTCCTCCCCATCTCTTCGAAATTGAACACTGTAGCGCTTTGAAGACGAATGATATTGGAAGTCTTACAACGTTCCTACTACTTCTCTCTGCTGAAGTGTTTGGCACGTTTATTAATTGTGGCCTCATCGGATCTGAGCTAACAGCGCAGTCAAAAGATGTGACAGAAAAACTCTACTTCATTGAATGGTACAACTTCAGTGTGAAAAACAGAAGAATGTTCTTCACTTTTCAAACCGCCATCACGCAACCTTATGAGATGAAAGCTGGCGGAGTTACCCCTATGAACATGGAAACATTTTCCGACATAATAAAGTCCTCTTATTCATTCTTCAATATTCTTCAGACAGTTGAA
Aluc_OR138	ATGAGTTTCTACGCGTTCATATTTCCAAAGATGGATGGTACTGTTGAATACAACGAACGTGGGGCGAACATGAAGCTTCCAATACCTGCTTGGTATCCTTTCCCCACTCATGAGGGAATCTTATCCTTGTTGGCCGTACTTGGGCAGTTCATGGCTGCAGGAGGGTTGGCTACCACAGTTGCGACTTTAGATATCGTTGTTTTTCGATTGACGCAATCACTGCTCTTCGAGTACCAAGTCCTACGGTATGCTCTCGAAACGTTGATGCCCAGAGCGAAACGACTTTACACCTTGAAGTATCCGGCCGAGGACATGAGAAAACTGCGAACTAATGATGAAGCGTTTCAAAGATGTATCGGAAAGTGTCTCGAAGATTGCGTGATTCACCACCAGGATATC…
Aluc_OR139	ATGATTGACTTTCATCGAAGATTATCCAGAGACGTGGGTTTTCACGGACCTGGGCGTATTTACGATGAAGACTATCCTATGAAATTAGAGCACAACAAAAGAAAACAGCTGTTGCAGTTTCTATTTTTGCCAGGATTGGTTTTAGTGTTGGCAGGAGCTACACTGATACTACCCTACTTGTCGAAGATGGATGGAACAGTTCTCTACAACAGTCGCGAAGTGAATATGAAGCTTCCGATACCCTTGTGGTACCCATTTCCTACCCACGAAGGAATCCTGTCTATTATGGCAGTGCTTGGGCAGTTCATGGCTGCAGGTGGGTTGTCAGCGGTGATCATGACGTTGGATTTGATTATTTTCCGAGCGACGCAAGCTATGATTTTCGAGTACAAAGTCTTA…
Aluc_OR140	ATGGTCAAATTGTTTGATGAACTAGCTGAACAAGAAGATGAGGAACTGATGGGGGTGTACAAAAAGCTCTACGGTCCAGCGTTGCAGCTGTCTCTTCTATTTCCCTCTTGGAAGCGTGAAAACCTCTACAAGACCTTCGGTATAATACTTGTCTACACTGTAACATTACTCGTGCATTTTTATGTATTGTCCGTGAGTGTGGTGATGTTGAGGGACGATTTTGAGGCAGCCTGTTTGGCTTTCCACTACTGGCTGATTTTTCTCATGGTGTTCCTATCACTTGCACTAATCAATAAGGATCGCAGGACTTTCTCGTTCGCCCATAGGTGTCTGGCAAGGGACATGGGTAACTACGCAGCTGGCAGAATATATTCCGAAAGCAAGCCCTTGGTGTTAGAG…
Aluc_OR141	ATGGAGCTATTCGATAGACTAGCGGAGTCTGAAGATGAAAAGCTTATGGGAGTCTTCAAAAGATTGAGCGGCCCTCTTGTTCAACTCACGTTGATCTATCCAAAGCGAACGGTTTCATATGCTACGTTACATTACGAGGCGATAAAGATCTATTCCGAGGAGAGGCCGACTCAATACAGAAAAAACAAGAAATCGGAGTTGATAAAATTTCTGTTTCTTCCTGGTTTTGTAATCGCTTTGACCTCGTGTCTCCTCGCGGTTCCATACTTGAGGAAGTTATTCAAGCCTCCCAACTACTCGGAACACGGCGTCAACATGAATCTCCCGATCGGCATCTGGTACCCCATCGAGACTCATGAAGGCCTAATGCACGTATTGGCCGTTCTGGGACAGCTCATA…
Aluc_OR142	ATGCCTTTGTTGGAGTTTTTCGACGAGCTGGCTGAACAAGAAACAGAAGACATGATGACTGTGCTGAAGAAGTTCTACGGTCCACTACTGCAAATAAGCATGCTTTTCCCTTCGTGGAAGCGCTCAATGATCCCCGTATCGCTCTTCTTAGGTTTTTTATACGTATCTTTGATTTTTGAGCACATCGGTATTCTTTTTTACACTGCCTGGTTAGCTTTATTAGACGAAGAATATGATTTGGCAAGTTTGTCAGCGCACTACGCCTTGCTGTTCATTTACAGTATGTTTGCCTTAGTTTGGGTGAATAAAGATCGCGTTTTGAACAATGTTAATCATACAAGATTCGCCAGAGATATAGCGACGTACAAAAGTGGAAGAATCTATTCTGATGAAAGATGT…
Aluc_OR143	GACATGGAAGTTCAAGGAATGACATTTCCAACGTCGAAGTTCGGTCTGGTACGTCGGACAACTGTAGTCTTGACCCTAATGATGACGTCACTGATGGTGTTCGACATCCTCTCGGAGATTTGGAAGTGTGCAAAAGAAGGAAAATCGGTAGCTCAAGGTACGTATTTTCCCATCTCTTGTGAAGAGGAGAGGACGGCACTTTGGTCATTCTATCTAGCTCTAATTCGAGTAGCAGTGTGGATCTATTCTTTCGAGGACTGGACTGCAATTGCAACATGGATCAGCTCGCACTTCAAGCGTATCAGAAAAATGGACGTTTTCATGACGATGCTCAGCATACCAGCGGCATTGGCATACGTTCTTGGTACAGCTGTGATCGGGCTGTCTCTTCTATCCATT…
Aluc_OR144	TTTTCTCAGAAGGTGAGATACGAGTTGAAGGTTCTTCATTATGGCATTGAAACCCTCTTCAAAAGATCAAAACGACTATACTTCAAAATGTATCCCGAAAGAAAAGCAATCAGATTCCATTGGACAGACCCAGTATATCAGCGAGTTGTCGGGATCTGTTTGAAGGATTCTATACTTCATCACAAAACAATTGTGAACATATTGGACGTTTTCATGACGATGGTCAGCATACCAGCGGCATTGGCATACGTTATAGGTACAGCTGTGATCGGGCTGTCTCTACTTTCCATTTTGAATGCACTGAACCAGGGAAATTACCCGAACGTAATATTATTCGCTTTGCTGTGCGTGGGTGAAATTTTGAATATGCTGGTCGCATCACTGATTGGAGAGACCCTC…
Aluc_OR145	ATGGCTTTCATCATGCGACTCATCGACAAGTGCGCTGCTATGGAGAATGACGATTTGGACAGACTCCTCGACAACTACTACGGGCCGATGTTCAAACTGGGTTTGGTGTTCCCGTCCTGGAAACGATCGGCTCTCGTCTTCACTATACCTTGTTCGGTTTTGATCGTGCCTTACGCCAGTAAACTGTTCAGAGGTGTTGGGACGATGTACACGACCTGCGGTGTTGACATGTTTCTGCCGATTCCCTTATACCACCCCTTTCAAACGCACGAAGGTTTAAATCACTTTCTGGCTTTGATCAGTCAGGTGTTAGTTGTTTGTTGTTTGGCCAACGTCGTCGTGGCAGTTTTGTTGAACTTCACGCAGTACTCTCTCCGCGTCAAATTAGAGTACCAAGTT…
Aluc_OR146	ATGGCTTTCATCATGCGACTCATCGACAAGTGCGCTGCTATGGAGAATGACGATTTGGACAGACTCCTCGACAACTACTACGGGCCGATGTTCAAACTGGGTTTGGTGTTCCCGTCCTGGAAACGATCGGCTCTCGTCTTCACTATACCTTGGTTTATCCTGAACGTCATTTCATTTGTGTGGAATTTGACTTTATTAGGTATCACCGCGTACAAGGCGTTCTTATGCGACAATGACATGGATCTCTTCAGCTTGTCCACTCATTACTTCATATTAGTATTGTGCGGCTCCCTAATTATGTTTTTTATGAACTGGAACAGAAAATTAAACGGCTTGAACCACACGAGAATCTCAGTCGACGTGGGAAAGTACAAAGACGGCAGGCTCTATTCACACAAA…
Aluc_OR147	ATGGCTTTCATCATGCGACTCATCGACAAGTGGGCTGCTATGGAGAATGACGCCATGGACAGACTCGTCGACAAGTACTACGGCCCAATATTCAGAATCGGCTTGGTGTTCCCGTCCTGGAAACGATCGGCTCTGCCCTTCACTATACCTTGGATGATCCTGAACGTGTCTGTCTTTCTGTGGAATATAGCTTTATTAGGAATCACCATCTACAAGGCGTTCTTGTGCGACAATGACATAGACCTCTTCAGCTTGGTAACCCATTACTTTCTGATAATATTTAACACTTTCCTGAGTATTATGATTTTGAACTGGGACAGAGAAATTAACAGCTTGAATCACACAAGAATCGCCTCCGACGTTGGAGAGTACAAAGATGGCAGGATCTATTCATACAAA…
Aluc_OR148	ATGATGTACACGGCCTGCGGTGTGGACTTATTTCTGCCAATTCCTTTATATCGCCCCTTTCCGACACATGAAGGTGTGCTGAATTTCCTGCAGTACTCTCAACGTGTCAAATTAGAGTACCGAGTCCTCAGTTACAGTTTAGACACACTCTTCGCTAGATCGAAAAGAGTATACCTTAGAAATTACCCCGATAAAAAAGCTACCTTTACTATCAGAGATCCAGAATTCCAACACATCCTCGGATCACTGCTCAGAGACTCAATCACCCACCACCAAACACTCGTGGACATGATGAACAACTACCATGGACTGATAACTTATCCAGTAGCTGTTGGTTACATGACAGGAGCTGGAGGTATAGGATTGGGATTACTCAGTATATTGAGGGCACTACAAAAG…
Aluc_OR149	ATGTCGAACGACATTGGACATCACAGAGGGGCAGATGGAAGCATATATGAGACAGATGGATGCATTTCGGAGGCTGAGAACATTAAGAGAGAAATGTTGTTGTACATGATCATTCCTGTGCTGATATTTCTCTTTGCCAGCACGGTTTACGGATTGCCTTATATCTCCAAATGGTTGGAAGGAATGGAGAATCCCTACACTTTAGCAATGGTAAATATGAATCTGCCAGTTCCTGCTTGGTATCCATTCCCGACTCACGCAGGCCTGGGACACTTTACCGCAATGGCAGGTCAGGCATTGGTTGCTCTGAGCGTCGGAGTCGTTCTCATAACTATAATCTTATTATTCCTCACGAACGCACTACGGATAAAATTCGAGTTTCGAGTCATTTGCTATGCG…
Aluc_OR150	ATGTTCTTAGAACAGAATCCCCATAGAAAAGGGGACAATTTGAGAGACGATCCGGGATATCAAAAAGTGATTGGAATATGCTTGAAAGACACGATCATTCATCACCACGCAGTAAGCGAGATCCTTTCGATATACCTCGACCAATTGTACATGCCTATTGCTATGGCGTACACAATCGGAGCTGGAGTTATTGCTGCGGGTTTGTTCAACATCCTAATTGCACTCCAGGATAAAAATTACGCCAGTATAATACTGTTTTCAATGCTAATTTCCGTCGAAACCATGGTGATGTTTGTTATGTCTTTATGTGGTGAATCCATTACATCTGAGTCAATAACATTACGAAATGAGCTATATTTTTCAAAATGGTACAACCTAGATATCAAAAATCGGAAAACC…
Aluc_OR151	ATGGTGAATAAGCACTTGCCTCTCCCATGCTGGTATCCATTCCCAACTCACGAAGGTGTACTTCACGTGGTGGCGGTTCTTCTCCAATTGGCTGCTGCCTTATGTGGGGCTATCGTCCTTGTTGCAATCTTGCTGCTGTTGATCTTCAATACTCAGCGAATCAGATATGAAATGCGAATTGTCGGCTATAGTCTGAACACCATCTTTCATAGAGCGAAGAAAATGTTCTTAGAACAGAATCCGCATAGAAAAGGGGACAATTTGAGAGACGATCCGGAATATCAAAAAGTGATTGGAGATTGTTTGAAAGACACGATCATTCATCACCACGCAGTAAGCGAGATCCTTTCGCTATACCTCGACCAAGTGGACATGCCTGTTGCTATGGCGTACACAATC…
Aluc_OR152	ATGGTGAATAAGCACTTGCCTTTCCCATGCTGGTATCCATTCCCGACTCACAAAGGTGTACTCCACCTGGTGGCGGTTGTTCTTCAACTTGCCGCTGCCTCCAGTGTGGCTATCATCCTCGTTACAATCTTGCTGATGTTGGTCTTCAATACTCAGCGAATTAGATATGAAATGCGAGTAGTCGGCTACAGTATGAAAACCATTTTTCATAGAGCGGAGAAGATGTTCTTAGCACAGAATCTGGATAGAAAAGGGAATAATTTGAGAGATGATCCGGGATATCAAAAAATGATTGGAGTTTGCTTGAAAGACACAATAATTCATCATCACGCAGTAAGCGAGATCCTTTCGATTTACACCGACCAAGTGGACATGCCTGCAGCTTTGGCGTACACAACT…
Aluc_OR153	ATGGTGATGGAGAGGAACATGGAATTGGCCAGTTTGACGATCCACTTTTCTTTGTTAATATTTTTCGCTATTTTCCTCATGTACTGGATGAATATGCAACGGCCAATTTACACAAGACAGAGTTTGTTGATGGTTACGGACGTAGCGACGTACAAAAGTGGGAGAATATACGATGATGACTTCTGTGTGGAGGAGAGGAGGAAAAATAGAAGGGAGCTGCTGTATTACTTAGCATGTCCGTTACTTTTGAGTTTAACGGCAGGTTATGTATTGACTGGACCATACATCCGACATTGGGTATATTCGTCAGGAGAGAGTCCTTATACAGCAAACATGGTGAATAAGTACTTGCCTCTCCCATGCTGGTATCCATTCCCGACTCACGAAGGTGTACTTCAC…
Aluc_OR154	ATGGTGATGGAGTGGAACATGGAATTGACCAGTTTGACGATTCACTTTTCGTTGTTAGCATTTTTTGTGTTACTCCTCATGTACTGGATGAATATGCAACGGCCAGTTTACACAAGACAGAGTTTGTTGATGGTTAAGGACGTAGCTACTTACAAAAGTGGGAGAATATACGATGATGACTTCTGTGTGGAGGAGTGGAAGAAAAATAGAAGGGAGCTGCTGTATTACTTAGCATGTCCGGTACTCATGAGTTTAACGGCAGGATATGTATTGAATGCACCATACATCCAACACTGGATATATTCATCAGGGAAGAGTCCTTATACAGCAAACATGGTGAATAAGCACTTGATTTTCCCATGCTGGTATCCATTCCCGACTCACGAAGGCGTAATTCAC…
Aluc_OR155	ATGAAGTGGGTTAGAAGACAAAGTCCCACAGGTGGACATTGCCAAAAAAAGGGAAAAGTTGAGAGACAATCCGGGATATCAAAAATGATTGGAGTTTGCTTGAAAGACACGATAATTCATCATCACGCAGTAACCGAGATCATTTCGACTTACACCGACCAAGTGGACATGCCTGCAGCTCTGGCGTACACAATTGGGACTGGAATTATTGCCATGTGTTTATTCAACATCCTAATAGCACTGCGGGATGAAAATTACACCTCTGTAGTATTGTTTTCAATGCTGGTTTTCGTTGAAACTTTGGTTATGTTTGTCTTGTCTTTATGTGGAGAGTCCATTACATCTGAGTCAATAAACTTACATCATGAGCTTTATTTCACGAAATGGTACAATCTTGAT…
Apis_ORCO	ATGTATACCTTCAGTACAAATATGGGTTATAAGAAAGATGGTCTTATAAAAGATCTATGGCCAAATATTCGATTAATACAATTGTCGGGCCTATTCATATCCGAGTACTATGACGATTATTCTGGATTGGCTGTGTTGTTCCGAAAGATTTACAGCTGGATCACCGCAATAATAATATATTCGCAGTTCATATTTATCGTAATATTTATGGTCACTAAATCCAACGATTCAGATCAGTTGGCTGCTGGCGTGGTAACTACATTGTTTTTCACCCATTCGATGATCAAATTCGTGTATTTTAGCACGGGTACCAAGTCGTTCTACAGGACTCTAAGTTGTTGGAACAACACCTCTCCACATCCTTTATTTGCAGAATCTCATTCGAGATTCCACGCAAAG…
Apis_OR2	ATGGACTATTTACATGGAATAACCTCGGTGACATTTGCATTATTTCAGTCAACGATCAGTGCCAGCATAATTGAAACAATCAGTGTGATATGTTTCATTTGTATAAGCATTTGGCACCAATATCTCAACAATTTTTTTGGCGAATTCATCATACAAAAACAATTAAGTGTTTGCACGTTATCGTATAACGTTCCTTGGTGGAGATGTGACAAAAGGATACGACAATTACTGGCGTTAATGATTTTGAGATCTATTAAACCAACTTTTATCACAGGATTTTATATGTACAAGTTAAGTTACGAGTCATTCATTTCGTTTATAAAAGCATTATACACTTACTACATGGTATTGAGGCGAGTCAACGTCAAAGACAAAAATGCA
Apis_OR3	GAGCAACGACGTAACAACAATTGTGATCATCTGTCGTTTGCGTATAACACTCTCCGGTCGATCGGCGTGTTCTCTTCGACTGGCTCGACGAAATGGACGCGGTGGGCTTTCGACTTTTACCGGGCGATCATTTCTATCGTCATGACCGCGGTCACGGTTCTGATGATGGTCCAGATGTCCACGGCCACCACCGACCTAACGCAGTTGGCCAGGACCATAGACATTTGGACCATGCTCTTCTCGGGCTTGTACAAGTGGTTTTACATGACGGCGTTCAACGGCGAATTTGCCCAGCTCAAAACCAAACTGACGGTAATCCAAGCTCAAGGATCGGCGGCGTACGGATGCTGCTCGGCCGACGCCTTTACATCCAACTATTTAAAGTCAATGCGGAACATC…
Apis_OR4	TGGACTATGTTCTTCACGGGCCTTTACAAATGGTTTTACATGACGATGTTTAGCGGTGAATTTTCCAAGCTCAAAACAGCACTGACGCAAATACAAACTCAAGGATCTGCGGCGTACGGCCGCTCGGCCGACGCGTTTACGGCCACCTATTTAAAGCAAACGCGAAAGATCAGCTCTTGGTATCTGTTCAGCGGTATGGTCGCGGCTTCTTTCATCATCGTCAGCCCCTTGTTGACCTATCCAAAGGGTGATCGATCATATTTTCAATACTACAACGATCCAAGAAGCTACCCATTAACCTGTTGGTTACCATTCGAGTTGAACGAAAATTGGATATTTTTAGTGGTTTTTGTCTGCCAGTCTATTGCGTTAGTGTTCGTCGTAAACATATACTTGGGA…
Apis_OR5	ATGATCACGTCAGGGATGACCATGACTTCGGTGTTGATCGCCGACAACAAAAAAGCACTAGAGTCGTTCACGTACTTCGTAATATGCGTGTTCATGTTGGCCATCATCACGTTCGCCATCCGGACGAAACGTTTCAACCGGGCCATGCTGCTGATGGTCGTTGACGAATTTCCCGGCTACAACAGGCCCATGCCGGATGTACTGAAGCGCAAGATGGCGGCAATACGCACGTCCTACGGCGACTTCACGATGAAGGTGATCGTCTCGTATCTCACACTGGTCTTGTTCGAGATACCGGCCACGGCGATGGTGCCGCTGGCAGCCGCCAGTCTCACCGACGTCAAGTTGGGTTCACAAAGCACGCAGATGGTAGTCCTGTGGTTCCCGGCCGATACAAGT…
Apis_OR6	CGCGAGATGCACCAGTACTCGAGACGGCTGGGAATACCGGACAGCTATCGGTCGGTGATAAACGTAATAACGAAATACCACCTGATAGCTTCGAACATTTTTGTCGTTTTCCCGGTCACGTACGCGATTTTCTGCGACTCGGTGCGCGTCGGAGACCCCTTCACGTTTCCTTTCTTGGACGTGTTACCGATGCACACCGACAATCTCGCGATTTACGCGTGCAAATACTTGGTGTACGCGATATCCGTGTACATAGCACACGTCGAACTCTGTTTTATAAACACGACGTTCATATATTACGTGGGCGTTTTGAAACACAGATTAGAGACCATTGTACAAACGATCGGAGAAGCTTTTGCCGACAACGACGAACAAAAGTTTAAATATGCGATCATTCAA…
Apis_OR7	CGGAAAATCGCAACGGTAATCAAACATCATTTCATCATATCGAACGTCTTCGTGGCGGTTTCCGTGTTGTACACGATTTCGTTGGATTGGGTGCGGATCGGCGATCCGTTTACGTTCCCTTTCATCGACGTGTTGCCGATAAAAACGACAAACGTGACTGTTTACGTGTGCAAATATATTGTATACGCTTTGCCCGTGTACTTTGCACACTTGGAAACCTGTTTCTTGAATGTGACTTTCATGTTTTCCGTGGGCATCGTGAAGAGACATTTTCAAATACTCAACGATCAGGTCGAAGAAGCGATTGTAAACGAGGATGAACAGAAATTAAAGATCGCAATTAAACACCATCAACAGGTGTTGAAGTATTTTGAAGATATGAAGACCGTTTATGAAAAA…
Apis_OR8	TATAGACGGAAAATCGCAACGGTGATCAAACATTATTTCATCATATCGAACGTCTTCGTGGCGGTTTCCGTGTTGTACACGATTTTGTTGGATTGGGTGCGGATCGGCGATCCGTTCACGTTCCCTTTCATCGACGTGTTGCCGATAAAAACGACAAACGTGACTGTTTACGTGTGCAAATATATTGTATACGCTTTGCCCGTGTACTTTGCACACTTGGAAACTTGTTTCTTGAATGTGACGTTCATGTATTCAGCGGGTGTCGTGAAAAGACATTTTCAGATACTCGACGAGCAGGTCGAAGAAGCGGTTGTTAACGAGGACGAACAGAAATTAAAGATCGCGATCAAACACCATCAACAGCACAATGGTATATTGAACGCACTTTTTGAACATCGA…
Apis_OR9	ATGACGTGTGTGGAATTTTTTACCTACTGCGATTTAGTCGTAACTCTGTTCTTCGCCATCTCTGCGTTCCTGTCGATCGTCTACTCGGAGGAAGACCAGCTGTCCAATCGCGTTTACGGCTTCTTGTGGTTGTTCGTCGAGATCCACGTGTTCGGTCTAATCGTCGTCAGGTTGTACCATCAGTCGCAGTGTCGCGACATGTACGACCGTTCGCTGCTGATTGAGCAGGGGATACCGAAAAACTATAGACGGACAATCGCCATGGTCATCGCATATTACTGCATCATGTCCACCGTGCACGTTACAGTTCCCATGTTGTACACGATTTCGTCCGATTCGGCGCAGGTGGGCGACCCATTCGCGTTCCCTTTCGCGGACGTGTTGCCGATAAAAACGACA…
Apis_OR10	ATGTACCAGCGTTCACAGAAAGTGGGAATACCGGAAAACTATGGACGGAAAATCGTGAAGGTGATCAAATACCACCTCGTCATGGCGAACGTGCTCTCGGCGATTCCCGTGTTGTACACGATTTCGTTGGATTGGGTGCGGATGGGCGATCCGTTCACGTTCCCTTTCGCGGACGTTATGCCCATAAAAACGGCAAACGTGACTGTCTACGTTTGCAAATATATCTTATACGCTTTGCACACGTATTTTGTACACTTGGAAATCTGTTTCTTGAACGCGACGTTTATGTATTCCACAGGCGTCGTGAAGGGACATTTTCAGATATTCGAAGAACAGGCCAAAGAAGCGATGGCAACCCAGGACGAAGAGAAATTAAATATCGCGATCAAACACCATCAA…
Apis_OR11	ATGACGGACATAGTTGAGATATTTTTACAAAGGTTGGGGTGCAGTGACGACGGCGATGGTCGCGGCACGAGGCGTGCTGTATTTTTTACGTACTGCGAGTCAGCCATAACTCTGTTCTTCGCTGTTTTGACGTACCTGTCGTTAGTCTACTCTTCGACGGGAGATAATCTGTCCATTCGCATTTACGGCCTCTTGTGCTTCGTCATCGAAATCTACATTTTTGCTTACACGGCCGTCAGGGTCTACCATCAGTCCGAGCACCACGATATGTACCAGCGTTCACGGCAAATGGGAATACCGGAAAACTATAGACGGAAAATCGCGACGGTGATCAAATACCACCTCGTCATGTCCAACGTGGTCTTGGCAATTCCCATGTTGTGCACGATTTTGTTGGAT…
Apis_OR12	ATGGCGGACATAGTTGAGATATTTTTGCAAAAGATGGTATGCAGTGACGACGGTGCAGGTCATGGCACGATGCGTTTGGTATTTTTTGCCTACTTCGAGTTGGCCGTAACTTTTTTCTTCGCCATTTCGACGTACCTGTCGTTGGTCTACTCGACGGAAGATCTATCCATTCGCATTTACGGCCTCCTGTTCTTCATCGTCGAAATCGTCGTTTGTTCTTTAATAGTCGTTAGGGTCTACCATCAGTCACAACATCGCGATATGTACCAGCGTTCACAGAAAGTGGGAATACCGGAAAACTATAGACGGAAAATCGCGACGGTTATCAAATACCACCTCGTCATGCCAAACGTGCTCTTGGCGATTCCCGTGTTGTACACGATTTCGTTGGATTGGGCG…
Apis_OR13	AACTATAGACGGAAAATCGCGACGACGATCAAATACCACCTCGTCATGCCGAACGTGTTCGTGGTGATTCCCGTGTTGTACACGATTTCGTTGAATTGGGTGCGGATGGGCGATCCGTTCACGTTCCCTTTCGCGGACGTGTTGCCCATAAAAACAACAAACGTGACTGTCTACGTTTGCAAATATATCGTATACGCATTGCCCTCGTACTTTGCACACTTGGAAATCTGTTTCTTGAACGTGACGTTTACGTATTCCACAGGCGTCGTGAAGGGACATTTTCAGACACTCGAAGAAATGGTCGAAGAAGCGATGGTAACCGAGGACGAAGAGAAATTAAAGATCGCGATCAAATACCATCAACAGGCGTTGAAGTTTTTTAAAGATATGAAAACAGTA…
Apis_OR14	ATGGCGGACATTGTTGAGATATTTATACAAAAGATGATATGCAGTGACGATGGTGCAGGTCATGGCGCGAAGCATATCTCTGTATCTCTGTTCCTCGCCATTTTGACGTGCCTGTCGTTGGTCTACTCGACGGAAGATCTATCCATTCGCATTTACGGCCTCCTGTTCATCATCATCGAAATCGTCGTTTGTTCTTTAATAGCCATTAGGGTCTACCATCAGTCACAACATCGCGATATGTACCAGCGTTCACAGAAAGTGGGAATACCGGAAAACTATAGATGGAAAATCGCGATGGTGATCAAATACCACCTCGTCATGTCGAACGTGCTCTCGGTGATTCCCCTGTTGTACACGATTTCGTTGGACTGGGTGCGGATGGGCGATCCGTTCACGTTC…
Apis_OR15	AAAGTGGGAATACCGGAAAACTATAGACGGAAAATCACGACGGTGATCAAATACCACCTGGTCATGTCGAACGTGATCGTGGTGATTCCCGTGTTGTGCACGATTTCGTTGGATTGGGTGCGGATGGGCGATCCGTTCACGTTCCCTTCCATAGACGTGTTGCCCATAAAAACGACAAACGTGACTGTCTACGTTTGCAAATATATCTTATACGCTTTGCCCACGTACTTTGCACACTTGGAAATGTGTTTCATGAACGTGACGTTTATGTATTCCACGGGCGCCGTGAAGGGACATTTTCAGATACTCGAAGAACGGGTCGAAGAAGCGATGGCAACCCAGGACGAAGAGAAATTAAAGATCGCGATCAAATACCATCAACAGACGTTGAAGTTTTTT…
Apis_OR16	CAGAAAGTGGGAATACCGGAAAACTATAGACAGAAAATCACGATGGTGATCAAATACCACCTCGTCATGTCGAACGTGCTCGTGGTGATTCCCCTGTTGTGCACGATTTCGTTGGATTGGGTGCGGATGGGCGATCCGTTCACGTTCCCTTCCATAGACGTGTTGCCCATAAAAACGACAAACGTGAATGTCTACATTTGCAAATATATCTTATACGCTTTGCCCACGTATTTTGCACACTTGGAAATGTGTTTCATGAACGTGACGTTTATGTATTCCACGGGCGCCGTGAAGGGACATTTTCAGATACTCGAAGAACGGGTCGTAGAAGCGATGGCAACCCAGGACGAAGAGAAATTAAAGATCGCGATCAAATACCATCAACAGACGTTGAAGTTT…
Apis_OR17	ATAGTTGGTTTTTATTTCACTTCAATTTTTGTGGTATTTATAATAAAAAAAGAAGCCATTATGTCCAATTACAATTGCATACAGACTAAATTTATCCAATGGTCCAATAAAAGAGCATTACATTCAAATGCGGCTTATAAAAGAAACATAAAAACAGTTAAAAGTTTATCAATACCTTTAGCAATACTATCATTGTCTATTGCACTTGGGCCTTTGATATCGACCATAAACGATATTGGCAAACTGCCATTGGACAACCGAGCACATTTCGTCTTGTTTTGGCCTACGATTGTTGACACTAATAAATTAAGTATGTATGGAATCATTTATACACTGCAAGTCATATTTACTATTATTCTATACATTTCGGTTTTATCGTTCAATTTGGGTTATATGGTA…
Apis_OR18	ATGATATGCGCGTTCTGGGCGTTCATCACGACGTCAGTGACCACGTCGTTGGCCTTGCGGGCCACCAGCTACCAGGAGGCTGTTGAAATGCTGACGTACATCACCGGCTCATCGTCCACGTTGGCGCTGTTCGCCATCGGCGTGCACAACCGGCCCGGGCTGCACCGGATGCTGGACGCGGTGCGGCGTGACTTCTGGGATGACGGGCGCCGCCCGGCCGCGGACGTGCTGTTCTCGCGGTTCGTGCGCACTTACGGTGCCATTTTGCCGATCGCCAACGTGATGATGTGCATGACGCCCGTCATCTGGGCGGCCCGCAACGGCGACATCGAATCGCCGGCTGCACTCATATTCCGCATGTGGACGCCGTGGACGCGTCTGACGACCGCCCGATACGCG…
Apis_OR19	GAATATCCTTCGTGTACAAATCGGATTTTAATTTATACAGAAAAACAACAAACACGATGCTACTCGACACTCCGTGAATGTATAAAACATCACATTCTAATCCTTGATTATATAACGAATATGCGTAAACTATTTAGCATACTTATAATTATGGATTATTTACACGGAATAACATCGTTGACATTTGCATTATTTCAGCTGACGGTATGCACTATTATAATA
Apis_OR20	TCGCTGTCCGTCCTCATCGTTTTGTTAAATCCGTTGTTGGCGAGTAGAGCACGTGAGAAGCGAGAAGAATATTTCAAACTCTGGCGAGAATATCAGATTCAATATGAACAGTACACTATTGCGAAATTGGACCTAGGTTCGTCGATTCTTATCGTTTTGCTCATTGTTGTTGGTGCGATCGTAACAACTCTTGAGTTGGTCGCAAACTGCGCCTTAACATCGCAAGTACAACCCACTTACGTGTACGCTAATTGGCTCATTTATTTTTATACGAACCTTACGACCATCCAGTGGGTCACGGACTGCCATTTATTGACTATAGCCTCCGAGATGTTGCTCGATCAATTGTTAGTACAGATGACCACTGTGGCCACGTCTAACAGAGTCGACGGCGGCGGC…
Apis_OR21	AAATTGAAATCGTTCTATCGTGTGGTGTGGATAATAGTTATATTTTTGATAATTATAGATTCAGTTTTATTAATAATATTGACATATTCATTTGTTATGATTTGTTCGTCAGCGGAATCATTTTCTATTTTCAACATACTTAAGATCTCGACAGCATTTTTTGTTTTTGTAATTCAACTA
Apis_OR22	AAAGATTCAATAATTTTTGCATTATACAGCAGTAATTGGACTAATATGGACTTAAAAAGTAAAAAGATGATTTTGTTCAATTTGACAATAAATAATGCTAGCCAGTTAAAAATGAAGTTTACAAATACCAAAATCGTTAACTTGGAAATGTTTAGTCATGTAAGTATAACAAAATATGTAATAAAA
Apis_OR23	ATGGTATGCTTAAATGGTTTGTATTATTGCATTAACAACATTGTCGAGGCCATGTTATATTTCGGCTTCGTGGGAAGCTCACTGTACTCGAATTACAAGATGTACCTCATCCTCAACCGCTCAAAAGTTAGATGGGATTGCTTGTCGGTCACAAAGTTCGACTTCACGTCGCACGGTTTCCAGGACATACATACACTGTACAAGTGGCGAAATCTTTCCATTAAATACACGAGCATATATGCGATAGGTTTTTTAACAGTGTTAATCTTCTATGTGCCGTGTCCGCTGGTATTTAGTAACACGTTTACAACGATGAAAAATCACGATGGATCGTCCAGCGCCTATCGCCTGAACGTTCTCAATTTATATTTATTCATCTCGGAAGAAGCTTACAACACA…
Apis_OR24	GAGGCCATGTTCTATATGGGCATCGTGGGAAACGCGATGTACGCGAATTACAAGATGTACCTCATCCTCAACCGCTCAAAAGTTATATGGGATTGCATGTCGGTCACGAAGTTCGACTTCACGTCTTACGGTGTCCAGGGCATACATACACTGAACAAGTGGCGAAATATTTCCATTAAATACACGAACATATACATGATGTTATTTTTAACATTGTTATTCTTTTATGTGTTGGCTCCGGTGGTATTTAGTAACACGTTTACAACGATGAAAAATCACGATGGATCGTCCAGCGCCTATCGCCTGAACGTTATCAATTTATATTTATTCATCTCGGAAGAAGCTTACAACACATATTATTATGTATTTTCCATAATCGAATCGTTTAGTATTGTCATT…
Apis_OR25	TTTGGCTTCACGGTGAACATGCTGTACGGGAACTACAAGATGTACATCATACTCAATCGCTCAAAAGTTATATGGGATTGCTTGTCGATCACGAAGTTCGACTTCACGTCGTACGGTGTCCAGGGCAGACATACATTGAACGTTTGGCGAAATCTTTCCATTAAATACACGAACATATACGTGATGTTTTATATAACAGTATCAATCCTTTGTGTAGGGTTTCCAGTGGTATTTAGTAACTCGTTTATAATAATAAAAAATCACGATGGATTGTCCAGCGCCTATCGCCTGGGCCTTGTCAATTTATTTTTATTCATCTCGGAAGAAACTTACAACACACATTTTTATGTATTTTACATCGTCGAATCACTTTGCCTAATCATTAATACGTTATTTATC…
Apis_OR26	ATTATGAATATTCACGGCAGCAATAGCGATAGCATTTTCAACCAGAAGTTAGCCAAAATTTTCGGATTCTATCAAATTTTGGACACCAAAACAGTTACATTTCTAGGCCGTCACAATGTTTACTACAGAATTTTCGTGTTTCTCATTGTTTACGAGTGTCTCCTTTCGGCGATAGTGATCTTAAACGGTTTGTATTATCCCGTAAACAACAATAACATTGTCCAGGCCATGTTCTATTTTGGCTTCGTGGTAAACATGCTGTACGGGAGCTACAAGATGTACATCATACTCAGCCGCTCAAAAGTTATATGGGATTGCTTGTCGATCACGAAGTTCGACTTCACGTCGTACGGTGTCCAGGGCAGACATACACTGAACGTTTGGCGAAATCTTTCCATT…
Apis_OR27	GGATGCATAAGTAATTTCCTATTATCCTGTTTCAAAATGGTCAATATTCTCTATCATTCCAAGGATATATGGAAATGCATTGACGTTACAAGCTTTAACTATATTTTGTACAAACACTACGATAGAAATGTATTTAAAAACTGGCAAACACGGTCTATACGAATTACGTACATATATATTGTAATAGCGTTATTCGCTTTTTTTTGTTGGATTTTTAGCCCATGTATTATGAATAAATCTGTTATTGCTATTAGAAATATTGATGGTTCATATAGCAAATACCGAATGAACATTTTCAATTTATATTTAATAGCATCAAATGAAACATATAACAAGAACTTTTACATATTTTATGTTATCGAAATAATAATTAGTATTTGCTATGTATATTTTACTATA…
Apis_OR28	TACAGTTCACTAGGCCTCAATCATATTGAATCGAAGCGTATCAATCAAAATACCAAAAGCGCTGAAGCAATATTAGATTTAAAATTACTAATTCATGATCAACAAAAAATTTTCGAAAAAATGAAAAATATGTATCAAATACTTAAACCAGCTACATTTATTCAACTAGCAGCCGAGTCATTTCAAATTATTTTACAGCCTTGTATGATGTTAAAGAGAGAATCCATGAACTTCGCTCTTTATAGTAGCAATTGGACGGATATGAGTATTAAATTCAAAAAGTTACTATTGCTAACAATGCGGATGAATGATGCTGAGAATTTAAAGATGAAAATATCAATGAAAAGAATCGTTAATATGGAAATGTTTGCGGATGTAAGAAAAATAAATATATTGATT
Apis_OR29	TATTCATGCCATTTATTCCTCACTTGCTACTTGTTTAGCTTTGTTAATGAACAAAAGGAATCCATGAACTTTGCTCTTTATAGTAGTAATTGGACGGACATGAGTATTAAATTCAAAAAGTTACTATTGCTTACAATGAGGATGAATAATGCTGAGAATTTGAAGATGAAAATATCAATGAAAAGAATGGTTAATATGGAAATGTTTGCGG
Apis_OR30	ATAAGTATATACCATTCTCGATATGATTTCACTGTAGTCGTTAGATATATAATGATCATGTTTGCGCAATTTTTCACTATGATCAAAATGTTGTTCGTAATTGCTAAATCTGATATACTGTGGAAGTTTATAAGTTATACATCTACCGATTTTTTGTCATATTATAGTGGCCACCAAAAATCTATTCTTATGAATGCTAGATCAAAATCCATAAAGATTTCAAATATTTTTACAGTATTGTGGATTATTTTTGTATCTCTATTGGTTCTTCCTCCAATCATAATAAATGACAATTATTTAAATGTTAAATCCAAAGAGAGTATACTCAATCAATACCGATACAATGTACTCAATTTATTATTTTCGGGGTCAACCCAATTTTATAATGATAACTTTTAT…
Apis_OR31	ATGACAATAATGAATTATTTTGATGGTCTATCATTGATATCTCCATTGAACTTCAAATTTATGTCGACAATGTTAACATATGCAATGCATATGTATTTGGTATGCTACTTACTTAACGATATAAATGAACAAATAGATTCATTGAATTTTGCATTGTATAGTGGTAATTGGACAAGCAAGAGTTTAAAATATAAAAAAATGATACTGTTGGCTATGTGTATGAATAGTGCCATCAGACTGAAAATGCAAGTAACTATGACAAGAATAGTGAATTTGGAACTGTTTGCAGGCGTTATGCGGACAACGTATTCAATTATATCGGTGTTTTCAGATCAGTATGCAAAAAATAAAATAT
Apis_OR32	TTCACGATTGGTGTGATGTGTGCAATAAATACTTTTAAATTGTGTTGCATAATTGGTTACTCTGATACCATATGGAATTGTTTACATATTATAACGTCCGTCAAATATTTATCATATAAGTATCACAGCAAACGTATGCTTAAAGGTGGTCAAAAGAAATCAAAATTAATTTTGATATTTTACTTAGTTGTGTGGATTCCGGTTTACGTAAATTGGATATTTATGCCGATCGTTCTACAGAATTCTTATTTAAAAGTAGAGGCGGGAAATTTGATTTACCATTACAGGACAAACATACTAAGTCTTGTTTATCCGGCGACCGATAAATTCTACAATGACCATTTTCTAACGTTTTATACTATGGAATTTATTATAATGTTAGTTGGGATTCATGGTGCG…
Apis_OR33	ATAAATGAGGCAACGAGATATTTCACATTGTGTTTGATAGCTTCAGTTCCAACTTTTAAACTCAGTTATATAATTGGCTACTCAGATACCATATGGAATTGTTTACATATAACTTCCGCCGAATATTTATCCTACAAGTATCACAGCAGATGTATACTTGAAGTTGGCCGAAAGAAATTGAAACAGTTTTTAATACTTTTTGTAATTTTATGGATTGTGGTTTTCATAGCTTGGATTTTGACTCCGTTCATTGTACAGAACTCTTATTTAAGAGTGGAGGCGAGAAATATGACTTACCATTACCGTACAAACATATTGAATTTAGTTTATCCGGCGCCCGATAAATTCTACAATGCCAATTTTATAATGTATTACAACATCGAACTTACAATATCTATT…
Apis_OR34	ATGCCGAATTCGTCCGAGGAATGCGTCATGAGCTCTTCGATGGCCAAGTGCACCGGGCTGCACTACATCATCGACCCGGAGGGCCCCACGGTCGGCGGCCACAACGTCTTTCACGTGACGGTTATGGTAATGATCGGGTTCACTGTGGTCTGCCTGTCAATGTGCCCGTTCGGCCTGTACTACTGGGCGAACGACGTGACGCAGTGCATCTTCCTACTGATAACAATCGTCAACTTCTCGTTCGGGTGCTTCAAAGCGTTCACCTTAGTCCGGCACTCGGACGACATCTGCAGGTGTCTGGACGTGACGCGCTTCGATTTCTCGTCCGGCGCCATCATGTCGGATCCCGATTCTGCCCGTTTCTTCCGGAAGTGTCGCGACGCGTCGTCCACGTTCACC…
Apis_OR35	ATGACGACGCCGAGGGTGACAGCGTTTACTGTACCGGCATCATCGGAAGACCTAACCATTGTGGACAATAAGCTGTTTAAAGCTATATGTTTACATCAAATACTAGATCCCACCAATGGTGGTAACAGATTTTGCAAGTTGGTGTTAATGGCGTTCATGTCAGTTTCGCTCAGCGTGCAGATAATGCAGTTGGTCGGCCTTTACTTCGCGGTCAACGACCTACAACGGTTCGCATTCACTACCACGACGCTGTCATATGCCTTTCTGTGCATGACCAAGGATTATGTATTGTTGGCGCACGCGGATAGGTTGCGCGACAGCCTGGAAGTGGCCAGGTTTGAGTTTACGTCGTGCGGCGCCCGGGACCAGCGTGTGGTGCGCCGGTCGCGAGCCGTGTTG…
Apis_OR36	ATGACGACGACGCCGAGGGTGACTGAGCTTACTGCACCGGCATCGGAAGACCTGACCATCGTGGATAATAGGCTGTTCAAAGCTATATGTTTACATCAAATACTTGACCCCACCAAAGGTGGTAATCGATATTACAGATTGGCGTTCATGGTGGTCATGTGGGTGTCGCTAAGCGTGCAGATCATACAGTTGGTCGGCCTTTACTTCGCAGTCAACGACCTGCAGCGGTTCGCGTTCACTACTACGGTGATATTCAACGCGTTGCTTTGCCTGTCCAAGGGATACGTATTGGTGGTGAACGCAGACAGGCTGCGCGCCAGCCTGGAAGTGGCCCGGTATGAGTTCACGTCGTGCGGCGCCCGGAACCAGCGCTTAGTGCGCCGGTCCCGGGCCGTGTTG…
Apis_OR37	GCCGTGGTGGCGTTCAACGAACTAACGTGCTCGTTCAAGGGGATCTTGATGGTCACAAACGCCGACCGGATGCGTGCCGTGCTGGACGTCACCCAGTACCGGTACACGACGTGCGGTCACCGACAGCCGGCCAACATGCGGCTGACCAGCGCCACGGTGTCCACGCTGCTCCGGACGTTCACCATGATTGGCTACTGTATGCTGGTCGTGTGGATCATCGCACCGTTGTTCACCGGCGTCGGTTACGTACAGGTCGAACACAGTGACGGCACGACCGGTGCTTACCGGAAGACCATCGACAACATGTGGCTGCCCGGCATGTCCGAGACCGTGTACAACTGGCCGCCTGTCTGGGCCACCATCTACGTGACCGAGGTGGTCATGATGACGGTTGACATG…
Apis_OR38	ATGCGGTCATCGTCAGCGACGGTAGTGGATGTGATGCTGTTCAAGGCCATCGGGCTGTACCAGCTGCTGTGCCCGGCCGACCGTGGCGGTTACAGCGTCCGGTCCAGGCGCGCGCTGATGACGGCACTCGGCCTATCGTTCGCGTTGCACTCATTCCAGGTGCCCTATCTGTACTACGCGCTCAACGACCTGCAGCGGTTCGCGTACATGGCCGCCGTCATCATATACGGCATGATGTGCTCGTTCAAGGGTTATGTACTGGTGACCAATGCGGACCGTCTGTGGTTGGTGCTGAACGCGGCCGATTACGGGTACACCGGGTGCGGGCACCGCGACCCGTCCAGGCTGCGCCGTTGCCGGGCCACGCTGTCCGCGTTGCTCCGCACGTTCGTCGCGCTC…
Apis_OR39	ATATACGGCATGATGTGCTCGTTCAAGGGTTATGTACTGGTGACCAATGCGGACCGTCTGTGGTTGGTGCTGAACGCGGCCGATTACGGGTACACCGGGTGCGGGCACCGCGACCCGTCCAGGCTGCGCCGTTGCCGGGCCACGCTGTCCGCGTTGCTCCGCACGTTCGTCGCGCTCAGCTACGGCACGCTGATCGTGTGGATCGTGCTGCCGTTTTTCGTCGATGAGTACACGGGCATCACCAACTCGGACGGCACCGTCACTCGGTACCGCACCACCATCCACAACATGCAGTACCCAATACCGTTGGCCGTGTACAACTCGCGTCCTGTCTGGGCGCTCATCTACGTCACCGAGTTGTACGTGTGCATCGTCAACGTGTTCATATGGTCGCTGTTT…
Apis_OR40	ATGACAATTCATCAGGATAACTCGAGTAATGAAAGAGACTACAAATGTGAAGACGGCGGAACGGCCATGGACGTGAAGTTGTTTAAGGCGATCGGCATGTACCAGCTGCTGCACCCGGTCGAGTGTGGCCTGAACAGCGACTTGTGCCGAAAGACTGCGATGATGGTCGTGGGCCTGACGGTCGGGCTGCAATTGATGCAGGTGTTCCGGCTGTACCTGGCCAGGCACGACATCCCAATGTTCGCCAACATGGCAATGCTGGTTGTGTATGGGTTCATGTGCTTGCTAAAGGGCTACACGTTAGCGAACCACGCGGACAGGATATGCATCACGTTGGAGGTGGCCCGGTACGCTTTCACCGATTGCGGTAGGCGCGACCCGTCCCTGATGCGCCGGTGC…
Apis_OR41	ATGATCGGGGTCCACCAGCTGCTGCGTCCGGACGAGTACGGCCAGGACAACGACCTATACCGGACGGCCGCGAAGGTGATCGTGGGCCTGACGCTCGTGCTGCAGTCGATGCAAGTGTGCCGGCTGTACCTGGCCAGGCACGACATAACGATGTTCGCCTACATAGGCGTTATGATCATCAACGGGTTAATGTGCCTGCTCAAGGGCTACATGGTGGCGGCCAAAGCGGACCAAATGAGCGCCACGCTGACCGCAGCCAACTACGCGTTCACCAAGTGCGGTGGCCGCGACCCGTCCAAGCTGCGCCTGTGCCGGGCCAGGCTGTCCGCGATACTCCGCACGTTTGTCGGGCTCAGCTTCGGCACGCTGATCGTATGGTTGACCATGCCGTGGTTCATG…
Apis_OR42	ATCTTTTGTTATTTATTCGAACTTATCGACAACAAAAAAGAAGATGTGAACTTTGGATTATACAGCTGTAATTGGACTGGGATGGACATAAAGTTTAAACAACTCTTGTTAATGTCAATGAAAATGAACAATGCTAATCGATTTAAGTTAAAAGCATCGCCAGACGTAACTATCAATCGACCATTTTTTG
Apis_OR43	ATGGTATGGTATTCTGCATATGGATTAGTAGTATTTGATCTTTTCATTGTGGCATTACTCCAGTTACTAGCTACTCATTACGAAATAATATCATCTGCGTATGAAAACTTCAAATACAAGGCTGAAAACGAGGATGGTAAGTTAAGGAAGGAGGAAATTCAGAAAGAACTTGTATCAATAATTTTTGATTGTCAAACCATTTATAGGAAATTAGAAACATTATATGGATTTTCTCGGCCAATTGTTTTAGTATATATGGTAGGAGATGCAATAGGAATGATAACTATGCCTTTTTTAATTGTTATGTCTTATGTGCAAAGTGGATCATCAATTTTCAATACTAATGTTATGGCTTTTTCTTGGACGTTGTTTGTTGTGGGAATTCAATCGTACATGTAC…
Apis_OR44	ATGTTTTACACAGTCTGTATAACGATTGGAAACCTCAAAGTAATGATAATAATTTTTAAAGCTAGACAACTTCGGAATATGCTGGAAATTACGGATGAGTCATTTTTATCAAATACATTTTACAAGAGAAACTATTATAAGATCGTAAAATGTGGTGGTCAATTATCAAAATTTTTCAATTTGTACTTTTCTTTTCTTTTGATCACTTTAACGTCATATGCAATCGTGCCAATAGTTTTGAATGCTCACTTCATTGACGGTACAACACAAAATACAGAGACTATTCAAAAAATTAACATTGTCAACCTTAAGTACCCGTTTACTGTAGAAACGTACAATGCCTTTTTTAAAATATTTTATGCATCCGAATGTATAATGTTATTTTACATAGGATTTGGA…
Apis_OR45	TTATTACTAATGATATTTATATACTCTATTATTATAATTTCTTTATTGAAAATTAGCGTTCTTCTATTTAACGCAGATCAAATTTGGGAATTGTTTGACCTGACGCGCTTTGATTTTTTAACAAGCAGGCAGTGCCGCAAAAACGTCGGAATACTCTGTAAATATCGCGATAGATCGATAACGATAACCAACTTATACCAAAACTACAGCACCATGGTATTCATCATATGGATGATCACTCCTCTGGTATTAAACACTTTTGTGGTGGTCGGAGGCCCGAATCAGCGTTATCATAACATTTTCAACATGCAGTATCCGGTATCCGCGAATATTTACAATCAATATTATTACCTATTTTATTTGATGGAAATAGCAATGGGAATATTCGTTTTAAATTAT…
Apis_OR46	ATGGACAAGTTAAGAGTCGAAGAAGTTGCCATAAACTTAGAACTAATGAAACGATCCCGGTTCTATCACATATTTAATCCGAACGGTACAAAGATTTTCAACTGTAATGCTTACCGACTATTACTGTTTCTTTACGGATCAATTGTGAACTGCATTGTCGTTTTCAGCACGTTGGGTTTTTTTGTCGAAATGGACGATACTATGAGTTTTACTGATTTATTTGTAGCTATATTTGTTTTGATTAATTTTTTTTTATGCTATTGGAGGATTTGCGTTTTTATGTACAATGTAAACGCGATTTACGACGTGCTCAGTGTTTCACGGTTTGATTTATTGAAGAGCAAACATTGTTGCAAAAACGTAAACGTACTTAACGACTATCGCGATAGAACGATCAAA…
Apis_OR47	TTTCTGATCATATTCTCTAATTCATATTTTTGCCTTACTGAGTGGAAAGTGGTCATACTTATAATCAACAGGAAAAAATTTTTGGAGCTTTTGGACGTTACAGATTTAATATTTTTGAAGAGCAAACAGTGTCGTAATAACATTAAAATACTGTGCAAACACCGTATCAGGGCTTTACAACTTACAAACTTATATTTCATGTTTTGCATTTTTGTGATCATTGAATGGATTATCTTTCCAATAATGATAAACTCATTCATAGCGCACAAAACTGAGAATCGGCGCTTAGAGAACGTTGTAAACAGGCGATATCCTGTTGATGTAAACACTTATAATAAGTATTATATTCTGTTTTACGTATTCGAAATAATAATAGGAGTGAAAACAGTATACTTAGTA…
Apis_OR48	ATGTTCTGTTATTTGCTCTATTCTCTAAGTTTACTTAAAATAATCACGTTTTTATACAAAGCAAATAACATTTGGGATTTACTCCGTGTCACTCGCATAAATTTTTTGACGAGTACACAGTGTCAAGCACATATTGGAATCCTCCATAAACATCGCAACAAATCAATAAAAATTACAAATCTCATAAGTGGTTTTGCAATCGTGACTACCCTCGAATGGATCTTGTTTCCTCTAGTGCTGCGGTTGTTGTCAAAAACAGACGCAAGCCATTCAAATAAACGCTTTGAGAATATTTTTAACTTTCGGTTCCCGGTGACCGTCTGTGAATACAATAATTATTATTTTATATTTTATATCATGGAGTCATTTATTGCAATATTTATGTTATACGCATACGTA…
Apis_OR49	AATTTTCTCTCTGTAATGAAAATATGCGTATTTATATATAAAGCAAATGACACTTGGGATTTATTTGAGGTAACTCGCATACAATTTCTGAAAAGTGAACGATGCCGTAAATATAGAGATGAAATTTTAGAAAAAGTTCGTGACAAATCAATAAAACTTACCAATTTCATTTTTGGGTTTGCATTTATGACGTGTATTATATGGGTGATATATCCACTTGTTGTAAATTTCTTTATGCTTGCGACTGATCAAATCAATAATCAGCGCTACCAAAATGTTTTCAACATGCGGTACCCTGTGACTATAAATACTTACAATCAATATTATTTTGTTTTTTACACAATCGAAGTGATATTGGCAGCTTTTATTTTATATAATTCGATACTAATAGATACTTTT…
Apis_OR50	ATTATTATCCTAACAAATTGTTCACTATCGTCGTTGAAAATTTATACACTCATTTCGAATTCTAAAATAATTTGGGATCTCTTCGACCTCACGCGTATAGACTTTTTGAGATGTTCTCGACATAGTAAATTAATCACGAAAAACTTTGTAAAACGTTGTAAAAAATCAACTACAATCACGAAATGGATAGCTCGTTCTTTTCTAGTAGGACTAATATTATGGCTGATGGGACCTTTCATAGCTAATGAAGAACACACTGAACCCAACACTGTTCATCGACATAAAAATATTATCAATATAAAGTTTCCAGTGACCATGAAGACCTATAACAATTACTACTTTGTATTTTATTTGATGGAAGTGGCTGTAGGGTTTTGTATCGTTTATGGCTCGGTTTTA…
Apis_OR51	ATGTTGACCACCAAATCGTTACCAGTTCTCAGCATAATTAAAATAATAGCACCGTTTACAATAGTTTCATTTCAATTATATTTACATTGCTATTTTTTTGGACTTATAAACTTTAAAAAAGCATCTGTCAGCTACGGGATGTATTCTAGTAATTGGACATCGATGGATTTAAAATTTAAAAAGTCATTACTACTATCAATGCGGATGAATGATGCTGACAATGTAATGATTAAAGCTACACCAACAAAAATTGTCAATTTAGAACTGTTTGTTAGGGTA
Apis_OR52	AAGATGGATTTGAAATTAAAAAAGTTATTATTATTAACCATGAAGGTCAATGATGCTAATCAAAATACAACGATGAAACTTTCGCCGAAAAAATTAGTCAACTTACAACTATTTGCTAACGTTATGATGACGTCCTACAACATTGTATCCGTCATGGTGAAATCAATGAATAAATCGAGGGACATATACC
Apis_OR53	ATGCATGTTGCTATTAATTCAGTCTTATTCATAATGTTGTCGAACTCATTCTTAATGGTTTTCTTATCAACAGAATCATTTACTTATAAAATCGTAAACCTATTCAAGATCGGCACTGGAATTTTATATATATGTTTACAATTATTTCTGTATTGTCATTTATTTGATAATATTAACTTAAAAAGAAAATCTGTCAACCTTGGAATATATTCTTGTAATTGGACGAAGATGGATTTAAAATTTAAAAAGTTATTATTATTAACCATGCAGATCAATGACGCTAATTATATAACGATTAAAGCTTCGACAAAAACAATTGTCAATTTACCAATATTTGCTAACGTTTTAATGACGTCTTACAACATTGTATCCGTCATGGTAAAAACAATGAGTAAATAT…
Apis_OR54	ATCGTGACGTATGTATTACTTCTGGTTTGCATGTCAAAGGAATCACATCCAGTTCTTACTATTATCAAGCTCGGATCATCAGCACTCTACATGTGCTTACACTTATATTTATATTGTTATTTATTTGACAGTATGAATATTAAAAGTCAATCCGTTAACACTGGCATATATTCTTGTGATTGGACGAAAATGGATATACAATTTAAAAAGTTACTATTATTAACGATGCAAATGAATAATGCCAATAATTTAGTAATAAAAGCTTCACCGAAAAAAATCGTCAACTTACAATTATTTGCTAATGTATTAATT
Apis_OR55	ATGGTAACGGACACATTAATATTGTCTTTCAGTTTGGTTACAATATCTCAACAGGAAGTCATTAATCGAGCGTTCAAAAGCATCGGATATGAAGAAAACTCCCAATCAAAATATTATGAAGATTTTAAATCAATTTTAGGTGATCAAATTCAACTTAATCTGAAAATTAAATCATATTATTCAATAGTGAAGCCTGTTATTTTAGCAAACGTTGCTATGTCTTCAACATCTTTCATAATCGTGACATATGTGTTAATAGTGGTTAGCTTTTCAAAGGAATCAAATCAAATTCTTACCATCATCAAACTCGGGTCATCAGCCATCTTTATTTGTGGGCAGTTTTTTTTATATTGTTATTTACTTGACAGTATGAATCTTAAAAAAGAATCTGTTAACTTT…
Apis_OR56	ATCTTTATTTGTGGGCAGTTTTTTTTATATTGTTATTTACTTGACAGTATGAATCTTAAAAGAGAATATGTTAACTTTGCCTTATATGCTTGCGATTGGTCGAAAATGGATATCAAATTTAAAAAGTTATTATTATTAACAATGCGGATGAATGATGCTAATAATTTTATTATAAGAGCTTCACCAAGCAAAGTCGTCAACTTACAAATGTTTGCAAACGTA
Apis_OR57	GTATGCTTGAAAATGGAACTGGATATAGCCCTCACCTTGCTTAAGCTCAGATCAACTGTTTATTATGTTTCATTAGAGTTATATATTTATTGTTATCTATTTTACAACATGAACTTACAGTTAACTTTAGCATATAGGTACTCTAGCAATTGGACCCAGATGGATTTAAAATGTAAAAAGTTGTTGTTACTGGTTATGCGGATGAACGATGCTAATAATTTGGTGATAAGAGCTTCGCCGAAAAAGATCATCAACCTTCAAATATTCGCTAGTGTATTAACATTGTTTTGTTTA
Apis_OR58	ATGCAGAGAGAACGCGTTAACTTGAGTCTATACTCTTGTGATTGGACGAAAATGAATTTAAAATTTAAGAAGCTGTTGTTATTGTCAATGCAGATGAATAATGCTAATCAAATGCTGATAAGAGCTTCACCAAAAAAAATCATCAACTTACAATTATTTGCAAGCGTACATATTTAC
Apis_OR59	CAGAACGAGAAGCATCATGTTTTCAACATCAGGTTGGCGAATCTCACTGGTTTATATCAAATTTTAGATCCCGGAGCCTTAAAATGTCGAGGTCGAAACGTATATCAATTTTTCGTTGCGTTCATTGCGTTGTACTTGTTAGTCATATCGATGGTGTTGTTTGTCGACTGTTTGCATTTATCGACTTATAATATGTCTACGAGCTTATTGGACTTTTTGGTAACAACAAATTCATTTTACGCGTGCTACAAGATGTGGATTGTCATTTACCGTTCGAACGAAATATGGGACTGTCTTTCAATCACGCGGTATGGTTTTACGTCGTTGGGCAACCGGAAGCTGACCGGACATAACATACTGGATCATTGGCGAGCGTGTTCGGTCTGGTACACCAGCTTG…
Apis_OR60	AGCTTACTGGACTTATTGATAACAACAAACTCGTTTTACGCGAGCTACAAGATGTGGATCGTTGTTTACCGTTCTAACGAGATATGGGACTGTCTTTCAATCACGAGGTACGGTTTTACGTCGTTGAACAACCGGAAGTGGAACGGACATGACATACTGGATCGTTGGCGAGCGCGTTCGGTCAGGTACACCAGCTTGTTAGCCGGAGCGTATTTTTTGACGATGGTATTTTACGTGGGATGTCCTCTGGTTTTCGGTGCCGCTGTAATACCGATCAAAAATCAAGACGGTTCGATCGGAAGTTACCGTCTGAACGTTATAAATTTGTATTTGTTCGTATCTGACGAGACGTACAATGAATACTACAATACGTTTTTCTTCATTGAGGCGTTGTTCATT…
Apis_OR61	GACTTTTTCTTAGCAATAAATTCGTTTTATGCGTGCTACAAGATGTGCATCATTTTTTACCGTTCGGACGACATATGGGAATGTCTGTCCATCACGCGGTACGGTTTTACGTCGTCGAGCTTACGGAAGAGGAACGGACATGGTGACGTGCTGGATCGTTGGCGAGCGCGTTCAGTCTGGTACACGAGCTCGATGGCCGGCGCGTATTGTTTTTCGTTCGTATTTTACATAAGATGTCACCTTATATTCGGCGACGCTATAATACCGGTTAAAAATCTCGACGGCTTAATCGGAAATTACCGTTGGAACGTTCTGAATTTGTCTTTTTTGACATCCGACGAGACGTACAACGAACACTACAATACATTTTTCGTCATCGAGGCGTTATTCATTGTCGTC…
Apis_OR62	ACACTAAAAACAATTGTGGTAATTCCTCCAGCTTTGTTTCAAATATTTATGGCATGTTATTTATTTGAAAATATAAACGACCAAAAAGATTCAATAATATTCGCATTGTACAGCAGTAATTGGACCGAAATGGACATGAAGTGTAAAAAATTGATATTATTAACAATGCTATTGAATAATGCTAATCAGAAAAAGTTAAGATATACTAGAACAAGAATTGTAAATT
Apis_OR63	ATGCATTTTATTATTTTAGTCATTATGACGTATTTAATATTATTATTTGTTTTCAGGAAATTTGAATTATTTTTAACTATATTCGAACGAGTCATGTTGTCACAAATTTTTGTTTCGTCAATTTCACTCATCATACTTGGGTTTAATTTAATAATGAGTTTCTTCAATGACGGTACATTTTCGATTTCTGGTGATACAACAGTAAAAACGATTGTGGCAATTCCTTCATTCTTGTTTCAAATATTTATGGCGTGTTATTTATTTGAAAACATACACGACCAAAAAGATTCAATAAAATTCGCATTATACAGTAGTAATTGGACCGAAATGGATATGAAGTGTAAACAATTGATATTATTAACAATGCAATTGAATAATGCTAATCAGAAAAAGCTAAGA…
Apis_OR64	AACGAACATGATTTAATACATGATGAATTAATAACAATTATAATAAATCATCAAGCAGTTATTAAGAAATTTGAATTATTTTTAACTATATTTGACCGAGTCATGTTGTCACACATTTTTGTTTCGTCGATTTCACTCATCATACTTTGGTTTAATTTAATAATGAAAGATTCAATAGTATATGCATTGTACAGCAGTAATTGGACCGAAATGGACATGAAG
Apis_OR65	ATGGCATACTGGATCGTTGGCGGGCGCGTTCGGTCTGGTACACCAGCTTGTTGGCCGGCTTGTATTTTTCGACGATGTTCGTTTGGCAATTATCGTCTGAACATTTTAAATTTGTATTTTTTCACATCTGACGAGACGTACAATGAATACTACAATACGTTTTTCGTTGTCGAGGCGTGGTTATCTGTCGCTGTAACAATATTTTACATTTTATTCGATATCCTTTTCGTGTCACTGTGCTTGGCTATATGCTGTCATATGCAAATGATTTTCACTGCGTTCTCATCGGTCAACCACAAGTCACTTAGTGACTTTCATTCCTCATCAATTGATAACACCGTTGAAAAACATATTATATCTAATGAACATGAATTAATTTATGATGAGTTAATAACAATA…
Apis_OR66	GACAGACATATACTGGATCGTTGGAGAGAACAATCCGTGCTTATAACGACTATATTGCTAGTCACATATATGACATCACTGATAATTTACTTTGTTAGTACCCTAGCATTGTCGGACGATATGTTACAGGTCAAAAATCGCGACGGATCGGTCAGCAGTTATCGTCAGAACTTATTCAATTTTTATTTATTTGCATCCGACGAAACGTACAATGCACATTACTATACGTTTTACTTAGTCGAAGGTTTGTACTTAGTTTTCGTATCAATGGCATTCTGCGGATTTGATATTCTTCTGGTGACACTTTGCTTAGCTATAAGCTGTCAGATAGAAATGATTTGCACCGCATTTGAATCGGTCGGGCATAAATCGCTTGGCGACGATATTTCCTTAGTTGAT…
Apis_OR67	ATGGATATGGATATGAAGTGTAAAAAATTGATATTGTTAACAATGAATATAACTAATGCTAACTACAAAGAGTTAAAATTTACCATAACAAGAATTGTTAACTTGGAAATGTTTTTCAAGACAATGCGTGATTCCTACTCAATTTTATCAGTTTTAATCAATTATATAAAAAACATGGATAAA
Apis_OR68	ATGTATTTGTTCTATCCAATGTGTGTCATCGTCCACTACTCGAATGGTGTTTGTCGATCACGTGGTGTTACATCGCATAGCCTCCAAGACCGACATAATATACTGGATCGTTGGAGAGAACTATCTGTGTTGTCAACGACTATATTGGCAGTCGCGTATCTCACGACAATGATAATTTACTTTTTTAGTTCCTTGGAATTGTCAAACGATATGTTACAGGTCAAAAATCGTGACGGATCGGTCAGCAATTACAGTTTTAACGTAATAAATTTGTATTTATTTGTATCGAACGAAACGTACAATGCACACTACAATATGTTTTACATGGTCGAGGCTTTGTTCTGTGCCTGTATTGTAATAGCATTGTTCGTATTTGATTTTTTTCTGGTGACACTTTGT…
Apis_OR69	ATGTGCTACTCGATGTGGCTCATCGTCCACTACTCTAATGACATATGGAACTGTTTGTCGATCACGTGCTACGGCTTAACATCGAATAGCCTCCGAGATAGACATATACTGGATGGTTGGAGAGAATTGTCTGTGTTGATAACGACTATATTGACATTCGTGTATTTTATGTCAGCGATAATTTTCTATATTAGTTCTCTGGCATTGTCGAACGATCTATTACCGGTCAAAAATCACGAAGGATTGGTCAGAAATTACCGTTATAACTTATTCAATTTGTATTTATTTGTATCCGAAGAAACGTACAATGTACACTACAATATCTTTTACATGGTTGAGGCTTTGGGCGTAGTCTCATTGTTAATATCATTCTTCGTATTTGATATCCTTCTGGTGACA…
Apis_OR70	ATGGTAACAAGAATGTTTTGCTTAATTCCATCAACATTGTTTCAAATATATATTATGTGTTATTTATTTGGAAATTTATACGATCAAAAAGATGAAATTATATTTGCATTGTACAGTAGTAATTGGACCGAAATGGATATGAAATGTAAAAAATTGATATTATTGACAATGCAATTGAATAATGCTAACCAAATAAAATTAAAATTTACTAGAACAAAAATTGTAAACTTGGAAATGTTTTTTAAAACAATGGGTCATTGCTACACAGTTATTTCGGTTTTAGTAAACTATATAAAAACTAAGAATGAA
Apis_OR71	TTGAAACATTTTTATTTATTTAAGAAAGATGAAATAATATTCGCATTGTACAGCAGTAATTGGACAGAAATGGATATGAAATGTAAAAAATTGATATTATTGACAATGAAATTGAATAATGCTAACCAAATAAAATTAAAATTTACCAGAACAAGAATTGTAAACTTGGAAATGTTTTTTAAAGTAAGTATAGGTACC
Apis_OR72	TTATTTAAGAAAGATGAAATAATATTCGCATTGTACAGCAGTAATTGGACCAAAATGGATATGAAATGTAAAAAATTGATTTTATTGACAATGAAATTGAATAATGCTAACCAAATAAAATTAAAATTTACCACAACAAAAATTGTAAACTTGGAAATGTTTTTTAAAGTAAGTAGGTATCTAATAATA
Apis_OR73	ATGAACCTACACTTTAGAAAAAGTAGCGAATTCCATGAACTTAGAACATTATTTTTATTGAAACTGTTTTCTTTATTTAAGAAAGATTCAGTAATATTTGCATTATACAGCAGTAATTGGACCGAAATGGATATGAAATGTAAAAAATTGATATTATTGATTATGAAATTGAATAATGCTGATCACAAAAAGTTAAGATTTACTATAGCAAAAATTGTAAACTTGGAAATGTTTTTTAATGTAAGTAGG
Apis_OR74	TTAACCACCATGTTTGCCCTCATGTATTTGTGTTTTCCAGCCTTTTACTTGGGCAGTACCCTGGCATTCCGCAACGATATATTACCGGTCAAAAATCATGACGGGTCCGTCGGCTTTTACCGCCAGAATGTCATGAATTTCTATTTAATAGTATCTGACCAAACGTACAACGCAAACTATAATACGTTTTACATTGTCGAGGCGCTGTACCTCGCCATGATGGTAATGGTATTCCTCATATTCGATATTGTTCTAGTTACACTGTGCATTGCTCTATGCAGTCAGATGCAAATGATTTTCTCTGCGTTCGAATCGGTCGGCCATAAATC
Apis_OR75	ATGGACATTTGGAACGAAAACAACCACGTCTTCAACATTAGATTGGCAAAGCTTATAGGATTGTTTCAAATATTAAACCCTGGATCCATTAAATTTCTTGGCCGAAATGTGTACCACATTGTAGTGGCAATCAATATGCTTTTTGTGTGTATCGTCGCGATGGTCTTCTTCGCTAGTGGTGTGTACTATTGGTCGGACGGTGTTCTTGTAGGCGTAGATTATGGTTGGAAAGGAATAACCGCGTTGTTCCTGACGTACAAAATGTGGAAAGTCGTCTACCACTCTAACGACATATGGGACTGCTTAACGATCACGCGGTACGATTTTACATCGCAAAACCTCCGGGACAGACAAATTTTAGATCGTTGGCGAGAACGTTCGGTGTGGATCACGAACACG…
Apis_OR76	ATAACCGCGTTGTTCTCGACGTATAAGATGTGGAACGTCGTCTACCATTCGAATGGCATATGGGACTGTTTGGCGATCACTCGGTACGATTTTACATCGCACGGCCTCCGGAACAGACATATTTTGGATCTTTGGCGAGAACGTTCGGTGTGGATCACGAACACGTTGACCATCATATATGTCTCAACAACGGTGTTATTCGCTGGGAGTTCTCTGATGTTCCATGACAATATATCGACGGTCAAAAATCACGACGGTTCGGTCGGTAATTATCATCAGAACTTATTCAATTTGTATTTAATAGTGACTGACGAAACGTACAACGCGCACTACGAAACGTTTTACTTCATCGAGACGTTGTTCGCCGTCGGCCTGGCAACATTGTTCATCGCATTCGAT…
Apis_OR77	TTGTACGTTATCTACAAGATGTGGTTCGTCGTCCACCACTCGGACGACATATGGAATTGTTTGTCGATTACGCGGTACGATTTTACATCGTTCAGTAACCGGAACAGACACGTACTGGATCGTTGGCGAGAACGAGTATCGTGGTCAACGACCATTTATGCAATCATCTATTTCACGACGTGTGTCAGCTACTTGGCCATTACCTTGGCATTCAGTGAAGTCAAGTCGCCAGTCAAAAACCACGACGGTTCGATCGGTTACTACCGCCAGAACGCCATGAATTTATATTTAATCGTGTCTGACGATACGTACAACGCGCACTTTTATACGTTTTATTTCGTGGAGGCATTATTCGGCAACCTTATAGGATTATTTTTCTTTATATTCGATTTTCTACTG…
Apis_OR78	GTAAGCTACAAGATGTGGTTCGTCGTCTGCCACTCGAACGATATATGGAATTGTCTGTCGATTGCACGGTACGATTTCACACCGATCAACGACCAGAACAGACACATATTGGATCGTTGGCGACAACGTTTGGTGTGTTACTTGTTCATTACCTTGGTATTCAGTCAAGATAAATCACCAGTCAAAAGCCACGACGGTTCAATCGGCTATTACCGGCAGAACGCCATGAATTTCTATTTAATCGTATCTGACGAAACGTTCAACACACACTATTATATGTTTTACTTCGTCGAGGCATTATTCGTCGCCTTTATGGGATTATTTTTCCTCATATTCGATTGTCTTCTGGTTACACTGTGCTTTTGTATGTGTTGTCAGATGCAAATCATTTGCTCTGCG…
Apis_OR79	GAAACCACGTTGTACGTAATCTACAAGATGTGGTTCGTCATACACCACTCGAATGACATATGGAATTGTTTGTCGATTACACGGTTTGATTTTACATCGTTCACCAACCGGAAAAGACATATACTGGAATGTTGGAGAGAACGCTTGGCGTGGTTCATAACCATATATGCGACAATGTATTTCACGGCGACGGTCAGTTACTGTGCTATCACCTTGGCATTTAATGAAAATAAATCACCAGGCAAAAGCTACGACGGTTCAATCGGGCATTACCGACAGAACGTAATGAATTTGTATTTAATCGTATCTGATGAAACTTACAACGCACACTATTATATGTTTTACTTCATCGAGGCATTATTCGGCATCATCTTAGGATTATTAATCTTTATATTTGAT…
Apis_OR80	AAACAGACGACTAAAACATATTCTATACGATTCCTCGTTTTCACACAGTATATTGATAATATAACGATGGACATTCGGAACGAGAAGAATGATTTTTTCAACATAAAGTTAGCCAAAATGACAGGTCTGTATCAAATGCTGGATCCTAAAACAGTAAAATATCGTGGTCGAAACATCTATCACATTGGCGTGGCATGTGTTTTGCTGTACATGTGTCTCTTCTTGATGATTTTTATCCTCAGTAATCTGTACTACTGGACAGTCAATATACCTATAAGTATGGATTATTTTTGGAAAGCAGAGTCAACAATGTTCATAATGTACAAGGCGTGGTTCGTCGTCCACTACTCGGACGACATATGGAATTGTTTGTCGATTACGCGGTACGATTTTACATCG…
Apis_OR81	ACCACGTTGTTTGTAAGCTATAAGATGTGGTTCATCGTCCAGCACTCGAACGACATATGGAATTGTTTGTCGATTACGCGGTATGATTTTACATCGGGCACCAACCGGAACAAACATATACTGGAACATTGGAGAGAACGTTTGGCGTTTTATTTGGTCTTTACCTTGGCATTCAGTGAAATATCAATAGTGAAAAACCACGACGGGTCAATAGAATATTACCGTCAGAACATAATGAATTTATATTTAATTGTGTCTGACGAAACATACAACACACACTATTATATGTTTTACTTCGTCGAGGCATTATTCTCCAGCTTTTTAGGATTATTTAACTTTATATTCGATTTTCTTTTGGCAACACTGTGCTTTAGTATGTGCTGTCAGATGCAAATTATT…
Apis_OR82	TCAGTAACCACGTTTTACCTAATATACAAGATGTGGTTCCTCGTCCGTCACTCAAACTACATATGGAATTGTTTGTCGATAACGTGTTTCGATTTTACATCGTTCAGCAACCGACACAGACACATACTGGATCATTGGCGAGATCGTTTGGCGTGGTTCACGACCACATATGCGACAATATACTTCACGACGACGGTCAGTTACTTGGCCATCACCTTGGCATTTAGTGAAAATAAATCGCCAGTCAAAAGCCACGACGGTTCAATCGGGTATTACCGACAGAACGTATTGAATTTGTATTTAATCGTATCCGACGAATCTTACAACGCACACTATTATATGTTTTACTTCGTCGAGGCATTATTCGGCACCTTTATAGGTTTATTTTTCTTCATATTC…
Apis_OR83	ATGGACTTTTGGAATGAGAAAAATCATTTTTTCAACATTAAGTTGGCAAAAATTACAGGTCTGTATCAAATTCTAGATCCTGAAACAGTAAAATATCGTGGTCGAAACATCTATCACATAGTCATGGCATGCGTTTTGGTGTACATGTGTTTAATCTCTATGATTTTGATTCTCAGTGGTCTGTACTATTGGACGGACAATATACCTATAAGTATGGATTATTTTTGTAAAATAGAACTCGCATTGTTCTTAATCTACAAGATGTGGTTCGTCATCCGCCACTCGAACGACATATGGAATTGTTTGACGATCACGCTGTACGATTTTACATTGTTCAGTAACCGAAACAGACACATACTGGGTCGTTGGCGAGAACGTGTGGAGTTTTTCACGACCATA…
Apis_OR84	GCATTGTTCTTAATCTACAAGATGTGGTTCGTCATCCGCCACTCGAACGACATATGGAATTGTTTGACGATCACGCGGTACGATTTTACATTGTTCAGTAACCGAAACAGACACATACTGGGTCGTTGGCGAGAACGTGTGAGTTTTTCACGACCATATATTTACTTGGCATTTACCTTGGCATTCAGTGATGATAAATCACCGGTCAAAAACCACGACGGTACCATCGGGTATTATCGCCAGAACGCAATGAATTTGTATTTAATCGTATCTGACGATACGTACAACGCACACTATTATATATTTTACTTCGTCGAGGCATTATTCGGCACCTTCATAGGATTATTATTCTTTATATTCGATTTTCTGCTGGTTACACTGTGCTTTAGTATGTGCTGT…
Apis_OR85	ATGATGGACATTCGGAACCAGAAGAATGATTTTTTCAACATAAAGTTGGCCAAAATTACGGGTTTGTATCAAATGCTGGATCCTAAAACAGTCAAATATCGTGGTCTTAACATCTATCGCATAGTCATGGCATGCGTTTTGGTGTACATGTGTTTCATCTCTATGATTTTGTTGCTCAGTGGTCTGTACTATTGGACGGGCAATATACATATAAGTATAGATTATTTTTTCAAATCAGTAACCACGTTTTACCTAATATACAAGATTTGGTTCGTCGTACAACACTCAAACGACATATGGAATTGTTTATCTATTACGCGGCACGATTTTACATTGTTCGGCAACCAAAACATAGACATGCTGGATCATTGGCGCGATCGTTTGGCGTGGTTGACGATC…
Apis_OR86	ATGGACATTCGGAACGAAAAGAATGATTTTTTCAACATAAAGTTGGCCAAAATTGTGGGTTTGTATCAAATGCTGGATTCTAAAACAGTCAAATATCGTGGTCGAAACATCTATCACATTGGCATGGCATGTGTTTTGCTCTACATTTGTCTCTTCTTTATGATTTATATCCTCAGTTGTCTGTACTACTGGACAGTAAATATACCTATAAGTATGGATTATTTTTGGAAAGCAGAAATCACGTTGTACGTAATCTACAAGATTTGGTTCGTCGTCCAACACTCAAACGACATATGGAATTGTTTATCTATTACGCGGCACGATTTTACATCGTTCGGCAACCAAAACAGAGACATACTGGATTATTGGCGGGATCGTTTGGCGTGGTTGACGATCGTA…
Apis_OR87	ATGGACATTCGGAACGAAAAGAATGATTTTTTCAACATAAAGTTGGCCAAAATTGTGGGTTTGTATCAAATGCTGGATCCTAAAACAGTCAAATATCGTGGTCGAAACATCTATCACATTGGCATGGCATGTGTTTTGCTCTACATGTGTCTCTTCTTGATGATTTATATCCTCAGTTGTCTGTACTACTGGACAGTAAATATACCTATAAGTATGGATTATTTTTGGAAAGCAGAAATCACGTTGTACGTAATCTACAAGATTTGGTTCGTCGTCCAACACTCAAACGACATATGGAATTGTTTATCTATTACGCGGCACGATTTTACATCGTTCGGCAACCAAAACAGAGACATACTGGATTATTGGCGGGATCGTTTGGCGTGGTTGACGATCGTA…
Apis_OR88	ATATATGCGACACTGTATTTCACGGGGTTGATCAGTTACTTGGCCTTTACCTTGGCATTCAGTGAAAATAAATCGCCAGTCAAAAACCATGATGGTTCAACTGGGTATTACAGACAGAACGTAATGAATTTGTATTTAATCGTGTCTGACCAAACTTACAACGCACACTATTATATCTTTTACTTCGTCGAGGCATCATTTGGCACCTTTATAGCATTATTAATCTTTATATTCGATTTTCTTCTGGTTACACTGTGCTTTAGTATGTGCTGTCAGATGCAAATTATTTGTTCTGCGTTCGAGTCAGTCGGACACAAATCACTCCGTGACAACCATTCTCCGATTGGTAAGTAC
Apis_OR89	ATAACGATGGACTTTCGGAACGAGAAGAATGATTTTTTCAACATAAATTTGGCCAAAATTACGGGTCTGTATCAAGTGCTGGATCCTGAAACAGTAAAATATCGTGGTCGAAACATCTATCACATGATCATGGCATGCGTATTGGTGTACATATGTTTCATATCTATGATTTTGTTGCTCAGTGGTCTGTACTATTGGACGGACAATATACCTATAAGTATGGATTATTTTTGTAAAATAGAACTCGCATTGTTCTTAATCTACAAGATGTGGTTCGTCGTCCGCCACTCGAACGACATATGGAATTGTTTGTCGATTACGTGGTACGATTTCACATCGTTTGGCAACCGAAACAGGCACATACTGAATCATTGGCGGGATCGTTTGGCGTGGTTCACC…
Apis_OR90	TTGTTCTTAATCTACAAGATGTGGTTCGTCGTCCGCCACTCGAACGACATATGGAATTGTTTGTCGATTACGTGGTACGATTTCACATCGTTTGGCAACCGAAACAGGCACATACTGAATCATTGGCGGGATCGTTTGGCGTGGTTCACCACCATATATGCGACACTGTATTTCACGGGGTTGATCAGTTACTTGGCCTTTACCTTGGCATTCAGTGAAAATAAATCGCCAGTCAAAAACCATGATGGTTCAACTGGGTATTACAGACAGAACGCAATGAATTTGTATTTAATCGTGTCTGACGAAACTTACAACGCACACTATTATATGTTTTACTTTGTCGAGGCATCATTCGGCATCTTAATAGCATTATTAATCTTTATATTCGATTTTCTTGTG…
Apis_OR91	GCATTTTACATAATCTACAAGACGTGGATCATCATCCGCAACTCAAACGACATATGGAATTGTTTATCTATCACGCGGTACGATTTTACATCGTTCAGCGACCGAAACAGACACATATTGGATCGTTGGCGAGATCGTTTGACGTGGTTCACGACCATATATGCGACAATGTACTTCACGGCTGCGGTCACTTACTTGGCCATCACCTTGGCATTTGGTGAAAATAAATCGTCAGTCAAAAGCCACGACGGTTCAATAGGGTATTACCGACAAAACGTAATGAATTTGTATTTAATCGTATCTGACGAAACTTACAACGCACACTATTATATCTTTTACTTCATCGAGGCATTATTCGCCGCCTTTATAGGATTATTCTTCTTCATATTCGATTTTCTT…
Apis_OR92	AGCACGTTTTATATAATCTACAAGACGTGGATCATCATCCGCCACTCAAACGACATATGGAATTGTTTGTCGATTACGCGGCACGATTTTACAGCGTTAACCGACCAGAACAGACATATACTGGAACGTTGGAGAAAACGTTTGGCGTGGTTAACGACCATATATGCGATCATGTATACCATGTCGGTTGTCAGTTATTTGGTCTTTACCTTGGCATTCAATGAAGGTAAAACACCAGTCAAAAACCACGACGGTTCGATTGGTTACTACCGCCAAAATGTCATGAATTTATATTTAATCGTGTCAGACGAAACGTATAACGCACACTATTATACGTTTTACTTCATCGAGGCATTATTCCTCGGCCTTATTGGATTATTTTACCTTATATTCGATATT…
Apis_OR93	GTTAATATACCTATAAGTATTGATTATTTTTGGAAATCTGTAAGCACGTTTTACACAATCTACAAGACGTCGATCATCATACGCCACTCAAACGACATATGGAATTGTTTGTCGATTACGCGGCTCGATTTTACAACGTTCAGCAACCGGAACAGGCAAGTACTGGATCGTTGGCGAGAACGATTATCGTGGTTAACGACCATTTATGCAATCATCTATACCATGTCGGTGGTCAGTTATTTGGTATTTACCTTGGTATTCAATGAAGGTAAAACACCAGTCAAAAACCACGACGGTTCGATTGGTTATTACCGCCAGAATGTCATGAATTTCTATTTAATGGTGTCTGACGAAACGTATAACGCACACTATTATAAGTTTTACTTCATCGAGGCATTA…
Apis_OR94	TCTGTAAGCACGTTTTACACAATCTACAAAACGTGGATCATCATACGCCACTCAAACGACATATGGAATTGTTTGTCGATTACGCGGCACGATTTTACAACATTCAGCAACCGGAACAGGCACGTACTGGATCGTTGGCGAGAACGAGTATCGTGGTCAACGACCATTTATGCAATCATCTATACCATGTCAATGGTCGGTTATTTGGTATTTACCTTGGCATTCGATGAAGGTAAAACACCAGTCAAAAACCACGACGGTTCGATTGGTTACTACCGCCAAAATGTCATGAATTTATATTTAATCGTGTCAGACGAAACGTATAACGCACACTATTATACGTTTTACATCATCGAGGCATTATTCGTTGGCTTTTTGGGTTTATTTTTCTTTATATTC…
Apis_OR95	ATGGATATTCGAAATGTGAAGAATCATATTTTCAACATTAAGTTGGCAAAACTCACAGGATTGTATCAGATGTTAGATCCTGAAACCACAAAATGTTGGGGTCAAAATATCTATCACGTTGTTATGTCATGCATTTTGCTATTCATGTGTCTCATACCGATGACTTTGATGCTCAGTGGTCTGTACTACTGGACGGTTAATATACCTATAAGTATGGATTTTTTTTGGAAATCTGTAAGCATATTTTACATAATCTACAAGACGTGGGTCATCATCCGCAACTCAAACGACATATGGAATTGCTTGTCGATCACGAGCTATGATTTTACATCGTTCAGCAACCGAAACAGACACATACTGGATGATTGGCGAGATCGTTTGGCGCGGTTCACGACCATA…
Apis_OR96	ATGAAGGGTTCGGTTCCAGTTCCGGTTCTTAGTATTTTAAAGGCTTCGATTCTAGAATCGGCTCTTTTGGTTCGGTTCCAGACCCTGTATATTGATATCATAACGATGGACGTTTGGAACGAGACTAATCACGTTTTCAATATTAAGTTGGCAAAACTTCTAGGATTGTATCAAATGTTGGATCCGGGGGCACTAAAATGTCGTGAACAAAACATCTATCACATTGTCACATCGTGCCTTTTGCTGTACGCGCGTCTCATATCGACGATGTTGATCCTCAGTGGTCTGTACTATTGTACCGGTATAACTGTAAGTATGGATTATTTTTGGAAATCAGCAATGACGATTTACGTAATCTACAAGACGCAGATCATCATCCACTACTCGAACGACGTATGG…
Apis_OR97	ATGGACATTCGGAACGAGACTAATCACGTTTTTAACATTAAGTTGGCGAAACTTCTAGGATTGTATCAAATTTTGGATCCGGTGGCATTAAAATTTCGTGGTCGAAACATCTATCACATTGTCACGTCGTGCCTTTTGCTGTACGCCTGTCTCATATCGACGATTTTGATCCTCAGTGGTCTGTACTATTGTACCAATATACCTGTAATTATGGATTATTTTTGGAAATCAGTAAGCACGATTTATACAATCTACAAGATGTGGATCATCATCCACTACTTGAACGATGTATGGAATTGTTTGTCGATCACGCGGTACGATCTTACATCGTTAACCGACCGGAACAGACACATACTGGATCGTTGGCGAGAACGCTTGGCGTGGTTAACAAACATATAT…
Apis_OR98	ACCAATATACCTTATATTGATATTATAACGATAGACATTCGGAACGAGACTAATCACGTTTTCAACATTAAGTTGGCGAAACTTCTAGGATTGTATCAAATATTGGATCCGGGGGCACTAAAATGTCGTGGTCGAAACATCTATCACATTGTCACGTCGTGCCTTTTGCTGTACGCGTGTCTCATATCGACGATTTTGATCATCAGTGGTCTGTACTATTGTACCAATATACCTGTAAGTATAGATTATTTTTGGAAATCAGTAACCACGATTTACGTAATCTACAAGACGTGGATCATCATCCACTACTCGAACGACGTATGGAATTGTTTGTCGATCACGCGGTACGATTTGACATCGTTAACCGACCGGAACAGACACATACTGGATCGTTGGCGA…
Apis_OR99	GCAGTAACCGTGATTTACATAATCTACAAGACGCGGATCATCATCCACTACTCGAACGACGTATGGAATTGTTTGTCGATCACGCGGTACGATTTGACATCGTTAACCGACCGGAACAGACACATACTGGATCGTTGGCGAGAACGCTTGGTCTGGTTAACGAACATATATGCGATCATATATTTCACGACGTTAGTAATTTACTTTTTCATTACCTTAGCATTCAGTGAATGTAAATCAACAGTCGAAAACCGTGACGGTTCCAGCGGATATTACCGCCAGAACGCATTGAATTTATATTTAATCGCATCTGACGACACTTACAACGCACACTATTACACGTTTTACATCATCGAGGCATCGTTCGTCGCATTTATGGCATTATATTTCCTAATATTC…
Apis_OR100	ACTTACAACGCACACTATTATATGTTTTACTTCATCGAGGCATCGTTCATCGCCTTTATGACATTATATTTCCTAATATTCGATATTCTTCTGGTTACGCTATGCTTTGGTATGTGCTGCCAGATGCAAATTATTTGCTCTGCTTTCGAATCAGTTGGACACAAATCATTTCGTGACCCACATACCCCAATTATAGATTCCACAGATGATATTAAAAACGAAACATCTAATGCACACGATTTAATATATGATGAATTAAAAACCATTATAATGGATCATCAAGTAGTTATGAAGGCCTACAGGACGGTTTCA
Apis_OR101	TCTGTAAGCACGTTTTACACAATCTACAAGACGTCGATCATCATACGCCACTCAAACGACATATGGAATTGTTTGTCGATTACGCGGCTCGATTTTACAACGTTCAGCAACCGGAACAGGCAAGTACTGGATCGTTGGCGAGAACGATTATCGTGGTTAACGACCATTTATGCAATCATCTATACCATGTCGGTGGTCAGTTATTTGGTATTTACCTTGGTATTCAATGAAGGTAAAACACCAGTCAAAAACCACGACGGTTCGATTGGTTATTACCGCCAGAATGTCATGAATTTCTATTTAATGGTGTCTGACGAAACGTATAACGCACACTATTATAAGTTTTACTTCATCGAGGCATTATTCGCTGCCTTTATGGGATTTTTTTTCTTTATATTC…
Clec_ORCO	ATGCAGAAAGTAAAGATGCATGGATTGGTCGGGGACCTTTGGCCGAATATACGGCTGATGCAGTTGACAGGCCACTGGCTCCTGGAATACCACGAAGAAAATGGAGGGATCATGAGGCTCCTTAGGCTGGCGTATTGTTGGATCACAACTCTCCTCATATTAGTACAGTTTGGATTCCTCGTCTGCTTCCTCATTCTTGAGACCTATGATGCAGACCAAATGGCAGCGGCGACAATCACAACGCTGTTTTTTCTACACAGTGTAACCAAATATTTATATTTCGCTTTGAGAAGTAAATATTTCTACAGGACACTAAGTGCTTGGAATCAGGTCAACTCTCATCCATTGTTTGCTGAATCGAATGCTAGGCACAGGGCAACTGCTCTGTCCAGGATGAGA…
Clec_OR2	ATGAGACAGGTCGTGCCGCATGCGGCAGTTGTACCGACGGTGTCGATGCCTCAAGAAGACGAAAAGAAATCCCAACATCCTCGTTCGGATAAAAACGTCTTCTACGAACAATTCAAGCCAATGTTTGTCATTTTGATCCTGTTCGGCCGGCTGTCGATAACGAGAATCAAAGGTAAGTATGAATGGAGGTACATGTCCTTGCTGATGATCTACTGCATTGTCAACTACGCACTGCAGTCCTACATAGTGTTTCTCGTCTGTAAGAAGAGATTCGACTCTCTAATGGATGCACAGAGGAACTACGACGAGCTCATATTCGCCATGCACATACTTGCTTATCTGAGCATCCACTTCCACTTGCCGTTTACTTACTGGGCTCAAGGTCCTAAGCTGGCCGAG…
Clec_OR3	ATGTACGATCACGGATTCAGCCCTTCAAATCCAAAACAAGCATGGATGGATAAGCTGGAGAAAACGGTGTTGAAAAGGCCGAGGAAAGTAACGGAGAGCGCTTTCTACTTAGAGATGAGGCCGCTTCTGTTTTTACTCAGACTTTTCGGCAAGATCTCTTACATGATCAATAAAGAAGGAAAGATGGAAGCTCGGCTGTTCTCGATTTCCTCTCTGTCGTGTCTAGCCGTTTTCGCCGGTCAGACATTTTTGGTCGCTCGTAACATCGTCACTCTTGTTGAAGTGTTAAAGGAAGAGGAAAACTTCGGCCGCTTCGTTCAGGGTTTTCTCATTTTGACGTTCATGGCGTTCCATTTCTTCCTTCCCTTCTCGCTCTACTTGGAAAGCGGGAAAATATGC…
Clec_OR4	ATGGCTTCGAAAAGGAAACATACGGACAAGCCGAACGACCCGTTTTATTTAGAAATCCGTCCGCTCCTCGTTGTTCTCAGAGCGTTCGCGAGACTTGCCTTCGGCATCAAAGACGGCAGACTTGTGAGCTTTCCTCGTTCTTGTGTTTCCTTGATTTGGTTTGTCCTGTACGGCGCACACTTCTATTTGGCAGTGGACGTGTTCCTCATAGCGTTCCGGCGGCTAAAAACTGAGACGAGTTTCTTTTTGACTATTATAATGATGATCAGCTTGATCCTTACATCAGTCCACTTTTATTTGCCTTTGTCGGTCGTCTTAGAATCTGGAAAAATATGCTCTTATGTCAACAGCTGGGCTGATTTTCAGGATCTTTTTTTTCTAGTCACTGGGACTAGATTC…
Clec_OR5	ATGACATTTTTGCAACACCTTTATTTTCAAAAGTCGAACAACGCGTTTTACCTGGAGGTCCGTCCGATCCTGCTTTTGTTCAGGATATTCGCTCGGATGACATACGACATTAAAGACGGGACATTGATCTGTCGTCCTCGTCTTATTGCCTCGTTGGCCTGGTTTATTTTGTACGGAGCCCAGTTCTACGTGACTATCGACCTTTTGATGGGGCTCACCTGGCACTTGAAACAAGAGAAAAATTTCATAACCAGCATTGTTATGACAGTCACACTCGTCTTTATACTCATGCATCTCTTTCTACCTATCTCTCTAATTTTGGAGAGCGATCATATTTGTTCTTATGTCAACAGATGGGCTGATTTGCAGGTACAGTTTTACAAAGCGACAGGAAAAAAG…
Clec_OR6	GAAAATTTCTACTTCGCCCTGCGCAAGCTGGTTTTGAAAACTGATGGAGCTGCACTAGCTTCAGACCCCCAAGTGACATTGTTTCTCGCGACGAAGAAAGAACTCAAATTTACAGCTTGCGGATATTTTGACATAGATTACAAAATGGCAACTTCGATGGTTGCTGCATGCACAACTTACCTCGTAATTATTGTTCAGTTTTCGGAAAGT
Clec_OR7	GAATTCAACAAAACTTTGTACAGGGTTACGCTAAACGACAAAACGGGCGAATTAGTACAAAACGCCAAAGTTGCTCTTCACTTTTCGCACAGGAGGATGGTCTTGTTCACGGCCTGCGGCTTCTTTAACATCGATTACACCCTGGCTTCGTCCATGCTAGCTGCGGCGACGACCTATCTCGTCATGCTCTTTCAAATGGAAGGGAAG
Clec_OR8	TTCAACGAAACTTTATACAGAATGATAATGGCTGATAAGAACGACGTGTTTAGCAGAAACTACAAAGTTAACACGCACTTGGCAAACCAGAAAACCGCTGTTTTCACCGCCTGCGGATGGTTCACGATTGACTACACAACCTCTTGTTCGATGATAGCGACATCGGCCACTTACTTGATTATACTCCTACAAATGGGAGGGACGAGTCTCGGGGAAGAACCGGAAGAA
Clec_OR9	GAGGTGAAAGATTTCAACACTTTGCTCTTCCAGATGATGATCGACGATAAATCAGCCGAACTGTCAAATAATGAGACATTGAAACTGCACATATCTTTGAACCGCGAAGTGGTTTTCACCGCTTGCGGGCTTTTCCCATTGGACTACACCCTCATCCATTCTATGGTAGCAGCTGCGACGACTTATTTGGTCATCCTGATCCAATTCAGCAGCGCAGACCCAGAGATAAATCCATTTATTAATGGAACGCTGTCTACTTCTACTAACGACACATTGAATACAATTCAT
Clec_OR10	AAGGTCGATGAATTTAACTCGCTTCTTTTTCAAATAATGGTGGACGACAAATCAAAAGAGCTGGCTAATAACGAGACGTTAAGGCTTTATCTATCTCTGAATCGAAAGGTCGTTTTTACAGCATGCGGTCTTTTCAATTTGGATTACACCCTCGTCCATTCGATGATAGCCGCGGCGACGACTTATCTCGTTATTCTGATCCAGTTCAGCCACGATTCCACGCCGTGCCGCCCGACGACGACTGCGACCTCGGACAATTCCTCCCTCACGACCATATCGTAT
Clec_OR11	AAATTTAACCAGGCTCTGTTTCGTTTGATGACGGAGAGCAGTGAATTGTGTAAAAATGGAAAGTTACAGCTTCATTTGACAATGAATCAGACAATAAATTTCACTGCTTGTGGATTTTTTACGTTAGGATATCCTCTTGTAACATCTATAATTGCTGCAGCTACAACATACTTGGTGATTCTAGTCCAGTTCAGCATGCCGTCCAAT
Clec_OR12	AAGATAGAAAAATTTAACGATGTACTCTTCAGATTGATGAAGAAAAGCAAAGAACTTTGTCAAAATGAAAAGTTACAACTGTACGTTACGATGAAGCAAACAGTTAACTTCACTGCCAATGGTTTCTTCACACTAGGATATCCACTTGTGACTTCGATTGTTGCTGCAGCAACTACATATTTGGTAATCCTCCTACAGTTTT
Clec_OR13	AAGGAATTTAACTCTGTGCTATTCAAACAAATGGAGGAGAGGGATCACCTATGCAGAAATAAAAAATTACAGCTTTACGTCATAATGAAACAAACTATAAATTTCAGTGCATGCGGATTTTTCACTTTGAACTACTCCTTCGTAGCTTCTATGATCGCTGCGGCAACCACTTACCTGGTCATTCTTGTACAATTCAGCCTCCCTTCAAAGGACAACAAGGAAGATGCTTCTATTCCT
Clec_OR14	GAAGATTTTAACAATGAACTTTTCAAATTAATGAGAGAGAGTAGAGTTCTTTGTAGTAATGAAAAACTCCATCTGTATGTCACAATGAAACAAACGATCAATTTTACTGCATGCGGATTTTTTACAGTTGGATACCCATTAGTCACTTCCATTATTGCTGCAGCTACGACTTATTTAGTTATATTGGTCCAGTTCAGTATACAAGATAAA
Clec_OR15	GCAGACTCTTTCAACGTTGAACTTTTCAAATTAATGAGGAGAAATAAACAGCTACGAAATAACGAAAAGCTTCAGCTTTACGTTACAATGAAGCAGACGGTCAATTTCACAGCCTGTGGATTCTTCAATTTGGGCTACCCGCTTGTCACTTCCATAATTGCAGCAGCTACGACTTATTTGGTCATCCTTGTGCAGTTCAGCCTTCCATCGAAGCCAGCT
Clec_OR16	ATGGAAGAGGTGATGTCGAAGTCCGGTTTGAACATGACTCTAAGCTACTTTTCGGGTTTTCGAGGCCCCCTCGATATCAGATTCAAGGAAAAGTGGTACTCCGCACTTTACCGTTTATTCAGCTTCTATACAGATTTCTTAATAATAGCCAACACTATAACAATAGGAGTACATTTTTTGAGTCCGTCGACGCCACTCGCGGAACGCTGCGCTTGCGGCTTTCCAATGCTGACCTCATTACATTCTAGCTTGAGAACGTTCTATTTCACTTTCAACAGGCCGAGATTTGCCAAGCTTATGACCGATTATGAGAAGGCGTTCAAAGGGGATCCAACAGAAGAGAGGTTGAACGCCGAAATCAAGTCCGGGGCCGATCTGTTCCGACCTTTCCCGAGGATC…
Clec_OR17	ATGGTCGGCCGAAGGGATCTCCTTGATATTGAGAGGGTCTTGATAGTCAGCGGACACATTCAGACCTTTAAAAGGTGTCGCGTTTTTTGGAAGCTCGTTCAACAGCTGAGAGCAATTTACATACCCCTTCTAGAGCCGTTGGCACTTTACGCTGTATATCTTGGAGGAATAGAAGGTCTTTACAAATACGCTTTTTTCTCCATTGCCGGCATCTTAATGTCTCAGCATGCTTTGTATTTTTTAACTAGGGAGAAAGAAGTGCTCGACGTTATAAAAGATTTCAAAGATCTTTTTGCTAGACGGAACAAAACCTGGCACTTAGAGATATTCAATAAAGAGTCAAAGCCTTTATGGCGTGTTGTTAACTTATATCTAATCACATGCGTCATATTTATTTTC…
Clec_OR18	ATGAACGAGAACATGAAGGATTTCGACATGATAAGAAAAATCATGGTCTGGGCGGGACAGTGGCAGGAATTCTCGACATACCCTCGTCTCAAGATTTTCCTCCAGAAATTCCGCGTCACGTACCTCATGGTCCTTTCCCCACTACCACTCACTTCAATGTTCCTCTCGGGTTTCATGGATAGCCTGTCGAAATACGCCCTTTTCGCCGTTGGTGCGACCCTCATCGACCCGATGGCGTACTCGTTCTTCTTCGAGTGGGACCTCGCTAAGAAGGTATACACGAGGCTCAGGGCCATCGTGGCGAGAAGGGATTCAGAAGAGCACATCAAACGTTTCAAAACTAAGTCGAGGCCCATATGGATCGTCGTAGCCGTCTACGCACTTTTCACCTTCCTTTTC…
[truncated: 566 more rows]

## Sheet: S3_GFF file
Table S4: Protein sequences, nucleotide sequences, and the GFF file of all ORs used in this study
NW_021006584.1	AnnotGFF	gene	433	3144	.	+	.	ID=XP_027836202;blastphmmer;annot;Pos:1-424
NW_021006584.1	AnnotGFF	mRNA	433	3144	.	+	.	ID=Agos_OR34;Parent=XP_027836202;blastphmmer;annot;Pos:1-424
[truncated: 6,095 more rows]
